# Supplementary material for: Culture-Independent Investigation of the Microbiome Associated with the Nematode Acrobeloides maximus
Source: PLoS One. 2013 Jul 22;8(7):e67425. doi: 10.1371/journal.pone.0067425 (PMC3718782; doi:10.1371/journal.pone.0067425)
Supplement: Data S1 — Trimmed sequence files used in phylogenetic analysis from soil microcosm and long term culture samples. All were sequenced using plasmid primer binding sites (M13F or M13R) and the plasmid sequence was trimmed away. The sequences were trimmed at the 3′ end at the first ambiguous nucleotide. (ZIP) [file pone.0067425.s001.zip]

Archive with 10 entries (10 files):
- acro1.fasta
- acro2.fasta
- acro3.fasta
- Celegans.fasta
- ltc2a.fasta
- ltc3a.fasta
- ltc4a.fasta
- plate1a all clean.fasta
- plate1b all clean.fasta
- SoilSamples.fasta
