# Supplementary material for: Culture-Independent Investigation of the Microbiome Associated with the Nematode Acrobeloides maximus
Source: PLoS One. 2013 Jul 22;8(7):e67425. doi: 10.1371/journal.pone.0067425 (PMC3718782; doi:10.1371/journal.pone.0067425)
Supplement: Data S1 — Trimmed sequence files used in phylogenetic analysis from soil microcosm and long term culture samples. All were sequenced using plasmid primer binding sites (M13F or M13R) and the plasmid sequence was trimmed away. The sequences were trimmed at the 3′ end at the first ambiguous nucleotide. (ZIP) [file pone.0067425.s001.zip › acro3.fasta]

>a10_m13f.ab1 
AGAGTTTGATCATGGCTCAGGATGAACGCTAGCGGCAGGCCTAATACATGCAAGTCGAACGAGATTAAGAGGCTTGCTTCTTATGAAAGTGGCGCACGGGTGCGTAACGCGTATGCAACCTACCTTAATCAGGGGGATAGCCCGAAGAAATTCGGATTAAGACCGCATAAAAACACAGGATGGCATTATCCAATGTTCAAATATTTATAGGATTAAGATGGGCATGCGTGTCATTAGCTAGTTGGCGGGGTAACGGCCCACCAAGGCGACGATGACTAGGGGATCTGAGAGGATGACCCCCCACACTGGTACTGAGACACGGACCAGACTCCTACGGGAGGCAGCAGTAAGGAATATTGGTCAATGGAGGGAACTCTGAACCAGCCATGCCGCGTGCAGGAAGACAGCCCTCTGGGTCGTAAACTGCTTTTATTCGGGAATAAACCTTTCTACGTGTAGGAAGCTGAATGTACCGAAGGAATAAGGATCGGCTAACTCCGTGCCAGCAGCCGCGGTAATACGGAGGATCCAAGCGTTATCCGGATTTATTGGGTTTAAAGGGTGCGTAGGCGGCTTATTAAGTCAGGGGTGAAAGACGGTGGCTCAACCATCGCAGTGCCCTTGATACTGATGAGCTTGAATACACTAGAGGTAGGCGGAATGTGACAAGTAGCGGTGAAATGCATAGATATGTCACAGAACACCGATTGCGAAGGCAGCTTACTATGGTGTTATTGACGCTGA
>a11_m13f.ab1 
ACGGCTACCTTGTTACGACTTCACCCCAGTCGCTGACCCTACCGTGGTCGCCTGCCTCCTTGCGGTTAGCACAGCGCCTTCGGGTAAAACCAACTCCCATGGTGTGACGGGCGGTGTGTACAAGGCCCGGGAACGTATTCACCGCGGCATGCTGATCCGCGATTACTAGCGATTCCAACTTCATGCACTCGAGTTGCAGAGTGCAATCCGAACTGAGATGGCTTTTGGAGATTAGCTCACACTCGCGTGCTCGCTGCCCACTGTCACCACCATTGTAGCACGTGTGTAGCCCAGCCCGTAAGGGCCATGAGGACTTGACGTCATCCCCACCTTCCTCTCGGCTTATCACCGGCAGTCCCCTTAGAGTGCCCAACTAAATGCTGGCAACTAAGGGCGAGGGTTGCGCTCGTTGCGGGACTTAACCCAACATCTCACGACACGAGCTGACGACAGCCATGCAGCACCTGTATCCGGTCCAGCCGAACTGAAAGACACATCTCTGTGTCCGCGACCGGTATGTCAAGGGCTGGTAAGGTTCTGCGCGTTGCTTCGAATTAAACCACATGCTCCACCGCTTGTGCGGGCCCCCGTCAATTCCTTTGAGTTTTAATCTTGCGACCGTACTCCCCAGGCGGAATGTTTAATGCGTTAGCTGCGCCACCGAAGAGTAAACTCCCCAACGGCTAACATTCATCGTTTACGGCGTGGACTACCAGGGTATCTAATCCTGTTTGCTCCCCACGCTTTCGTGCATGAGCGTCAATCTTGACCC
>a12_m13f.ab1 
AGAGTTTGATCCTGGCTCAGGATGAACGCTAGCGGCAGGCCTAATACATGCAAGTCGAACGAGATTAAGAGGCTTGCTTCTTATGAAAGTGGCGCACGGGTGCGTAACGCGTATGCAACCTACCTTAATCAGGGGGATAGCCCGAAGAAATTCGGATTAAGACCGCATAAAAACACAGGATAGCATTATCCAATGTTCAAATATTTATAGGATTAAGATGGGCATGCGTGTCATTAGCTAGTTGGCGGGGTAACGGCCCACCAAGGCGACGATGACTAGGGGATCTGAGAGGATGACCCCCCACACTGGTACTGAGACACGGACCAGACTCCTACGGGAGGCAGCAGTAAGGAATATTGGTCAATGGAGGGAACTCTGAACCAGCCATGCCGCGTGCAGGAAGACAGCCCTCTGGGTCGTAAACTGCTTTTATTCGGGAATAAACCTTTCTACGTGTAGGAAGCTGAATGTACCGAAGGAATAAGGATCGGCTAACTCCGTGCCAGCAGCCGCGGTAATACGGAGGATCCAAGCGTTATCCGGATTTATTGGGTTTAAAGGGTGCGTAGGCGGCTTATTAAGTCAGGGGTGAAAGACGGTGGCTCAACCATCGCAGTGCCCTTGATACTGATGAGCTTGAATACACTAGAGGTAGGCGGAATGTGACAAGTAGCGGTG
>a1_m13f.ab1 
CGGCTACCTTGTTACGACTTAGCCCCAGTTATCGGTTTTACCCTAGGACGCTCCTTACGGTTACATACTTTAGGTACCCCCAACTTCCATGGCTTGACGGGCGGTGTGTACAAGGCCCGGGAACGTATTCACCGCGTCATTGCTGATACGCGATTACTAGCGAATCCAACTTCAAGAGGTCGAGTTGCAGACCTCTATCCGAACTGTGAATGGCTTTTTGAGATTCGCTTGCTGTTGCCAGCTTGCTGCCCTCTGTACCATCCATTGTAGCACGTGTGTAGCCCCGGACGTAAGGGCCATGATGACTTGACGTCGTCCCCTCCTTCCTCTCTGTTTGCACAGGCAGTCTGTTTAGAGTCCCCACCTTAACGTGCTGGCAACTAAACATAGGGGTTGCGCTCGTTGCGGGACTTAACCCAACACCTCACGGCACGAGCTGACGACAGCCATGCAGCACCTAGTTTCGTGTGATTGCTCACTGATCTATCTCTAGATCATTCACTAACTTTCAAGCCCGGGTAAGGTTCCTCGCGTATCATCGAATTAAACCACATGCTCCTCCGCTTGTGCGGGCCCCCGTCAATTCCTTTGAGTTTCACCCTTGCGGGCGTACTCCCCAGGTGGAATACTTAACGCTTTCGCTTAGCCGCTAACTGTATATCGCTAACAGCGAGTATTCATCGTTTAGGGCGTGGACTACCAGGGTATCTAATCCTGTTTGATCCCCACGCTTTCGTGCCTCAGCGTCAATAACACCATAGTAAGCTGCCTTCGCAATCGGTGCTCTGTGACATATCTATGCATTTCACCGCTACTTGTCACATTCCGCCTACCTCTAGTGTATTCAAGCTCATCAGTATC
>a2_m13f.ab1 
GGCTACCTTGTTACGACTTCACCCCAGTCGCTGACCCTACCGTGGTCGCCTGCCTCCTTGCGGTTAGCACAGCGCCTTCGGGTAAAACCAACTCCCATGGTGTGACGGGCGGTGTGTACAAGGCCCGGGAACGTATTCACCGCGGCATGCTGATCCGCGATTACTAGCGATTCCAACTTCATGCACTCGAGTTGCAGAGTGCAATCCGAACTGAGATGGCTTTTGGAGATTAGCTCACACTCGCGTGCTCGCTGCCCACTGTCACCACCATTGTAGCACGTGTGTAGCCCAGCCCGTAAGGGCCATGAGGACTTGACGTCATCCCCACCTTCCTCTCGGCTTATCACCGGCAGTCCCCTTAGAGTGCCCAACTAAATGCTGGCAACTAAGGGCGAGGGTTGCGCTCGTTGCGGGACTTAACCCAACATCTCACGACACGAGCTGACGACAGCCATGCAGCACCTGTATCCGGTCCAGCCGAACTGAAAGACACATCTCTGTGTCCGCGACCGGTATGTCAAGGGCTGGTAAGGTTCTGCGCGTTGCTTCGAATTAAACCACATGCTCCACCGCTTGTGCGGGCCCCCGTCAATTCCTTTGAGTTTTAATCTTGCGACCGTACTCCCCAGGCGGAATGTTTAATGCGTTAGCTGCGCCACCGAAGAGTAAACTCCCCAACGGCTAACATTCATCGTTTACGGCGTGGACTACCAGGGTATCTAATCCTGTTTGCTCCCCACGCTTTCGCACCTCAGCGTCAGTAATGGTCCAGTGAGCCGCCTTCGCCACTGGTGTTCCTCCGAATATCTACGAATTTCACCTCTACACTCGGAATTCCACTCACCTCTACCATACTCAAGACTTCCAGTATCAAGGCA
>a3_m13f.ab1 
AGAGTTTGATCATGGCTCAGGATGAACGCTGGCGGCGTGCTTAACACATGCAAGTCGAACGATGATCCGGTGCTTGCACCGGGGATTAGTGGCGAACGGGTGAGTAACACGTGAGTAACCTGCCCTTAACTCTGGGATAAGCCTGGGAAACTGGGTCTAATACCGGATATGACTGATCATCGCATGGTGGTTGGTGGAAAGCTTTTTGTGGTTTTGGATGGACTCGCGGCCTATCAGCTTGTTGGTGAGGTAATGGCTTACCAAGGCGACGACGGGTAGCCGGCCTGAGAGGGTGACCGGCCACACTGGGACTGAGACACGGCCCAGACTCCTACGGGAGGCAGCAGTGGGGAATATTGCACAATGGGCGCAAGCCTGATGCAGCGACGCCGCGTGAGGGATGACGGCCTTCGGGTTGTAAACCTCTTTCAGTAGGGAAGAAGCGAAAGTGACGGTACCTGCAGAAGAAGCGCCGGCTAACTACGTGCCAGCAGCCGCGGTAATACGTAGGGCGCAAGCGTTATCCGGAATTATTGGGCGTAAAGAGCTCGTAGGCGGTTTGTCGCGTCTGCCGTGAAAGTCCGGGGCTCAACTCCGGATCTGCGGTGGGTACGGGCAGACTAGAGTGATGTAGGGGAGACTGGAATTCCTGGTGTAGCGGTGAAATGCGCAGATATCAGGAGGAACACCGATGGCGAAGGCAGGTCTCTGGGCATTAACTGACGCTGA
>a4_m13f.ab1 
AGAGTTTGATCATGGCTCAGAACGAACGCTGGCGGCAGGCTTAACACATGCAAGTCGAGCGCCCCGCAAGGGGAGCGGCAGACGGGTGAGTAACGCGTGGGAACGTACCTTTTGCTACGGAATAACTCAGGGAAACTTGTGCTAATACCGTATGTGCCCTTCGGGGGAAAGATTTATCGGCAAAGGATCGGCCCGCGTTGGATTAGCTAGTTGGTGAGGTAAAGGCTCACCAAGGCGACGATCCATAGCTGGTCTGAGAGGATGATCAGCCACACTGGGACTGAGACACGGCCCAGACTCCTACGGGAGGCAGCAGTGGGGAATATTGGACAATGGGCGCAAGCCTGATCCAGCCATGCCGCGTGAGTGATGAAGGCCCTAGGGTTGTAAGGCTCTTTCACCGGTGAAGATAATGACGGTAACCGGAGAAGAAGCCCCGGCTAACTTCGTGCCAGCAGCCGCGGTAATACGAAGGGGGCTAGCGTTGTTCGGATTTACTGGGCGTAAAGCGCACGTAGGCGGACTTTTAAGTCAGGGGTGAAATCCCGGGGCTCAACCCCGGAACTGCCTTTGATACTGGAAGTCTTGAGTATGGTAGAGGTGAGTGGAATTCCGAGTGTAGAGGTGAAATTCGTAGATATTCGGAGGAACACCAGTGGCGAAGGCGGCTCACTGGACCATTACTGACGCTGAGGTGCGAAAGCGTGGGGAGCAAACAGGATTAGATACCCTGGTAGTCCACGCCGTAAACGATG
>a5_m13f.ab1 
AGAGTTTGATCCTGGCTCAGGATGAACGCTAGCGGCAGGCCTAATACATGCAAGTCGAACGAGATTAAGAGGCTTGCTTCTTATGAAAGTGGCGCACGGGTGCGTAACGCGTATGCAACCTACCTTAATCAGGGGGATAGCCCGAAGAAATTCGGATTAAGACCGCATAAAAACACAGGATAGCATTATCCAATGTTCAAATATTTATAGGATTAAGATGGGCATGCGTGTCATTAGCTAGTTGGCGGGGTAACGGCCCACCAAGGCGACGATGACTAGGGGATCTGAGAGGATGACCCCCCACACTGGTACTGAGACACGGACCAGACTCCTACGGGAGGCAGCAGTAAGGAATATTGGTCAATGGAGGGAACTCTGAACCAGCCATGCCGCGTGCAGGAAGACAGCCCTCTGGGTCGTAAACTGCTTTTATTCGGGAATAAACCTTTCTACGTGTAGGAAGCTGAATGTACCGAAGGAATAAGGATCGGCTAACTCCGTGCCAGCAGCCGCGGTAATACGGAGGATCCAAGCGTTATCCGGATTTATTGGGTTTAAAGGGTGCGTAGGCGGCTTATTAAGTCAGGGGTGAAAGACGGTGGCTCAACCATCGCAGTGCCCTTGATACTGATGAGCTTGAATACACTAGAGGTAGGCGGAATGTGACAAGTAGCGGTGAAATGCATAGATATGTCACAGAACACCGATTGCGAAGGCAGCTTACTATGGTGTTATTGACGCTGA
>a6_m13f.ab1 
ACGGCTACCTTGTTACGACTTCACCCCAGTCGCTGACCCTACCGTGGTCGCCTGCCTCCTTGCGGTTAGCACAGCGCCTTCGGGTAAAACCAACTCCCATGGTGTGACGGGCGGTGTGTACAAGGCCCGGGAACGTATTCACCGCGGCATGCTGATCCGCGATTACTAGCGATTCCAACTTCATGCACTCGAGTTGCAGAGTGCAATCCGAACTGAGATGGCTTTTGGAGATTAGCTCACACTCGCGTGCTCGCTGCCCACTGTCACCACCATTGTAGCACGTGTGTAGCCCAGCCCGTAAGGGCCATGAGGACTTGACGTCATCCCCACCTTCCTCTCGGCTTATCACCGGCAGTCCCCTTAGAGTGCCCAACTAAATGCTGGCAACTAAGGGCGAGGGTTGCGCTCGTTGCGGGACTTAACCCAACATCTCACGACACGAGCTGACGACAGCCATGCAGCACCTGTATCCGGTCCAGCCGAACTGAAAGACACATCTCTGTGTCCGCGACCGGTATGTCAAGGGCTGGTAAGGTTCTGCGCGTTGCTTCGAATTAAACCACATGCTCCACCGCTTGTGCGGGCCCCCGTCAATTCCTTTGAGTTTTAATCTTGCGACCGTACTCCCCAGGCGGAATGTTTAATGCGTTAGCTGCGCCACCGAAGAGTAAACTCCCCAACGGCTAACATTC
>a7_m13f.ab1 
AGAGTTTGATCCTGGCTCAGGATGAACGCTAGCGGCAGGCCTAATACATGCAAGTCGAACGAGATTAAGAGGCTTGCTTCTTATGAAAGTGGCGCACGGGTGCGTAACGCGTATGCAGCCTACCTTAATCAGGGGGATAGCCCGAAGAAATTCGGATTAAGACCGCATAAAAACACAGGATAGCATTATCCAATGTTCAAATATTTATAGGATTAAGATGGGCATGCGTGTCATTAGCTAGTTGGCGGGGTAACGGCCCACCAAGGCGACGATGACTAGGGGATCTGAGAGGATGACCCCCCACACTGGTACTGAGACACGGACCAGACTCCTACGGGAGGCAGCAGTAAGGAATATTGGTCAATGGAGGGAACTCTGAACCAGCCATGCCGCGTGCAGGAAGACAGCCCTCTGGGTCGTAAACTGCTTTTATTCGGGAATAAACCTTTCTACGTGTAGGAAGCTGAATGTACCGGAGGAATAAGGATCGGCTAACTCCGTGCCAGCAGCCGCGGCAATACGGAGGATCCAAGCGTTATCCGGATTTATTGGGTTTAAAGGGTGCGTAGGCGGCTTATTAAGTCAGGGGTGAAAGACGGTGGCTCAACCATCGCAGTGCCCTTGATACTGATGAGCTTGAATACACTAGAGGTAGACGGAATGTGACAAGTAGCGGTGAAATGCATAGATATGTCACAGAACACCGATTGCGAAGGCAGCTTACTATGGTGTTATTGACGCTGA
>a8_m13f.ab1 
AGAGTTTGATCCTGGCTCAGGACGAACGCTGGCGGCGTGCTTAACACATGCAAGTCGTGCGGAAAGGCCCTTTTTGGGTGCTCGAGCGGCGAACGGGTGAGTAACACGTGAGTAACCTGTCCTTGACTTTGGGATAAGCCTGGGAAACTGGGTCTAATACCGGATATGACCATGCGGCGCATGTTGTGTGGTGGAAAGGGCTCCTCTTTTGGGGGGTTTGGTTGGGGGTGGGCTCGCGGCCTATCAGCTTGTTGGTGGGGTGGTGGCCTACCAAGGCGGCGACGGGTAGCCGGCCTGAGAGGGTGGTCGGTCACACTGGGACTGAGATACGGCCCAGACTCCTACGGGAGGCAGCAGTGGGGAATATTGCGCAATGGGCGAAAGCCTGACGCAGCGACGCCGTGTGGGGGATGAAGGCCTTCGGGTTGTAAACCTCTTTCACCTTCGACGAAGCCTTGGGGTGTTCCTTGGGGTGACGGTAGGGGGGGAAGAAGCGCCGGCTAACTACGTGCCAGCAGCCGCGGTAATACGTA
>a9_m13f.ab1 
AGAGTTGATCATGGCTCAGAACGAACGCTGGCGGCAGGCTTAACACATGCAAGTCGAGCGCCCCGCAAGGGGAGCGGCAGACGGGTGAGTAACGCGTGGGAACGTACCTTTTGCTACGGAATAACTCAGGGAAACTTGTGCTAATGCCGTATGTGCCCTTCGGGGGAAAGATTTATCGGCAAAGGATCGGCCCGCGTTGGATTAGCTAGTTGGTGAGGTAAAGGCTCACCAAGGCGACGATCCATAGCTGGTCTGAGAGGATGATCAGCCACACTGGGACTGAGACACGGCCCAGACTCCTACGGGAGGCAGCAGTGGGGAATATTGGACAATGGGCGCAAGCCTGATCCAGCCATGCCGCGTGAGTGATGAAGGCCCTAGGGTTGTAAAGCTCTTTCACCGGTGAAGATAATGACGGTAACCGGAGAAGAAGCCCCGGCTAACTTCGTGCCAGCAGCCGCGGTAATACGAAGGGGGCTAGCGTTGTTCGGATTTACTGGGCGTAAAGCGCACGTAGGCGGACTTTTAAGTCAGGGGTGAAATCCCGGGGCTCAACCCCGGAACTGCCTTTGATACTGGAAGTCTTGAGTATGGTAGAGGTGAGTGGAATTCCGAGTGTAGAGGTGAAATTCGTAGATATTCGGAGGAACACCAGTGGCGAAGGCGGCTCACTGGACCATTACTGACGCTGAGGTGCGAAAGCGTGGGGAGCAAACAGGATTAGATACCCTGGTAGTCCACGCCGTAAACGATGAATGTTAGCCGTTGGGGAGTTTACTCTTCGGTGGCGCAGCTAACGCATTAAACATTCCGCCTGGGGAGTACGGTCGCAAGATTAAAACTCAAAGGAATTTGACGGGGGCCCGCACGAGCGGTGGAGCATGTGGTTTAATT
>b10_m13f.ab1 
AGAGTTTGATCATGGCTCAGGATGAACGCTAGCGGCAGGCCTAATACATGCAAGTCGAACGAGATTAAGAGGCTTGCTTCTTATGAAAGTGGCGCACGGGTGCGTAACGCGTATGCAACCTACCTTAATCAGGGGGATAGCCCGAAGAAATTCGGATTAAGACCGCATAAAAACACAGGATAGCATTATCCAATGTTCAAATATTTATAGGATTAAGATGGGCATGCGTGTCATTAGCTAGTTGGCGGGGTAACGGCCCACCAAGGCGACGATGACTAGGGGATCTGAGAGGATGACCCCCCACACTGGTACTGAGACACGGACCAGACTCCTACGGGAGGCAGCAGTAAGGAATATTGGTCAATGGAGGGAACTCTGAACCAGCCATGCCGCGTGCAGGAAGACAGCCCTCTGGGTCGTAAACTGCTTTTATTCGGGAATAAACCTTTCTACGTGTAGGAAGCTGAATGTACCGAAGGAATAAGGATCGGCTAACTCCGTGCCAGCAGCCGCGGTAATACGGAGGATCCAAGCGTTATCCGGATTTATTGGGTTTAAAGGGTGCGTAGGCGGCTTATTAAGTCAGGGGTGAAAGACGGTGGCTCACCCATCGCAGTGCCCTTGATACTGATGAGCTTGAATACACTAGAGGTAGGCGGAATGTGACAAGTAGCGGTGAAATGCATAGATATGTCACAGAACACCGATTGCGAAGGCAGCTTACTATGGTGTTATTGACGCTGA
>b11_m13f.ab1 
GGTGTCGAAACGTTTTTACTCGTTTACTTTGGATACACTAAAACGTAAATTTAATTTTATATGAATAACTCTCTTATGCACACTTGATTTTTCAGCATAACCCTTAATCATATGTCTAGAGATCGCGTGTAACCTCTTTTAGAAGTTTCCATGTTATTTACTTAGAAAAGGGCGAAAAATATTGGTCTAAACATAAATTACATCTAGTAAATTAAACTAATAGAACGTGATCTTCTTATTGTCCAAAAAGCGTTTTTTTACACGAAAAATTCAACATCTTTGAACCCAAGATTGCCTAACCTAGAAATGGCTTCATCTGAGGACACGCGAACGTCACCGAGGAGCCTAATCCACAAGATAATTACCCGAAGACCCTTTTTTAGCAACCCTGGCAATTTCTCCTATTATCTTTCGTCTAATGTGATCTATGTTTAGCACGAAACCGGCTGATTGTAGTAATGGGTGGAAATGATAGATTTATGCATCCTAGTAATTTTAAAAAAGGAATTAAATTTTTTCGAGCGGAGAGAGAATTTTGGCAAATTTTTGAAGTTTTTTAGTCAAAAAGTATATATTTAGAAGAAAAATTCGTTTTTTTTCATTCTTCAAGGATGGACAGCTGATCGAGGGGTCGTTGGAAAGCTGGCACACAGTGCTAAATTATGAAAATAAAATTGAGGTCAGTTTCTATGCATCGATATGTTCTAGAATTAAAAATGTAAAATAGGTAAAAATGGGGGTGGTTGCTTCAAAAATTTCCTAAAAATTCAAAACTGTTGCCGAACACTGTTTTCTATGGTTCTATT
>b12_m13f.ab1 
AGAGTTTGATCATGGCTCAGAACGAACGCTGGCGGCAGGCTTAACACATGCAAGTCGAGCGCCCCGCAAGGGGAGCGGCAGACGGGTGAGTAACGCGTGGGAACGTACCTTTTGCTACGGAATAACTCAGGGAAACTTGTGCTAATACCGTATGTGCCCTTCGGGGGAAAGATTTATCGGCAAAGGATCGGCCCGCGTTGGATTAGCTAGTTGGTGAGGTAAAGGCTCACCAAGGCGACGATCCATAGCTGGTCTGAGAGGATGATCAGCCACACTGGGACTGAGACACGGCCCAGACTCCTACGGGAGGCAGCAGTGGGGAATATTGGACAATGGGCGCAAGCCTGATCCAGCCATGCCGCGTGAGTGATGAAGGCCCTAGGGTTGTAAAGCTCTTTCACCGGTGAAGATAATGACGGTAACCGGAGAAGAAGCCCCGGCTAACTTCGTGCCTGCAGCCGCGGTAATACGAAGGGGGCTAGCGTTGTTCGGATTTACTGGGCGTAAAGCGCACGTAGGCGGACTTTTAAGTCAGGGGTGAAATCCCGGGGCTCAACCCCGGAACTGCCTTTGATACTGGAAGTCTTGGGTATGGTAGAGGTGAGTGGAATTCCGAGTGTAGAGGTGAAATTCGTAGATATTC
>b1_m13f.ab1 
AGAGTTTGATCCTGGCTCAGGATGAACGCTAGCGGCAGGCCTAATACATGCAAGTCGAACGAGATTAAGAGGCTTGCTTCTTATGAAAGTGGCGCACGGGTGCGTAACGCGTATGCAACCTACCTTAATCAGGGGGATAGCCCGAAGAAATTCGGATTAAGACCGCATAAAAACACAGGATAGCATTATCCAATGTTCAAATATTTATAGGATTAAGATGGGCATGCGTGTCATTAGCTAGTTGGCGGGGTAACGGCCCACCAAGGCGACGATGACTAGGGGATCTGAGAGGATGACCCCCCACACTGGTACTGAGACACGGACCAGACTCCTACGGGAGGCAGCAGTAAGGAATATTGGTCAATGGAGGGAACTCTGAACCAGCCATGCCGCGTGCAGGAAGACAGCCCTCTGGGTCGTAAACTGCTTTTATTCGGGAATAAACCTTTCTACGTGTAGGAAGCTGAATGTACCGAAGGAATAAGGATCGGCTAACTCCGTGCCAGCAGCCGCGGTAATACGGAGGATCCAAGCGTTATCCGGATTTATTGGGTTTAAAGGGTGCGTAGGCGGCTTATTAAGTCAGGGGTGGAAGACGGTGGCTCAACCATCGCAGTGCCCTTGATACTGATGAGCTTGAATACACTAGAGGTAGGCGGAATGTGACAAGTAGCGGTGAAATGCATAGATATGTCACAGAACACCGATTGCGAAGGCAGCTTACTATGGTGTTATTGACGCTGA
>b2_m13f.ab1 
AGAGTTTGATCCTGGCTCAGAACGAACGCTGGCGGCAGGCTTAACACATGCAAGTCGAGCGCCCCGCAAGGGGAGCGGCAGACGGGTGAGTAACGCGTGGGAACGTACCTTTTGCTACGGAATAACTCAGGGAAACTTGTGCTAATACCGTATGTGCCCTTCGGGGGAAAGATTTATCGGCAAAGGATCGGCCCGCGTTGGATTAGCTAGTTGGTGAGGTAAAGGCTCACCAAGGCGACGATCCATAGCTGGTCTGAGAGGATGATCAGCCACACTGGGACTGAGACACGGCCCAGACTCCTACGGGAGGCAGCAGTGGGGAATATTGGACAATGGGCGCAAGCCTGATCCAGCCATGCCGCGTGAGTGATGAAGGCCCTAGGGTTGTAAAGCTCTTTCACCGGTGAAGATAATGACGGTAACCGGAGAAGAAGCCCCGGCTAACTTCGTGCCAGCAGCCGCGGTAATACGAAGGGGGCTAGCGTTGTTCGGATTTACTGGGCGTAAAGCGCACGTAGGCGGACTTTTAAGTCAGGGGTGAAATCCCGGGGCTCAACCCCGGAACTGCCTTTGATACTGGAAGTCTTGAGTATGGTAGAGGTGAGTGGAATTCCGAGTGTAGAGGTGAAATTCGTAGATATTCGGAGGAACACCAGTGGCGAAGGCGGCTCACTGGACCATTACTGACGCTGA
>b3_m13f.ab1 
AGAGTTTGATCATGGCTCAGGATGAACGCTAGCGGCAGGCCTAATACATGCAAGTCGAACGAGATTAAGAGGCTTGCTTCTTATGAAAGTGGCGCACGGGTGCGTAACGCGTATGCAACCTACCTTAATCAGGGGGATAGCCCGAAGAAATTCGGATTAAGACCGCATAAAAACACAGGATAGCATTATCCAATGTTCAAATATTTATAGGATTAAGATGGGCATGCGTGTCATTAGCTAGTTGGCGGGGTAACGGCCCACCAAGGCGACGATGACTAGGGGATCTGAGAGGATGACCCCCCACACTGGTACTGAGACACGGACCAGACTCCTACGGGAGGTAGCAGTAAGGAATATTGGTCAATGGAGGGAACTCTGAACCAGCCATGCCGCGTGCAGGAAGACAGCCCTCTGGGTCGTAAACTGCTTTTATTCGGGAATAAACCTTTCTACGTGTAGGAAGCTGAATGCACCGAAGGAATAAGGATCGGCTAACTCCGTGCCAGCAGCCGCGGTAATACGGAGGATCCAAGCGTTATCCGGATTTATTGGGTTTAAAGGGTGCGTAGGCGGCTTATTAAGTCAGGGGTGAAAGACGGTGGCTCAACCATCGCAGTGCCCTTGATACTGATGAGCTTGAATACACTAGAGGTAGGCGGAATGTGACAAGTAGCGGTGAAATGCATAGATATGTCACAGAACACCGATTGCGAAGGCAGCTTACTATGGTGTTATTGACGCTGA
>b4_m13f.ab1 
AGAGTTTGATCCTGGCTCAGGATGAACGCTGGCGGCGTGCTTAACACATGCAAGTCGAACGATGATCCGGTGCTTGCGCCGGGGATTAGTGGCGAACGGGTGAGTAACACGTGAGTAACCTGCCCTTAACTCTGGGATAAGCCTGGGAAACTGGGTCTAATACCGGATATGACTCCTCATCGCATGGTGGGGGGTGGAAAGCTTTTTGTGGTTTTGGATGGACTCGCGGCCTATCAGCTTGTTGGTGAGGTAATGGCTCACCAAGGCGACGACGGGTAGCCGGCCTGAGAGGGTGACCGGCCACACTGGGACTGAGACACGGCCCAGACTCCTACGGGAGGCAGCAGTGGGGAATATTGCACAATGGGCGCAAGCCTGATGCAGCGACGCCGCGTGAGGGATGACGGCCTTCGGGTTGTAAACCTCTTTCAGTAGGGAAGAAGCGAAAGTGACGGTACCTGCAGAAGAAGCGCCGGCTAACTACGTGCCAGCAGCCACGGTAATACGTAGGGCGCAAGCGTTATCCGGAATTATTGGGCGTAAAGAGCTCGTAGGCGGTTTGTCGCGTCTGCCGTGAAAGTCCGGGGCTCAACTCCGGATCTGCGGTGGGTACGGGCAGACTAGAGTGATGTA
>b5_m13f.ab1 
ACGGCTACCTTGTTACGACTTAGTCCCAATCGCCAGTCCCACCTTCGACAGCTCCCTCCCACAAGGGGTTAGGCCACCGGCTTCGGGTGTTACCAACTTTCGTGACTTGACGGGCGGTGTGTACAAGGCCCGGGAACGTATTCACCGCAGCGTTGCTGATCTGCGATTACTAGCGACTCCGACTTCATGGGGTCGAGTTGCAGACCCCAATCCGAACTGAGACCGGCTTTTTGGGATTAGCTCCACCTCACAGTATCGCAACCCTTTGTACCGGCCATTGTAGCATGCGTGAAGCCCAAGACATAAGGGGCATGATGATTTGACGTCGTCCCCACCTTCCTCCGAGTTGACCCCGGCAGTCTCCTATGAGTCCCCACCATCACGTGCTGGCAACATAGAACGAGGGTTGCGCTCGTTGCGGGACTTAACCCAACATCTCACGACACGAGCTGACGACAACCATGCACCACCTGTAAACCGACCGCAAGCGGGGGACCTGTTTCCAGGTCTTACCGGTTCATGTCAAGCCTTGGTAAGATTCTTCGCGTTGCATCGAATTAATCCGCATGCTCCGCCGCTTGTGCGGGCCCCCGTCAATTCCTTTGAGTTTTAGCCTTGCGGCCGTACTCCCCAGGCGGGGCACTTAATGCGTTA
>b6_m13f.ab1 
AGAGTTTGATCCTGGCTCAGGATGAACGCTAGCGGCAGGCCTAATACATGCAAGTCGAACGAGATTAAGAGGCTTGCTTCTTATGAAAGTGGCGCACGGGTGCGTAACGCGTATGCAACCTACCTTAATCAGGGGGATAGCCCGAAGAAATTCGGATTAAGACCGCATAAAAACACAGGATAGCATTATCCAATGTTCAAATATTTATAGGATTAAGATGGGCATGCGTGTCATTAGCTAGTTGGCGGGGTAACGGCCCACCAAGGCGACGATGACTAGGGGATCTGAGAGGATGACCCCCCACACTGGTACTGAGACACGGACCAGACTCCTACGGGAGGCAGCAGTAAGGAATATTGGTCAATGGAGGGAACTCTGAACCAGCCATGCCGCGTGCAGGAAGACAGCCCTCTGGGTCGTAAACTGCTTTTATTCGGGAATAAACCTTTCTACGTGTAGGAAGCTGAATGTACCGAAGGAATAAGGATCGGCTAACTCCGTGCCAGCAGCCGCGGTAATACGGAGGATCCAAGCGTTATCCGGATTTATTGGGTTTAAAGGGTGCGTAGGCGGCTTATTAAGTCAGGGGTGAAAGACGGTGGCTCAACCATCGCAGTGCCCTTGATACTGATGAGCTTGAATACACTAGAGGTAGGCGGAATGTGACAAGTAGCGGTGAAATGCATAGATATGTCACAGAACACCGATTGCGAAGGCAGCTTACTATGGTGTTATTGACGCTGA
>b7_m13f.ab1 
AGAGTTTGATCCTGGCTCAGGATGAACGCTAGCGGCAGGCTTAACACATGCAAGTCGAGGGGTATATGGTGCTTGCACCATAGAGACCGGCGCACGGGTGCGTAACGCGTATGCAACCTACCCTTTACAGGGGGATAGCCCAGAGAAATTTGGATTAATACCCCATGGTATATTTGGATGGCATCATCTGATTATTAAAGTCACAACGGTAAAGGATGGGCATGCGTCCCATTAGCTAGTTGGTAAGGTAACGGCTTACCAAGGCGATGATGGGTAGGGGTCCTGAGAGGGAGATCCCCCACACTGGTACTGAGACACGGACCAGACTCCTACGGGAGGCAGCAGTGAGGAATATTGGTCAATGGGCGCAAGCCTGAACCAGCCATGCCGCGTGCAGGATGAAGCATCTATGGTGTGTAAACTGCTTTTGTACGGGAAGAAACCACCCCTCGTGAGGGGTATTGACGGTACCGTAAGAATAAGGATCGGCTAACTCCGTGCCAGCAGCCGCGGTAATACGGAGGATCCAAGCGTTATCCGGAATCATTGGGTTTAAAGGGTCCGTAGGCGGCCCAGTAAGTCAGTGGTGAAATCTCCCCGCTCAACGGGGAAACTGCCATTGATACTGCTGGGCTTGAATTATTGGGAAGTAACTAGAATATGTAGTGTAGCGGTGAAATGCTTAGAGATTACATGGAATACCGATTGCGAA
>b8_m13f.ab1 
AGAGTTTGATCCTGGCTCAGAACGAACGCTGGCGGCAGGCTTAACACATGCAAGTCGAACGCTCCGCAAGGAGAGTGGCAGACGGGTGAGTAACGCGTGGGAATCTACCCATCTCTACGGAATAACGCAGGGAAACTTGTGCTAATACCGTATACGCCCTTCGGGGGAAAGATTTATCGGAGATGGATGAGCCCGCGTTGGATTAGCTAGTTGGTGGGGTAAAGGCCTACCAAGGCGACGATCCATAGCTGGTCTGAGAGGATGATCAGCCACATTGGGACTGAGACACGGCCCAAACTCCTACGGGAGGCAGCAGTGGGGAATATTGGACAATGGGCGCAAGCCTGATCCAGCCATGCCGCGTGAGTGATGAAGGCCCTAGGGTTGTAAAGCTCTTTCACCGGTGAAGATAATGACGGTAACCGGAGAAGAAGCCCCGGCTAACTTCGTGCCAGCAGCCGCGGTAATACGAAGGGGGCTAGCGTTGTTCGGAATTACTGGGCGTAAAGCGCACGTAGGCGGGTATTTAAGTCAGGGGTGAAATCCCAGAGCTCAACTCTGGAACTGCCTTTGATACTGGGTACCTAGAGTATGGAAGAGGTGAGTGGAATTCCGAGTGTAGAGGTGAAATTCGTAGATATTCGGAGGAACACCAGTGGCGAAGGCGGCTCACTGGTCCATTACTGACGCTGAGGTGCGAAAGCGTGGGGAGCAAACAGGATTAGATACCCTGGTAGTCCACGCCGTAAACGATGAATGTTAGCCGTCGGCATGCATGCATGTCGGTGGCGCAGCTAACGCATTAAACATTCCGCCTGGGGGAGTACGGTCGCAAGATTAAAACTCAAAGGAATTGACGGGGGCCCGCACAAGCGGTGGAGCATGTGGTTTTAATTCGAA
>b9_m13f.ab1 
AGAGTTTGATCATGGCTCAGGATGAACGCTAGCGGCAGGCCTAATACATGCAAGTCGAACGAGATTAAGAGGCCTGCTTCTTATGAAAGTGGCGCACGGGTGCGTAACGCGTATGCAACCTACCTTAATCAGGGGGATAGCCCGAAGAAATTCGGATTAAGACCGCATAAAAACACAGGATAGCATTATCCAATGTTCAAATATTTATAGGATTAAGATGGGCATGCGTGTCATTAGCTAGTTGGCGGGGTAACGGCCCACCAAGGCGACGATGACTAGGGGATCTGAGAGGATGACCCCCCACACTGGTACTGAGACACGGACCAGACTCCTACGGGAGGCAGCAGTAAGGAATATTGGTCAATGGAGGGAACTCTGAACCAGCCATGCCGCGTGCAGGAAGACAGCCCTCTGGGTCGTAAACTGCTTTTATTCGGGAATAAACCTTTCTACGTGTAGGAAGCTGAATGTACCGAAGGAATAAGGATCGGCTAACTCCGTGCCAGCAGCCGCGGTAATACGGAGGATCCAAGCGTTATCCGGATTTATTGGGTTTAAAGGGTGCGTAGGCGGCTTATTAAGTCAGGGGTGAAAGACGGTGGCTCAACCATCGCAGTGCCCTTGATACTGATGAGCTTGAATACACTAGAGGTAGGCGGAATGTGACAAGTAGCGGTGAAATGCATAGATATGTCACAGAACACCGATTGCGAAGGCAGCTTACTATGGTGTTATTGACGCTGA
>c10_m13f.ab1 
AGAGTTTGATCATGGCTCAGGATGAACGCTAGCGGCAGGCCTAATACATGCAAGTCGAACGAGATTAAGAGGCTTGCTTCTTATGAAAGTGGCGCACGGGTGCGTAACGCGTATGCAACCTACCTTAATCAGGGGGATAGCCCGAAGAAATTCGGATTAAGACCGCATAAAAACACAGGATAGCATTATCCAATGTTCAAATATTTATAGGATTAAGATGGGCATGCGTGTCATTAGCTAGTTGGCGGGGTAACGGCCCACCAAGGCGACGATGACTAGGGGATCTGAGAGGATGACCCCCCACACTGGTACTGAGACACGGACCAGACTCCTACGGGAGGCAGCAGTAAGGAATATTGGTCAATGGAGGGAACTCTGAACCAGCCATGCCGCGTGCAGGAAGACAGCCCTCTGGGTCGTAAACTGCTTTTATTCGGGAATAAACCTTTCTACGTGTAGGAAGCTGAATGTACCGAGGGAATAAGGATCGGCTAACTCCGTGCCAGCAGCCGCGGTAATACGGAGGATCCAAGCGTTATCCGGATTTATTGGGTTTAAAGGGTGCGTAGGCGGCTTATTAAGTCAGGGGTGAAAGACGGTGGCTCAACCATCGCAGTGCCCTTGATACTGATGAGCTTGAATACACTAGAGGTAGGCGGAATGTGACAAGTAGCGGTGAAATGCATAGATATGTCACAGAACACCGATTGCGAAGGCAGCTTACTATGGTGTTATTGACGCTGAGGCACGAAAGCGTGGGGATCAAACAGGATTAGATACCCTGGTAGTCCACGCCCTAAACGATGAATACTCGCTGTTAGCGATATACAGTTAGCGGCTAA
>c11_m13f.ab1 
AGAGTTTGATCATGGCTCAGGATGAACGCTAGCGGCAGGCCTAATACATGCAAGTCGAACGAGATTAAGAGGCTTGCTTCTTATGAAAGTGGCGCACGGGTGCGTAACGCGTATGCAACCTACCTTAATCAGGGGGATAGCCCGAAGAAATTCGGATTAAGACCGCATAAAAACACAGGATAGCATTATCCAATGTTCAAATATTTATAGGATTAAGATGGGCATGCGTGTCATTAGCTAGTTGGCGGGGTAACGGCCCACCAAGGCGACGATGACTAGGGGATCTGAGAGGATGACCCCCCACACTGGTACTGAGACACGGACCAGACTCCTACGGGAGGCAGCAGTAAGGAATATTGGTCGATGGAGGGAACTCTGAACCAGCCATGCCGCGTGCAGGAAGACAGCCCTCTGGGTCGTAAACTGCTTTTATTCGGGAATAAACCTTTCTACGTGTAGGAAGCTGAATGTACCGAAGGAATAAGGATCGGCTAACTCCGTGCCAGCAGCCGCGGTAATACGGAGGATCCAAGCGTTATCCGGATTTATTGGGTTTAAAGGGTGCGTAGGCGGCTTATTAAGTCAGGGGTGAAAGACGGTGGCTCAACCATCGCAGTGCCCTTGATACTGATGAGCTTGAATACACTAGAGGTAGGCGGAATGTGACAAGTAGCGGTGAAATGCATAGATATGTCACAGAACACCGATTGCGAAGGCAGCTTACTATGGTGTTATTGACGCTGAGGCACGAAAGCGTGGGGATCAAACAGGATTA
>c12_m13f.ab1 
AGAGTTTGATCATGGCTCAGGATGAACGCTAGCGGCAGGCCTAATACATGCAAGTCGAACGAGATTAAGAGGCTTGCTTCTTATGAAAGTGGCGCACGGGTGCGTAACGCGTATGCAACCTACCTTAATCAGGGGGATAGCCCGAAGAAATTCGGATTAAGACCGCATAAAAACACAGGATAGCATTATCCAATGTTCAAATATTTATAGGATTAAGATGGGCATGCGTGTCATTAGCTAGTTGGCGGGGTAACGGCCCACCAAGGCGACGATGACTAGGGGATCTGAGAGGATGACCCCCCACACTGGTACTGAGACACGGACCAGACTCCTACGGGAGGCAGCAGTAAGGAATATTGGTCAATGGAGGGAACTCTGAACCAGCCATGCCGCGTGCAGGAAGACAGCCCTCTGGGTCGTAAACTGCTTTTATTCGGGAATAAACCTTTCTACGTGTAGGAAGCTGAATGTACCGAAGGAATAAGGATCGGCTAACTCCGTGCCAGCAGCCGCGGTAATACGGAGGATCCAAGCGTTATCCGGATTTATTGGGTTTAAAGGGTGCGTAGGCGGCTTATTAAGTCAGGGGTGAAAGACGGTGGCTCAACCATCGCAGTGCCCTTGATACTGATGAGCTTGAATACACTAGAGGTAGGCGGAATGTGACAAGTAGCGGTGAAATGCATAGATATGTCACAGAACACCGATTGCGAAGGCAGCTTACTATGGTGTTATTGACGCTGA
>c1_m13f.ab1 
ACGGCTACCTTGTTACGACTTCACCCCAGTCGCTGACCCTACCGTGGTCGCCTGCCTCCTTGCGGTTAGCACAGCGCCTTCGGGTAAAACCAACTCCCATGGTGTGACGGGCGGTGTGTACAAGGCCCGGGAACGTATTCACCGCGGCATGCTGATCCGCGATTACTAGCGATTCCAACTTCATGCACTCGAGTTGCAGAGTGCAATCCGAACTGAGATGGCTTTTGGAGATTAGCTCACACTCGCGTGCTCGCTGCCCACTGTCACCACCATTGTAGCACGTGTGTAGCCCAGCCCGTAAGGGCCATGAGGACTTGACGTCATCCCCACCTTCCTCTCGGCTTATCACCGGCAGTCCCCTTAGAGTGCCCAACTAAATGCTGGCAACTAAGGGCGAGGGTTGCGCTCGTTGCGGGACTTAACCCAACATCTCACGACACGAGCTGACGACAGCCATGCAGCACCTGTATCCGGTCCAGCCGAACTGAAAGGCACATCTCTGTGTCCGCGACCGGTATGTCAAGGGCTGGTAAGGTTCTGCGCGTTGCTTCGAATTAAACCACATGCTCCACCGCTTGTGCGGGCCCCCGTCAATTCCTTTGAGTTTTAATCTTGCGACCGTACTCCCCAGGCGGAATGTTTAATGCGTTAGCTGCGCCACCGAAGAGTAAACTCCCCAACGGCTAACATTCATCGTTTACGGCGTGGACTACCA
>c2_m13f.ab1 
AGAGTTTGATCCTGGCTCAGAACGAACGCTGGCGGCAGGCTTAACACATGCAAGTCGAGCGCCCCGCAAGGGGAGCGGCAGACGGGTGAGTAACGCGTGGGAACGTACCTTTTGCTACGGAATAACTCAGGGAAACTTGTGCTAATACCGTATGTGCCCTTCGGGGGAAAGATTTATCGGCAAAGGATCGGCCCGCGTTGGATTAGCTAGTTGGTGAGGTAAAGGCTCACCAAGGCGACGATCCATAGCTGGTCTGAGAGGATGATCAGCCACACTGGGACTGAGACACGGCCCAGACTCCTACGGGAGGCAGCAGTGGGGAATATTGGACAATGGGCGCAAGCCTGATCCAGCCATGCCGCGTGAGTGACGAAGGCCCTAGGGTTGTAAAGCTCTTTCACCGGTGAAGATAATGACGGTAACCGGAGAAGAAGCCCCGGCTAACTTCGTGCCAGCAGCCGCGGTAATACGAAGGGGGCTAGCGTTGTTCGGATTTACTGGGCGTAAAGCGCACGTAGGCGGACTTTTAAGTCAGGGGTGAAATCCCGGGGCTCAACCCCGGAACTGCCTTTGATACTGGAAGTCTTGAGTATGGTAGAGGTGAGTGGAATTCCGAGTGTAGAGGTGAAATTCGTAGATATTCGGAGGAACACCAGTGGCGAAGGCGGCTCACTGGACCATTACTGACGCTGAGGTGCGAAAGCGTGGGGAGCAAACAGGATTAGATACCCTGGTAGTCCACGCCGTAAACGATGAATGTTAGCCGTTGGGGAGTTTACTCTTCGGTGGCGCAGCTAACGCATTAAACATTTC
>c3_m13f.ab1 
AGAGTTTGATCATGGCTCAGAACGAACGCTGGCGGCAGGCTTAACACATGCAAGTCGAGCGCCCCGCAAGGGGAGCGGCAGACGGGTGAGTAACGCGTGGGAACGTACCTTTTGCTACGGAATAACTCAGGGAGACTTGTGCTAATACCGTATGTGCCCTTCGGGGGAAAGATTTATCGGCAAAGGATCGGCCCGCGTTGGATTAGCTAGTTGGTGAGGTAAAGGCTCACCAAGGCGACGATCCATAGCTGGTCTGAGAGGATGATCAGCCACACTGGGACTGAGACACGGCCCAGACTCCTACGGGAGGCAGCAGTGGGGAATATTGGACAATGGGCGCAAGCCTGATCCAGCCATGCCGCGTGAGTGATGAAGGCCCTAGGGTTGTAAAGCTCTTTCACCGGTGAAGATAATGACGGTAACCGGAGAAGAAGCCCCGGCTAACTTCGTGCCAGCAGCCGCGGTAATACGAAGGGGGCTAGCGTTGTTCGGATTTACTGGGCGTAAAGCGCACGTAGGCGGACTTTTAAGTCAGGGGTGAAATCCCGGGGCTCAACCCCGGAACTGCCTTTGATACTGGAAGTCTTGAGTATGGTAGAGGTGA
>c4_m13f.ab1 
AGAGTTTGATCCTGGCTCAGGATGAACGCTAGCGGCAGGCCTAATACATGCAAGTCGAACGAGATTAAGAGGCTTGCTTCTTATGAAAGTGGCGCACGGGTGCGTAACGCGTATGCAACCTACCTTAATCAGGGGGATAGCCCGAAGAAATTCGGATTAAGACCGCATAAAAACACAGGATAGCATTATCCAATGTTCAAATATTTATAGGATTAAGATGGGCATGCGTGTCATTAGCTAGTTGGCGGGGTAACGGCCCACCAAGGCGACGATGACTAGGGGATCTGAGAGGATGACCCCCCACACTGGTACTGAGACACGGACCAGACTCCTACGGGAGGCAGCAGTAAGGAATATTGGTCAATGGAGGGAACTCTGAACCAGCCATGCCGCGTGCAGGAAGACAGCCCTCTGGGTCGTAAACTGCTTTTATTCGGGAATAAACCTTTCTACGTGTAGGAAGCTGAATGTACCGAAGGAATAAGGATCGGCTAACTCCGTGCCAGCAGCCGCGGTAATACGGAGGATCCAAGCGTTATCCGGATTTATTGGGTTTAAAGGGTGCGTAGGCGGCTTATTAAGTCAGGGGTGAAAGACGGTGGCTCACCCATCGCAGTGCCCTTGATACTGATGAGCTTGAATACACTAGAGGTAGGCGGAATGTGACAAGTAGCGGTGAAATGCATAGATATGTCACAGAACACCGATTTGCGAAGGCAGCTTACTA
>c5_m13f.ab1 
ACGGTTACCTTGTTACGACTTCACCCCAGTCACGAATCCTACCGTGGTAAGCGCCCTCCTTGCGGTTAAGCTACCTACTTCTGGTAAAACCCGCTCCCATGGTGTGACGGGCGGTGTGTACAAGACCCGGGAACGTATTCACCGCGGCATGCTGATCCGCGATTACTAGCGATTCCAACTTCACGTAGTCGAGTTGCAGACTACGATCCGGACTACGATACACTTTCTGGGATTAGCTCCCCCTCGCGGGTTGGCGGCCCTCTGTATGTACCATTGTATGACGTGTGAAGCCCTACCCATAAGGGCCATGAGGACTTGACGTCATCCCCACCTTCCTCCGGCTTGTCACCGGCGGTCTCATTAGAGTGCTCTTGCGTAGCAACTAATGACAAGGGTTGCGCTCGTTGCGGGACTTAACCCAACATCTCACGACTCATCATCAAGCGTCCACGCTTATCGACTGTTGAATAATGAAGAAACAGTAGCAGTGTCCAAGTCGGGGCTGTAGCTCAGGTACCGTCATTAGCAAAGGATATTAGCCTCTACCGTTTCTTCCCTGACAAAAGAGCTTTACAACCCGAAGGCCTTCTTCACTCACGCGGCATTGCTGGATCAGGCTTGCGCCCATTGTCCAAAATTCCCCACTGCTGCCTCCCGTA
>c6_m13f.ab1 
AGAGTTTGATCCTGGCTCAGAACGAACGCTGGCGGCAGGCTTAACACATGCAAGTCGAGCGCCCCGCAAGGGGAGCGGCAGACGGGTGAGTAACGCGTGGGAACGTACCTTTTGCTACGGAATAACTCAGGGAAACTTGTGCTAATACCGTATGTGCCCTTCGGGGGAAAGATTTATCGGCAAAGGATCGGCCCGCGTTGGATTAGCTAGTTGGTGAGGTAAAGGCTCACCAAGGCGACGATCCATAGCTGGTCTGAGAGGATGATCAGCCACACTGGGACTGAGACACGGCCCAGACTCCTACGGGAGGCAGCAGTGGGGAATATTGGACAATGGGCGCAAGCCTGATCCAGCCATGCCGCGTGAGTGATGAAGGCCCTAGGGTTGTAAAGCTCTTTCACCGGTGAAGATAATGACGGTAACCGGAGAAGAAGCCCCGGCTAACTTCGTGCCAGCAGCCGCGGTAATACGAAGGGGGCTAGCGTTGTTCGGATTTACTGGGCGTAAAGCGCACGTAGGCGGACTTTTAAGTCAGGGGTGAAATCCCGGGGCTCAACCCCGGAACTGCCTTTGATACTGGAAGTCTTGAGTATGGTAGAGGTGAGTGGAATTCCGAGTGTAGAGGTGAAATTCGTAGATATTCGGAGGAACACCAGTGGCGAAGGCGGCTCACTGGACCATTACTGACGCTGA
>c7_m13f.ab1 
AGAGTTTGATCATGGCTCAGGATGAACGCTAGCGGCAGGCCTAATACATGCAAGTCGAACGAGATTAAGAGGCTTGCTTCTTATGAAAGTGGCGCACGGGTGCGTAACGCGTATGCAACCTACCTTAATCAGGGGGATAGCCCGAAGAAATTCGGATTAAGACCGCATAAAAACACAGGATAGCATTATCCAATGTTCAAATATTTATAGGATTAAGATGGGCATGCGTGTCATTAGCTAGTTGGCGGGGTAACGGCCCACCAAGGCGACGATGACTAGGGGATCTGAGAGGATGACCCCCCACACTGGTACTGAGACACGGACCAGACTCCTACGGGAGGCAGCAGTAAGGAATATTGGTCAATGGAGGGAACTCTGAACCAGCCATGCCGCGTGCAGGAAGACAGCCCTCTGGGTCGTAAACTGCTTTTATTCGGGAATAAACCTTTCTACGTGTAGGAAGCTGAATGTACCGAAGGAATAAGGATCGGCTAACTCCGTGCCAGCAGCCGCGGTAATACGGAGGATCCAAGCGTTATCCGGATTTATTGGGTTTAAAGGGTGCGTAGGCGGCTTATTAAGTCAGGGGTGAAAGACGGTGGCTCAACCATCGCAGTGCCCTTGATACTGATGAGCTTGAATACACTAGAGGTAGGCGGAATGTGACAAGTAGCGGTGAAATGCATAGATATGTCACAGAACACCGATTGCGAAGGCAGCTTACTATGGTGTTATTGACGCTGA
>c8_m13f.ab1 
AGAGTTTGATCCTGGCTCAGGATGAACGCTAGCGGCAGGCCTAATACATGCAAGTCGAACGAGATTAAGAGGCTTGCTTCTTATGAAAGTGGCGCACGGGTGCGTAACGCGTATGCAACCTACCTTAATCAGGGGGATAGCCCGAAGAAATTCGGATTAAGACCGCATAAAAACACAGGATAGCATTATCCAATGTTCAAATATTTATAGGATTAAGATGGGCATGCGTGTCATTAGCTAGTTGGCGGGGTAACGGCCCACCAAGGCGACGATGACTAGGGGATCTGAGAGGATGACCCCCCACACTGGTACTGAGACACGGACCAGACTCCTACGGGAGGCAGCAGTAAGGAATATTGGTCAATGGAGGGAACTCTGAACCAGCCATGCCGCGTGCAGGAAGACAGCCCTCTGGGTCGTAAACTGCTTTTATTCGGGAATAAACCTTTCTACGTGTAGGAAGCTGAATGTACCGAAGGAATAAGGATCGGCTAACTCCGTGCCAGCAGCCGCGGTAATACGGAGGATCCAAGCGTTATCCGGATTTATTGGGTTTAAAGGGTGCGTAGGCGGCTTATTAAGTCAGGGGTGAAAGACGGTGGCTCACCCATCGCAGTGCCCTTGATACTGATGAGCTTGAATACACTAGAGGTAGGCGGAATGTGACAAGTAGCGGTGAAATGCATAGATATGTCACAGAACACCGATTGCGAA
>c9_m13f.ab1 
AGAGTTTGATCATGGCTCAGAACGAACGCTGGCGGCAGGCTTAACACATGCAAGTCGAGCGCCCCGCAAGGGGAGCGGCAGACGGGTGAGTAACGCGTGGGAACGTACCTTTTGCTACGGAATAACTCAGGGAAACTTGTGCTAATACCGTATGTGCCCTTCGGGGGAAAGATTTATCGGCAAAGGATCGGCCCGCGTTGGATTAGCTAGTTGGTGAGGTAAAGGCTCACCAAGGCGACGATCCATAGCTGGTCTGAGAGGATGATCAGCCACACTGGGACTGAGACACGGCCCAGACTCCTACGGGAGGCAGCAGTGGGGAATATTGGACAATGGGCGCAAGCCTGATCCAGCCATGCCGCGTGAGTGATGAAGGCCCTAGGGTTGTAAAGCTCTTTCACCGGTGAAGATAATGACGGTAACCGGAGAAGAAGCCCCGGCTAACTTCGTGCCAGCAGCCGCGGTAATACGAAGGGGGCTAGCGTTGTTCGGATTTACTGGGCGTAAAGCGCACGTAGGCGGACTTTTAAGTCAGGGGTGAAATCCCGGGGCTCAACCCCGGAACTGCCTTTGATACTGGAAGTCTTGAGTATGGTAGAGGTGAGTGGAATTCCGAGTGTAGAGGTGAAATTCGTAGATATTCGGAGGAACACCAGTGGCGAAGGCGGCTCACTGGACCATTACTGACGCTGAGGTGCGAAAGCGTGGGGGAGCAAACAGGATTAGATACCCTGGTAGTCCACGCCGTAAACGATGAATGTTAGCCGTTGGGGAGTTTACTCTTCGGTGGCGCA
>d10_m13f.ab1 
ACGGCTACCTTGTTACGACTTAGCCCCAGTTATCGGTTTTACCCTAGGACGCTCCTTACGGTTACATACTTTAGGTACCCCCAACTTCCATGGCTTGACGGGCGGTGTGTACAAGGCCCGGGAACGTATTCACCGCGTCATTGCTGATACGCGATTACTAGCGAATCCAACTTCAAGAGGTCGAGTTGCATACGCGTTACGCACCCGTGCGCCACTTTCATAAGAAGCAAGCCTCTTAATCTCGTTCGACTTGCATGTATTAGGCCTGCCGCTAGCGTTCATCCTGAGCCAGGATCAAACTCT
>d11_m13f.ab1 
ACGGCTACCTTGTTACGACTTAGCCCCAATCACCGGTTTTACCCTAGGCGGCGCCTTACGGCTACCGACTTTAGATACTCCCAGCTTTCATGGCTTGACGGGCGGTGTGTACAAGGCCCGGGAACGTATTCACCGCGCCATTGCTGATGCGCGATTACTAGCGAATCCAGCTTCATGAGGTCGAGTTGCAGACCCCAATCCGAACTGAGACTATTTTTAAAGATTTGCATCATATTACTATGTAGCTGCCCTCTGTAATAGCCATTGTAGCACGTGTGTAGCCCAGGACGTAAGGGCCGTGATGACTTGACGTCATCCCCACCTTCCTCTCCGCTTGCGCGGGCAGTTCCATTAGAGTCCCCGGCCGAACCGCTGGCAACTAATGGTAGGGGTTGCGCTCGTTGCGGGACTTAACCCAACACCTCACGGCACGAGCTGACGACAGCCATGCAGCACCTAGTTTTGTGCCCTTGCGGGAAGCTCCCTTTCAGGAGCGGTCACTAACTTTCAAGCCCTGGTAAGGTTCCTCGCGTATCATCGAATTAAACCACATGCTCCTCCGCTTGTGCGGGCCCCCGTCAATTCCTTTGAGTTTCACCGTTGCCGGCGTACTCCCCAGGTGGATTACTTATCGCTTTCGCTAAGCCACTAAAAGTTACCCTCTAGCAGCGAGTAATCATCGTTTACAGTGTGGACTACCAGGGTATCTAATCCTGTTTGATCCCCACACTTTCGAGCCTCAGTGTCAGTTATAGTTTCGTTAGCTGCCTTCGCAATCGGTGTTCTATGACATCTCTATGTATTTCACCACTACATGTCATATTCCGCCAACGGCATCTATACTCAAGCCCTACAGTATCAATGGCAATTTCTGGGTTAA
>d12_m13f.ab1 
ACGGTTACCTTGTTACGACTTCACCCCAATCATCTGTCCCACCTTCGGCGGCTGGCTCCCGTAAGGGTTACCCCACCGACTTCGGGTGTTACAAACTCTCGTGGTGTGACGGGCGGTGTGTACAAGGCCCGGGAACGTATTCACCGTGGCATGCTGATCCACGATTACTAGCGATTCCGGCTTCATGCAGGCGAGTTGCAGCCTGCAATCCGAACTGAGAACGGTTTTCTGGGATTGGCTCCCCCTCGCGGGTTGGCTGCCCTTTGTACCGTCCATTGTAGCACGTGTGTAGCCCAGGTCATAAGGGGCATGATGATTTGACGTCATCCCCACCTTCCTCCGGTTTGTCACCGGCAGTCACCTTAGAGTGCCCAACTGAATGCTGGCAACTAAGATCAAGGGTTGCGCTCGTTGCGGGACTTAACCCAACATCTCACGACACGAGCTGACGACAACCATGCACCACCTGTCACCGCTGTCCCCGAAGGGAAAGCCTTGTCTCCAAGGCGGTCAGCGGGATGTCAAGACCTGGTAAGGTTCTTCGCGTTGCTTCGAATTAAACCACATGCTCCACCGCTTGTGCGGGCCCCCGTCAATTCCTTTGAGTTTCAGCCTTGCGGCCGTACTCCCCAGGCGGAGTGCTTAATGCGTTAGCTGCAGCACTAAGGGGCGGAAACCCCCTAACACTTAGCACTCATCGTTTACGGCGTG
>d1_m13f.ab1 
AGAGTTTGATCATGGCTCAGGACGAACGCTTGCGGCGTGCCTAAGAAATGCAAGTCGAACGGGAATAGCTTCGGTTATTCTAGTGGCGAACGGTCGCGTAACACGTAGGCAACCTGCCCGAAAGTGGGGGACAACAGCCTGAAAGGGCTGCTAATACCGCATGTGGCTCACTTGTGGCATCACTTGTGATCTAAAGCTTTATGCGCTTTCGGATGGGCTTGCGGCCTATCAGGTAGTTGGTGGGGTAATGGCCTACCAAGCCGACGACGGGTAGCTGGTCTGAGAGGACGATCAGCCGGATTGGGACTGAGATACGGCCCAGACTCCTACGGGGGGCAGCAATTAGGAATCTTGCGCAATGGGGGCAACCCTGACGCAGCGACGCCGCGTGCGGGATGAAGGCATTCGTGTCGTAAACCGCTTTTTACGGGGAAGAAGAATTTGACGGTACCCGTCGAATAAGCCCCGGCTAACTACGTGCCAGCAGCCGCGGTAATACGTAGGGGGCGAGCGTTGTCCGAAGTTACTGGGCGTAAAGCGCGCGTAGGCGGTCATTTAAGTTCGGGGTGAAAGGTTCAGCGCTCAACGCGAACAGTGCCTTGAATACTGGGTGACTTGAGTTCGGGAGAGGGCAGTGGAATTCCTGGTGTAGCGGTGAAATGCGTA
>d2_m13f.ab1 
AGAGTTTGATCCTGGCTCAGGATGAACGCTAGCGGCAGGCCTAATACATGCAAGTCGAACGAGATTAAGAGGCTTGCTTCTTATGAAAGTGGCGCACGGGTGCGTAACGCGTATGCAACCTACCTTAATCAGGGGGATAGCCCGAAGAAATTCGGATTAAGACCGCATAAAAACACAGGATAGCATTATCCAATGTTCAAATATTTATAGGATTAAGATGGGCATGCGTGTCATTAGCTAGTTGGCGGGGTAACGGCCCACCAAGGCAACGATGACTAGGGGATCTGAGAGGATGACCCCCCCACACTGGTACTGAGACACGGACCAGACTCCTACGGGAGGCAGCAGTAAGGAATATTGGTCAATGGAGGGAACTCTGAACCAGCCATGCCGCGTGCAGGAAGACAGCCCTCTGGGTCGTAAACTGCCTTTATTCGGGAATAAACCTTTCTACGTGTAGGAAGCTGAATGTACCGAAGGAATAAGGATCGGCTAACTCCGTGCCAGCAGCCGCGGTAATACGGAGGATCCAAGCGTTATCCGGATTTATTGGGTTTAAAGGGTGCGTAGGCGGCTTATTAAGTCAGGGGTGAAAGACGGTGGCTCAACCATCGCAGTGCCCTTGATACTGATGAGCTTGAATACACTAGAGGTAGGCGGAATGTGACAAGTAGCGGTGAAATGCGTAGATATGTCACAGAACACCGATTGCGAAGGCAGCTTACTATGGTGTTATTGACGCTGA
>d3_m13f.ab1 
ACGGCTACCTTGTTACGACTTCACCCCAGTCGCTGACCCTACCGTGGTCGCCTGCCTCCTTGCGGTTAGCACAGCGCCTTCGGGTAAAACCAACTCCCATGGTGTGACGGGCGGTGTGTACAAGGCCCGGGAACGTATTCACCGCGGCATGCTGATCCGCGATTACTAGCGATTCCAACTTCATGCACTCGAGTTGCAGAGTGCAATCCGAACTGAGATGGCTTTTGGAGATTAGCTCACACTCGCGTGCTCGCTGCCCACTGTCACCACCATTGTAGCACGTGTGTAGCCCAGCCCGTAAGGGCCATGAGGACTTGACGTCATCCCCACCTTCCTCTCGGCTTATCACCGGCAGTCCCCTTAGAGTGCCCAACTAAATGCTGGCAACTAAGGGCGAGGGTTGCGCTCGTTGCGGGACTTAACCCAACATCTCACGACACGAGCTGACGACAGCCATGCAGCACCTGTATCCGGTCCAGCCGAACTGAAAGACACATCTCTGTGTCCGCGACCGGTATGTCAAGGGCTGGTAAGGTTCTGCGCGTTGCTTCGAATTAAACCACATGCTCCACCGCTTGTGCGGGCCCCCGTCAATTCCTTTGAGTTTTAATCTTGCGACCGTACTCCCCAGGCGGAATGTTTAATGCGTTAGCTGCGCCACCGAAGAGTAAACTCCCCAACGGCTAACATTCATCGTTTACGGCGTGGACTACCA
>d4_m13f.ab1 
AGAGTTTGATCCTGGCTCAGGATGAACGCTAGCGGCAGGCCTAATACATGCAAGACGAACGGTAAGAGATGTAGCAATACATTTCCTAGAGTGTCGTAAGGGTGCGTAACGAGTATGCAATCTGCCCTGTACAGGAGAATAGCTCCCCGAAAGGGGAATTAACACTCCATAAGATCACACGAGGGCATCTGAGAGTGATTAAAACTGAGGTGGTACAGGATGAGCATGCTTCTGATTAGCTAGTTGGTAGTGTAACGGACTACCAAGGCGATGATCAGTAGGGGAACTGAGAGGTTGATCCCCCACACTGGCACTGAGATACGGGCCAGACTCCTACGGGAGGCAGCAGTAGGGAATATTGGTCAATGGGTGAGAGCCTGAACCAGCCATGCCGCGTGCAGGAAGAAGGCCTTCTGGGTTGTAAACTGCTTTTGTCAGGGGATAAAATTTCCTTGCGAGGAAAATTGAAGGTACCTGGCGAATAAGCCACGGCTAACTACGTGCCAGCAGCCGCGGTAATACGTAGGTGGCAAGCGTTGTCCGGATTTATTGGGTTTAAAGGGTGCGTAGGCGGTCTTTTAAGTCAGTGCTGAAATATCCCGGCTTAACCGGGGAGGGTGGCATTGATACTGAAGGACTTGAGTGAAGTCGAGGTAGGCGGAATTGACGGTGTAGCGGTGAAATGCTTAGATATCGTCAAGAACACCGATA
>d5_m13f.ab1 
ACGGCTACCTTGTTACGACTTCACCCCAGTCGCTGACCCTACCGTGGTCGCCTGCCTCCTTGCGGTTAGCACAGCGCCTTCGGGTAAAACCAACTCCCATGGTGTGACGGGCGGTGTGTACAAGGCCCGGGAACGTATTCACCGCGGCATGCTGATCCGCGATTACTAGCGATTCCAACTTCATGCACTCGAGTTGCAGAGTGCAATCCGAACTGAGATGGCTTTTGGAGATTAGCTCACACTCGCGTGCTCGCTGCCCACTGTCACCACCATTGTAGCACGTGTGTAGCCCAGCCCGTAAGGGCCATGAGGACTTGACGTCATCCCCACCTTCCTCTCGGCTTATCACCGGCAGTCCCCTTAGAGTGCCCAACTAAATGCTGGCAACTAAGGGCGAGGGTTGCGCTCGTTGCGGGACTTAACCCAACATCTCACGACACGAGCTGACGACAGCCATGCAGCACCTGTATCCGGTCCAGCCGAACTGAAAGACACATCTCTGTGTCCGCGACCGGTATGTCAAGGGCTGGTAAGGTTCTGCGCGTTGCTTCGAATTAAACCACATGCTCCACCGCTTGTGCGGGCCCCCGTCAGTTCCTTTGAGTTTTAATCTTGCGACCGTACTCCCCAGGCGGAATGTTTAATGCGTTAGCTGCGCCACCGAAGAGTAAACTCCCCAACGGCTAACATTCATCGTTTACGGCGTGGACTACCAGGGTATCTAATCCTGTTTGCTCCCCACGCTTTCGCACCTCAGCGTCAGTAATGGTCCAGTGAGCCGCCTTCGCCACTGGTGTTCCTCCGAATATCTACGAATTTCACCTCTACACTC
>d6_m13f.ab1 
AGAGTTTGATCCTGGCTCAGATTGAACGCTGGCGGAATGCTTTACACATGCAAGTCGAACGGCAGCACGGAGAGCTTGCTCTCTGGTGGCGAGTGGCGAACGGGTGAGTAATGTATCGGAACGTATCCAATAATGGGGGATAACTGGTCGAAAGACTGGCTAATACCGCATACGCCCTATGGGGGAAAGCGGAGGACTCGCAAGAGCTTCGCGTTAATGGAGCGGCCGATATCTGATTAGCTAGTTGGTGGGGTAAAGGCCCACCAAGGCGACGATCAGTAGCTGGTCTGAGAGGACGACCAGCCACACTGGAACTGAGACACGGTCCAGACTCCTACGGGAGGCAGCAGTGGGGAATTTTGGACAATGGGGGCAACCCTGATCCAGCCATTCCGCGTGAGTGAAGAAGGCCTTCGGGTTGTAAAGCTCTTTCGCAAGGGAAGAAAACTTACCCTCTAATATAGGGTGAGGCTGACGGTACCTTGATAAGAAGCACCGGCTAACTACGTGCCAGCAGCCGCGGTAATACGTAGGGTGCGAGCGCTAATCGGAATTACTGGGCGTAAAGCGTGCGCAGGCGGTTTTGTAAGTCAGATGTGAAATCCCCGGGCTCAACCTGGGAACTGCGTTTGAAACTGCAAGGCTAGAGTATGGCAGAGGGGGGTAGAATTCCACGTGTAGCAGTGAAATGCGTAGAGATGTGGAGGAATACC
>d7_m13f.ab1 
AGAGTTTGATCATGGCTCAGGATGAACGCTAGCGGCAGGCCTAATACATGCAAGTCGAACGAGATTAAGAGGCTTGCTTCTTATGAAAGTGGCGCACGGGTGCGTAACGCGTATGCAACCTACCTTAATCAGGGGGATAGCCCGAAGAAATTCGGATTAAGACCGCATAAAAACACAGGATAGCATTATCCAATGTTCAAATATTTATAGGATTAAGATGGGCATGCGTGTCATTAGCTAGTTGGCGGGGTAACGGCCCACCAAGGCGACGATGACTAGGGGATCTGAGAGGATGACCCCCCACACTGGTACTGAGACACGGACCAGACTCCTACGGGAGGCAGCAGTAAGGAATATTGGTCAATGGAGGGAACTCTGAACCAGCCATGCCGCGTGCAGGAAGACAGCCCTCTGGGTCGTAAACTGCTTTTATTCGGGAATAAACCTTTCTACGTGTAGGAAGCTGAATGTACCGAAGGAATAAGGATCGGCTAACTCCGTGCCAGCAGCCGCGGTAATACGGAGGATCCAAGCGTTATCCGGATTTATTGGGTTTAAAGGGTGCGTAGGCGGCTTATTAAGTCAGGGGTGAAAGACGGTGGCTCAACCATCGCAGTGCCCTTGATACTGATGAGCTTGAATACACTAGAGGTAGGCGGAATGTGACAAGTAGCGGTGAAATGCATAGATATGTCACAGAACACCGATTGCGAAGGCAGCTTACTATGGTGTTATTGACGCTGA
>d8_m13f.ab1 
AGAGTTTGATCATGGCTCAGGATGAACGCTAGCGGCAGGCCTAATACATGCAAGTCGAACGAGATTAAGAGGCTTGCTTCTTATGAAAGTGGCGCACGGGTGCGTAACGCGTATGCAACCTACCTTAATCAGGGGGATAGCCCGAAGAAATTCGGATTAAGACCGCATAAAAACACAGGATAGCATTATCCAATGTTCAAATATTTATAGGATTAAGATGGGCATGCGTGTCATTAGCTAGTTGGCGGGGTAACGGCCCACCAAGGCGACGATGACTAGGGGATCTGAGAGGATGACCCCCCACACTGGTACTGAGACACGGACCAGACTCCTACGGGAGGCAGCAGTAAGGAATATTGGTCAATGGAGGGAACTCTGAACCAGCCATGCCGCGTGCAGGAAGACAGCCCTCTGGGTCGTAAACTGCTTTTATTCGGGAATAAACCTTTCTACGTGTAGGAAGCTGAATGTACCGAAGGAATAAGGATCGGCTAACTCCGTGCCAGCAGCCGCGGTAATACGGAGGATCCAAGCGTTATCCGGATTTATTGGGTTTAAAGGGTGCGTAGGCGGCTTATTAAGTCAGGGGTGAAAGACGGTGGCTCAACCATCGCAGTGCCCTTGATACTGATGAGCTTGAATACACTAGAGGTAGGCGGAATGTGACAAGTAGCGGTGAAATGCATAGATATGTCACAGAACACCGATTGCGAAGGCAGCTTACTATGGTGTTATTGACGCTGA
>d9_m13f.ab1 
AGAGTTTGATCCTGGCTCAGGATGAACGCTAGCGGCAGGCCTAATACATGCAAGTCGAGGGGCAGCGCAGTGTAGCAATACATGGGCGGCGACCGGCAAACGGGTGCGGAACACGTACGCAACCTTCCTTCAAGCGGGGAATAGCCCAGAGAAATTTGGATTAATACCCCATAGCACTGTCCGGTGGCATCATTGGACAGTTAAAGATTTATCACTTGAAGATGGGCGTGCGTCTGATTAGGTAGTTGGTGAGGTAACGGCTCACCAAGCCGACGATCAGTAACTGGCGTGAGAGCGCGACCAGTCACACGGGCACTGAGACACGGGCCCGACTCCTACGGGAGGCAGCAGTAAGGAATATTGGTCAATGGACGGAAGTCTGAACCAGCCATGCCGCGTGGAGGATGAAGGTCCTCTGGATTGTAAACTTCTTTTATTTGGGACGAAATGATCTTTTTCTAAAGGTTTTGACGGTACCAGATGAATAAGCACCGGCCAACTCCGTGCCAGCAGCCGCGGTAATACGGAGGGTGCAAGCGTTATCCGGATTCACTGGGTTTAAAGGGTGCGTAGGCGGACATTTAAGTCCGTGGTGAAATCTCCGGGCTTAACCCGGAAACTGCCATGGATACTATTTGTCTTGAATGCTGTGGAGGTTAGCGGAATATGTCATGTAGCGGTGAAATGCATAGATATGACATAGAACACCAATTGCGAAGGCAGCTGGCTACACAGAAATTGACGCTGA
>e10_m13f.ab1 
AGAGTTTGATCCTGGCTCAGAGCGAACGCTGGCGGCAGGCTTAACACATGCAAGTCGAACGGGCACTTCGGTGCTAGTGGCAGACGGGTGAGTAACACGTGGGAACGTACCTTTCGGTTCGGAATAATTCAGGGAAACTTGGACTAATACCGGATACGCCCTTCGGGGGAAAGATTTATCGCCGATAGATCGGCCCGCGTCTGATTAGCTAGTTGGTGAGGTAATGGCTCACCAAGGCGACGATCAGTAGCTGGTCTGAGAGGATGATCAGCCACATTGGGACTGAGACACGGCCCAAACTCCTACGGGAGGCAGCAGTGGGGAATATTGGACAATGGGCGCAAGCCTGATCCAGCCATGCCGCGTGAGTGATGAAGGCCTTAGGGTTGTAAAGCTCTTTTGTCCGGGAAGATAATGACTGTACCGGAAGAATAAGCCCCGGCTAACTTCGTGCCAGCAGCCGCGGTAATACGAAGGGGGCTAGCGTTGCTCGGAATCACTGGGCGTAAAGGGCGCGTAGGCGGACTCTTAAGTCGGGGGTGAAAGCCCGGGGCTCAACCCTGGAATTGCCTTCGATACTGGGAGTCTTGAGTTCGGAAGAGGTTGGTGGAACTGCGAGTGTA
>e11_m13f.ab1 
AGTTTGATCCTGGCTCAGGATGAACGCTAGCGGCAGGCCTAATACATGCAAGTCGAACGAGATTAAGAGGCTTGCTTCTTATGAAAGTGGCGCACGGGTGCGTAACGCGTATGCAACCTACCTTAATCAGGGGGATAGCCCGAAGAAATTCGGATTAAGACCGCATAAAAACACAGGATAGCATTATCCAATGTTCAAATATTTATAGGATTAAGATGGGCATGCGTGTCATTAGCTAGTTGGCGGGGTAACGGCCCACCAAGGCGACGATGACTAGGGGATCTGAGAGGATGACCCCCCACACTGGTACTGAGACACGGACCAGACTCCTACGGGAGGCAGCAGTAAGGAATATTGGTCAATGGAGGGAACTCTGAACCAGCCATGCCGCGTGCAGGAAGACAGCCCTCTGGGTCGTAAACTGCTTTTATTCGGGAATAAACCTTTCTACGTGTAGGAAGCTGAATGTACCGAAGGAATAAGGATCGGCTAACTCCGTGCCAGCAGCCGCGGTAATACGGAGGATCCAAGCGTTATCCGGATTTATTGGGTTTAAAGGGTGCGTAGGCGGCTTATTAAGTCAGGGGTGAAAGACGGTGGCTCAACCATCGCAGTGCCCTTGATACTGATGAGCTTGAATACACTAGAGGTAGGCGGAATGTGACAAGTAGCGGTGAAATGCATAGATATGTCACAGAACACCGATTGCGAAGGCAGCTTACTATGGTGTTATTGACGCTGAGGCACGAAAGCGTGGGGGATCAAACAGGAT
>e12_m13f.ab1 
ACGGTTACCTTGTTACGACTTCACCCCAATCATCTGTCCCACCTTAGGCGGCTGGCTCCTTACGGTTACCCCACCGACTTCGGGTGTTACAAACTCTCGTGGTGTGACGGGCGGTGTGTACAAGGCCCGGGAACGTATTCACCGCGGCATGCTGATCCGCGATTACTAGCGATTCCGGCTTCATGTAGGCGAGTTGCAGCCTACAATCCGAACTGAGAATGGTTTTATGGGATTGGCTAAACCTCGCGGTCTTGCAGCCCTTTGTACCATCCATTGTAGCACGTGTGTAGCCCAGGTCATAAGGGGCATGATGATTTGACGTCATCCCCACCTTCCTCCGGTTTGTCACCGGCAGTCACCTTAGAGTGCCCAACTGAATGCTGGCAACTAAGATCAAGGGTTGCGCTCGTTGCGGGACTTAACCCAACATCTCACGACACGAGCTGACGACAACCATGCACCACCTGTCACTCTGTCCCCGCAAAGGGGAACGTCCTATCTCTAGGAGTGTCAGAGGATGTCAAGACCTGGTAAGGTTCTTCGCGTTGCTTCGAATTAAACCACATGCTCCACCGCTTGTGCGGGCCCCCGTCAATTCCTTTGAGTTTCAGCCTTGCGGCCGTACTCCCCAGGCGGAGTGCTTAATGCGTTAGCTGCAGCACTAAAGGGCGGAAACCCTCTAACACTTAGCACTCATCGTTTACGGCGTGGACTACCA
>e1_m13f.ab1 
AGAGTTTGATCATGGCTCAGGATGAACGCTAGCGGCAGGCTTAATACATGCAAGTCGAGGGGCAGCAGGTCTGTAGCAATACAGATGCTGGCGACCGGCAAACGGGTGCGGAACACGTACGCAACTTACCCTGAACTGGGGCATAGCCCACCGAAAGGTGGATTAATACCTCGTAATATTATGGAGTGGCATCACTTTATAATTATAGCTCCGGCGGTTCGGGATGGGCGTGCGGCTGATTAGGTAGTTGGTTGAGGTAACGGCTCACCAAGCCTGCGATCAGTAACTGGTGTGAGAGCACGACCAGTCACACGGGCACTGAGACACGGGCCCGACTCCTACGGGAGACAGCAGTAAGGAATATTGGTCAATGGACGCAAGTCTGAACCAGCCATGCCGCGTGGAGGATGAAGGCCCTCTGGGTTGTAAACTTCTTTTATGGGGGACGAAATCACTTATTCTTAAGTGTCTGACGGTACCCCAGGAATAAGCACCGGCTAACTCCGTGCCAGCAGCCGCGGTAATACGGAGGGTGCAAGCGTTATCCGGATTCACTGGGTTTAAAGGGTGCGTAGGAGGGCAGGTAAGTCAGTGGTGAAATCTCTGGGCTTAACCCGGAAACTGCCGTTGATACTATTTGTCTTGAATACCGTGGAGGTGAGCGGAATATGTCATGTA
>e2_m13f.ab1 
AGAGTTTGATCCTGGCTCAGGATGAACGCTAGCGGCAGGCCTAATACATGCAAGTCGAGGGGCAGCGGGAGTAGCAATACTTGCCGGCGACCGGCGCACGGGTGCGTAACACGTATGCAATCTACCCTTTACTGAGGGATAGCCCGGAGAAATCCGGATTAATACCTCATAGCACGTTTTGGAGGCATCTCCAGGATTTTAAAGATTTATCGGTAAAGGAAGAGCATGCGACTGATTAGCTAGTTGGTAGTGTAATGGACTACCAAGGCAACGATCAGTAGGGGACCTGAGAGGGTGATCCCCCACACTGGTACTGAGATACGGACCAGACTCCTACGGGAGGCAGCAGTAGGGAATATTGGGCAATGGACGAGAGTCTGACCCAGCCATGCCGCGTGCAGGAAGAAGGCCTTCTGGGTTGTAAACTGCTTTTGATCGGGAACAAAAGACCTATGCGTAGGTAATTGAGTGTACCGATAGAATAAGCACCGGCTAACTCCGTGCCAGCAGCCGCGGTAATACGGAGGGTGCAAGCGTTGTCCGGATTTATTGGGTTTAAAGGGTGCGTAGGCGGTCTTTTAAGTCAGTGGTGAAATCCTGCAGCTCAACTGTAGAACAGCCATTGATACTGAAAGACTTGAGTACAGACGAGGTAGGCGGAATTTATGGTGTAGCGGTGAAATGCATAGATACCATAAAGAACCCCTATTGCGAA
>e3_m13f.ab1 
AGAGTTTGATCCTGGCTCAGAACGAACGCTGGCGGCAGGCTTAACACATGCAAGTCGAGCGCCCCGCAAGGGGAGCGGCAGACGGGTGAGTAACGCGTGGGAACGTACCTTTTGCTACGGAATAACTCAGGGAAACTTGTGCTAATACCGTATGTGCCCTTCGGGGGAAAGATTTATCGGCAAAGGGTCGGCCCGCGTTGGATTAGCTAGTTGGTGAGGTAAAGGCTCACCAAGGCGACGATCCATAGCTGGTCTGAGAGGATGATCAGCCACACTGGGACTGAGACACGGCCCAGACTCCTACGGGAGGCAGCAGTGGGGAATATTGGACAATGGGCGCAAGCCTGATCCAGCCATGCCGCGTGAGTGATGAAGGCCCTAGGGTTGTAAAGCTCTTTCACCGGTGAAGATAATGACGGTAACCGGAGAAGAAGCTCCGGCTAACTTCGTGCCAGCAGCCGCGGTAATACGAAGGGGGCTAGCGTTGTTCGGATTTACTGGGCGTAAAGCGCACGTAGGCGGACTTTTAAGTCAGGGGTGAAATCCCGGGGCTCAACCCCGGAACCGCCTTTGATACTGGAAGTCTTGAGTATGGTAGAGGTGAGTGGAATTCCGAGTGTA
>e4_m13f.ab1 
AGAGTTTGATCCTGGCTCAGGATGAACGCTAGCGGCAGGCCTAATACATGCAAGTCGAACGAGATTAAGAGGCTTGCTTCTTATGAAAGTGGCGCACGGGTGCGTAACGCGTATGCAACCTACCTTAATCAGGGGGATAGCCCGAAGAAATTCGGATTAAGACCGCATAAAAACACAGGATAGCATTATCCAATGTTCAAATATTTATAGGATTAAGATGGGCATGCGTGTCATTAGCTAGTTGGCGGGGTAACGGCCCACCAAGGCGACGATGACTAGGGGATCTGAGAGGATGACCCCCCACACTGGTACTGAGACACGGACCAGACTCCTACGGGAGGCAGCAGTAAGGAATATTGGTCAATGGAGGGAACTCTGAACCAGCCATGCCGCGTGCAGGAAGACAGCCCTCTGGGTCGTAAACTGCTTTTATTCGGGAATAAACCTTTCTACGTGTAGGAAGCTGAATGTACCGAAGGAATAAGGATCGGCTAACTCCGTGCCAGCAGCCGCGGTAATACGGAGGATCCAAGCGTTATCCGGATTTATTGGGTTTAAAGGGTGCGTAGGCGGCTTATTAAGTCAGGGGTGAAAGACGGTGGCTCAACCATCGCAGTGCCCTTGATACTGATGAGCTTGAATACACTAGAGGTAGGCGGAATGTGACAAGTAGCGGTGAAATGCATAGATATGTCACAGA
>e5_m13f.ab1 
AGAGTTTGATCCTGGCTCAGATTGAACGCTGGCGGCAGGCCTAACACATGCAAGTCGAACGGTAACAGGAAGAAGCTTGCTTCTTTGCTGACGAGTGGCGGACGGGTGAGTAATGTCTGGGAAACTGCCTGATGGAGGGGGATAACTACTGGAAACGGTAGCTAATACCGCATAACGTCGCAAGACCAAAGAGGGGGACCTTCGGGCCTCTTGCCATCGGATGTGCCCAGATGGGATTAGCTAGTAGGTGGGGTAACGGCTCACCTAGGCGACGATCCCTAGCTGGTCTGAGAGGATGACCAGCCACACTGGAACTGAGACACGGTCCAGACTCCTACGGGAGGCAGCAGTGGGGAATATTGCACAATGGGCGCAAGCCTGATGCAGCCATGCCGCGTGTATGAAGAAGGCCTTCGGGTTGTAAAGTACTTTCAGCGGGGAGGAAGGGAGTAAAGTTAATACCTTTGCTCATTGACGTTACCCGCAGAAGAAGCACCGGCTAACTCCGTGCCAGCAGCCGCGGTAATACGGAGGGTGCAAGCGTTAATCGGAATTACTGGGCGTAAAGCGCACGCAGGCGGTTTGTTAAGTCAGATGTGAAATCCCCGGGCTCAACCTGGGAACTGCATCTGATACTGGCAAGCTTGAGTCTCGTAGAGGGGGGTAGAATTCCAGGTGTAGCGGTGAAATGCGTAGAGATCTGGAGGAATACCGGTGGCGAAGGCGGCCCCCTGGACGAA
>e6_m13f.ab1 
AGAGTTTGATCCTGGCTCAGAACGAACGCTGGCGGCAGGCTTAACACATGCAAGTCGAGCGCCCCGCAAGGGGAGCGGCAGACGGGTGAGTAACGCGTGGGAACGTACCTTTTGCTACGGAATAACTCAGGGAAACTTGTGCTAATACCGTATGTGCCCTTCGGGGGAAAGATTTATCGGCAAAGGATCGGCCCGCGTTGGATTAGCTAGTTGGTGAGGTAAAGGCTCACCAAGGCGACGATCCATAGCTGGTCTGAGAGGATGATCAGCCACACTGGGACTGAGACACGGCCCAGACTCCTACGGGAGGCAGCAGTGGGGAATATTGGACAATGGGCGCAAGCCTGATCCAGCCATGCCGCGTGAGTGATGAAGGCCCTAGGGTTGTAAAGCTCTTTCACCGGTGAAGATAATGACGGTAACCGGAGAAGAAGCCCCGGCTAACTTCGTGCCAGCAGCCGCGGTAATACGAAGGGGGCTAGCGTTGTTCGGATTTACTGGGCGTAAAGCGCACGTAGGCGGACTTTTAAGTCAGGGGTGAAATCCCGGGGCTCAACCCCGGAACTGCCTTTGATACTGGAAGTCTTGAGTATGGTAGAGGTGAGTGGAATTCCGAGTGTAGAGGTGAAATTCGTAGATATTCGGAGGAACACCAGTGGCGAAGGCGGCTCACTGGACCATTACTGACGCTGAGGTGCGAAAGCGTGGGGGAGCAAACAGGATTAGATACCCTGGTAGTCCACGCCGTAAACGATGAATGTTA
>e7_m13f.ab1 
AGAGTTTGATCCTGGCTCAGGATGAACGCTAGCGGCAGGCCTAATACATGCAAGTCGAACGAGATTAAGAGGCTTGCTTCTTATGAAAGTGGCGCACGGGTGCGTAACGCGTATGCAACCTACCTTAATCAGGGGGATAGCCCGAAGAAATTCGGATTAAGACCGCATAAAAACACAGGATAGCATTATCCAATGTTCAAATATTTATAGGATTAAGATGGGCATGCGTGTCATTAGCTAGTTGGCGGGGTAACGGCCCACCAAGGCGACGATGACTAGGGGATCTGAGAGGATGACCCCCCACACTGGTACTGAGACACGGACCAGACTCCTACGGGAGGCAGCAGTAAGGAATATTGGTCAATGGAGGGAACTCTGAACCAGCCATGCCGCGTGCAGGAAAACAGCCCTCTGGGTCGTAAACTGCTTTTATTCGGGAATAAACCTTTCTACGTGTAGGAAGCTGAATGTACCGAAGGAATAAGGATCGGCTAACTCCGTGCCAGCAGCCGCGGTAATACGGAGGATCCAAGCGTTATCCGGATTTATTGGGTTTAAAGGGTGCGTAGGCGGCTTATTAAGTCAGGGGTGAAAGACGGTGGCTCAACCATCGCAGTGCCCTTGATACTGATGAGCTTGAATACACTAGAGGTAGGCGGAATGTGACAAGTAGCGGTGAAATGCATAGATATGTCACAGAACACCGATTGCGAAGGCAGCTTACTATGGTGTTATTGACGCTGA
>e8_m13f.ab1 
CGGCTACCTTGTTACGACTTAGCCCCAGTTATCGGTTTTACCCTAGGACGCTCCTTACGGTTACATACTTTAGGTACCCCCAACTTCCATGGCTTGACGGGCGGTGTGTACAAGGCCCGGGAACGTATTCACCGCGTCATTGCTGATACGCGATTACTAGCGAATCCAACTTCAAGAGGTCGAGTTGCAGACCTCTATCCGAACTGTGAATGGCTTTTTGAGATTCGCTTGCTGTTGCCAGCTTGCTGCCCTCTGTACCATCCATTGTAGCACGTGTGTAGCCCCGGACGTAAGGGCCATGATGACTTGACGTCGTCCCCTCCTTCCTCTCTGTTTGCACAGGCAGTCTGTTTAGAGTCCCCACCTTAACGTGCTGGCAACTAAACATAGGGGTTGCGCTCGTTGCGGGACTTAACCCAACACCTCACGGCACGAGCTGACGACAGCCATGCAGCACCTAGTTTCGTGTGATTGCTCACTGATCTATCTCTAGATCATTCACTAACTTTCAAGCCCGGGTAAGGTTCCTCGCGTATCATCGAATTAAACCACATGCTCCTCCGCTTGTGCGGGCCCCCGTCAATTCCTTTGAGTTTCACCCTTGCGGGCGTACTCCCCAGGTGGAATACTTAACGCTTTCGCTTAGCCGCTAACTGTATATCGCTAACAGCGAGTATTCATCGTTTAGGGCGTGGACTACCAGGGTATCTAATCCTGTTTGATCCCCACGCTTTCGTGCCTCAGCGTCAATAACACCATAGTAAGCTGCCTTCGCAATCGGTGTTCTGTGACATATCTATGCATTTCACCGCTACTTGTCACATTCCGCCTACCTCTAGTGTATTCAAGCTCATCAGTATCAAGGGCACTGCGATGGTTGAGCCACCGTCTTTCACCCCCTGACTTA
>e9_m13f.ab1 
AGAGTTTGATCATGGCTCAGGATGAACGCTAGCGGCAGGCCTAATACATGCAAGTCGAACGAGATTAAGAGGCTTGCTTCTTATGAAAGTGGCGCACGGGTGCGTAACGCGTATGCAACCTACCTTAATCAGGGGGATAGCCCGAAGAAATTCGGATTAAGACCGCATAAAAACACAGGATAGCATTATCCAATGTTCAAATATTTATAGGATTAAGATGGGCATGCGTGTCATTAGCTAGTTGGCGGGGTAACGGCCCACCAAGGCGACGATGACTAGGGGATCTGAGAGGATGACCCCCCACACTGGTACTGAGACACGGACCAGACTCCTACGGGAGGCAGCAGTAAGGAATATTGGTCAATGGAGGGAACTCTGAACCAGCCATGCCGCGTGCAGGAAGACAGCCCTCTGGGTCGTAAACTGCTTTTATTCGGGAATAAACCTTTCTACGTGTAGGAAGCTGAATGTACCGAAGGAATAAGGATCGGCTAACTCCGTGCCAGCAGCCGCGGTAATACGGAGGATCCAAGCGTTATCCGGATTTATTGGGTTTAAAGGGTGCGTAGGCGGCTTATTAAGTCAGGGGTGAAAGACGGTGGCTCAACCATCGCAGTGCCCTTGATACTGATGAGCTTGAATACACTAGAGGTAGGCGGAATGTGACAAGTAGCGGTGAAATGCATAGATATGTCACAGAACACCGATTGCGAA
>f10_m13f.ab1 
CGGCTACCTTGTTACGACTTCACCCCAGTCGCTGACCCTACCGTGGTCGCCTGCCTCCTTGCGGTTAGCACAGCGCCTTCGGGTAAAACCAACTCCCATGGTGTGACGGGCGGTGTGTACAAGGCCCGGGAACGTATTCACCGCGGCATGCTGATCCGCGATTACTAGCGATTCCAACTTCATGCACTCGAGTTGCAGAGTGCAATCCGAACTGAGATGGCTTTTGGAGATTAGCTCACACTCGCGTGCTCGCTGCCCACTGTCACCACCATTGTAGCACGTGTGTAGCCCAGCCCGTAAGGGCCATGAGGACTTGACGTCATCCCCACCTTCCTCTCGGCTTATCACCGGCAGTCCCCTTAGAGTGCCCAACTAAATGCTGGCAACTAAGGGCGAGGGTTGCGCTCGTTGCGGGACTTAACCCAACATCTCACGACACGAGCTGACGACAGCCATGCAGCACCTGTATCCGGTCCAGCCGAACTGAAAGACACATCTCTGTGTCCGCGACCGGTGTGTCAAGGGCTGGTAAGGTTCTGCGCGTTGCTTCGAATTAAACCACATGCTCCACCGCTTGTGCGGGCCCCCGTCAATTCCTTTGAGTTTTAATCTTGCGGCCGTACTCCCCAGGCGGAATGTTTAATGCGTTAGCTGCGCCACCGAAGAGTAAACTCCCCAACGGCTAACATTCATCGTTTACGGCGTGGACTACCA
>f11_m13f.ab1 
AGAGTTTGATCCTGGCTCAGGATGAACGCTAGCGGCAGGCCTAATACATGCAAGTCGAACGAGATTAAGAGGCTTGCTTCTTATGAAAGTGGCGCACGGGTGCGTAACGCGTATGCAACCTACCTTAATCAGGGGGATAGCCCGAAGAAATTCGGATTAAGACCGCATAAAAACACAGGATAGCATTATCCAATGTTCAAATATTTATAGGATTAAGATGGGCATGCGTGTCATTAGCTAGTTGGCGGGGTAACGGCCCACCAAGGCGACGATGACTAGGGGATCTGAGAGGATGACCCCCCACACTGGTACTGAGACACGGACCAGACTCCTACGGGAGGCAGCAGTAAGGAATATTGGTCAATGGAGGGAACTTTGAACCAGCCATGCCGCGTGCAGGAAGACAGCCCTCTGGGTCGTAAACTGCTTTTATTCGGGAATAAACCTTTCTACGTGTAGGAAGCTGAATGTACCGAAGGAATAAGGATCGGCTAACTCCGTGCCAGCAGCCGCGGTAATACGGAGGATCCAAGCGTTATCCGGATTTATTGGGTTTAAAGGGTGCGTAGGCGGCTTATTAAGTCAGGGGTGAAAGACGGTGGCTCAACCATCGCAGTGCCCTTGATACTGATGAGCTTGAATACACTAGAGGTAGGCGGAATGTGACAAGTAGCGGTGAAATGCATAGATATGTCACA
>f12_m13f.ab1 
AGAGTTTGATCCTGGCTCAGGATGAACGCTAGCGGCAGGCCTAATACATGTAAGTCGAACGAGATTAAGAGGCTTGCTTCTTATGAAAGTGGCGCACGGGTGCGTAACGCGTATGCAACCTACCTTAATCAGGGGGATAGCCCGAAGAAATTCGGATTAAGACCGCATAAAAACACAGGATAGCATTATCCAATGTTCAAATATTTATAGGATTAAGATGGGCATGCGTGTCATTAGCTAGTTGGCGGGGTAACGGCCCACCAAGGCGACGATGACTAGGGGATCTGAGAGGATGACCCCCCACACTGGTACTGAGACACGGACCAGACTCCTACGGGAGGCAGCAGTAAGGAATATTGGTCAATGGAGGGAACTCTGAACCAGCCATGCCGCGTGCAGGAAGACAGCCCTCTGGGTCGTAAACTGCTTTTATTCGGGAATAAACCTTTCTACGTGTAGGAAGCTGAATGTACCGAAGGAATAAGGATCGGCTAACTCCGTGCCAGCAGCCGCGGTAATACGGAGGATCCAAGCGTTATCCGGATTTATTGGGTTTAAAGGGTGCGTAGGCGGCTTATTAAGTCAGGGGTGAAAGACGGTGGCTCAACCATCGCAGTGCCCTTGATACTGATGAGCTTGAATACACTAGAGGTAGGCGGAATGTGACAAGTAGCGGTGAAATGCATAGATATGTCACAGAACACCGATTGCGAAGGCAGCTTACTATGGTGTTATTGACGCTGA
>f1_m13f.ab1 
ACGGCTACCTTGTTACGACTTCACCCCAGTCGCTGACCCTACCGTGGTCGCCTGCCTCCTTGCGGTTAGCACAGCGCCTTCGGGTAAAACCAACTCCCATGGTGTGACGGGCGGTGTGTACAAGGCCCGGGAACGTATTCACCGCGGCATGCTGATCCGCGATTACTAGCGATTCCAACTTCATGCACTCGAGTTGCAGAGTGCAATCCGAACTGAGATGGCTTTTGGAGATTAGCTCACACTCGCGTGCTCGCTGCCCACTGTCACCACCATTGTAGCACGTGTGTAGCCCAGCCCGTAAGGGCCATGAGGACTTGACGTCATCCCCACCTTCCTCTCGGCTTATCACCGGCAGTCCCCTTAGAGTGCCCAACTAAATGCTGGCAACTAAGGGCGAGGGTTGCGCTCGTTGCGGGACTTAACCCAACATCTCACGACACGAGCTGACGACAGCCATGCAGCACCTGTATCCGGTCCAGCCGAACTGAAAGACACATCTCTGTGCCCGCGACCGGTATGTCAAGGGCTGGTAAGGTTCTGCGCGTTGCTTCGAATTAAACCACATGCTCCACCGCTTGTGCGGGCCCCCGTCAATTCCTTTGAGTTTTAATCTTGCGACCGTACTCCCCAGGCGGAATGTTTAATGCGTTAGCTGCGCCACCGAAGAGTAAACTCCCCAACGGCTAACATTCATCGTTTACGGCGTGGACTACCA
>f2_m13f.ab1 
AGAGTTTGATCCTGGCTCAGGATGAACGCTAGCGGCAGGCCTAATACATGCAAGTCGAACGAGATTAAGAGGCTTGCTTCTTATGAAAGTGGCGCACGGGTGCGTAACGCGTATGCAACCTACCTTAATCAGGGGGATAGCCCGAAGAAATTCGGATTAAGACCGCATAAAAACACAGGATAGCATTATCCAATGTTCAAATATTTATAGGATTAAGATGGGCATGCGTGTCATTAGCTAGTTGGCGGGGTAACGGCCCACCAAGGCGACGATGACTAGGGGATCTGAGAGGATGACCCCCCACACTGGTACTGAGACACGGACCAGACTCCTACGGGAGGCAGCAGTAAGGAATATTGGTCAATGGAGGGAACTCTGAACCAGCCATGCCGCGTGCAGGAAGACAGCCCTCTGGGTCGTAAACTGCTTTTATTCGGGAATAAACCTTTCTACGTGTAGGAAGCTGAATGTACCGAAGGAATAAGGATCGGCTAACTCCGTGCCAGCAGCCGCGGTAATACGGAGGATCCAAGCGTTATCCGGATTTATTGGGTTTAAAGGGTGCGTAGGCGGCTTATTAAGTCAGGGGTGAAAGACGGTGGCTCAACCATCGCAGTGCCCTTGATACTGATGAGCTTGAATACACTAGAGGTAGGCGGAATGTGACAAGTAGCGGTGAAATGCATAGATATGTCACAGAACACCGATTGCGAA
>f3_m13f.ab1 
AGAGTTTGATCCTGGCTCAGGATGAACGCTAGCGGCAGGCCTAATACATGCAAGTCGAACGAGATTAAGAGGCTTGCTTCTTATGAAAGTGGCGCACGGGTGCGTAACGCGTATGCAACCTACCTTAATCAGGGGGATAGCCCGAAGAAATTCGGATTAAGACCGCATAAAAACACAGGATAGCATTATCCAATGTTCAAATATTTATAGGATTAAGATGGGCATGCGTGTCATTAGCTAGTTGGCGGGGTAACGGCCCACCAAGGCGACGATGACTAGGGGATCTGAGAGGATGACCCCCCACACTGGTACTGAGACACGGACCAGACTCCTACGGGAGGCAGCAGTAAGGAATATTGGTCAATGGAGGGAACTCTGAACCAGCCATGCCGCGTGCAGGAAGACAGCCCTCTGGGTCGTAAACTGCTTTTATTCGGGAATAAACCTTTCTACGTGTAGGAAGCTGAATGTACCGAAGGAATAAGGATCGGCTAACTCCGTGCCAGCAGCCGCGGTAATACGGAGGATCCAAGCGTTATCCGGATTTATTGGGTTTAAAGGGTGCGTAGGCGGCTTATTAAGTCAGGGGTGAAAGACGGTGGCTCAACCATCGCAGTGCCCTTGATACTGATGAGCTTGAATACACTAGAGGTAGGCGGAATGTGACAAGTAGCGGTGAAATGCATAGATATGTCACAGAACACCGATTGCGAAGGCAGCTTACTATGGTGTTATTGACGCTGAGGCACGAAAGCGTGGGGATCAAACAGGATTAGATACCCTGGTAGTCCACGCCCTAAACGATGAATACTCGCTGTTAGCGATATACAGTTAGCGGCTAAGCGAAAGCGTTAAGTATTCCACCTGGGGGAGTACGCC
>f4_m13f.ab1 
AGAGTTTGATCCTGGCTCAGGATGAACGCTAGCGGCAGGCCTAATACATGCAAGTCGAACGAGATTAAGAGGCTTGCTTCTTATGAAAGTGGCGCACGGGTGCGTAACGCGTATGCAACCTACCTTAATCAGGGGGATAGCCCGAAGAAATTCGGATTAAGACCGCATAAAAACACAGGATAGCATTATCCAATGTTCAAATATTTATAGGATTAAGATGGGCATGCGTGTCATTAGCTAGTTGGCGGGGTAACGGCCCACCAAGGCGACGATGACTAGGGGATCTGAGAGGATGACCCCCCACACTGGTACTGAGACACGGACCAGACTCCTACGGGAGGCAGCAGTAAGGAATATTGGTCAATGGAGGGAACTCTGAACCAGCCATGCCGCGTGCAGGAAGACAGCCCTCTGGGTCGTAAACTGCTTTTATTCGGGAATAAACCTTTCTACGTGTAGGAAGCTGAATGTACCGAAGGAATAAGGATCGGCTAACTCCGTGCCAGCAGCCGCGGTAATACGGAGGATCCAAGCGTTATCCGGATTTATTGGGTTTAAAGGGTGCGTAGGCGGCTTATTAAGTCAGGGGTGAAAGACGGTGGCTCAACCATCGCAGTGCCCTTGATACTGATGAGCTTGAATACACTAGAGGTAGGCGGAATGTGACAAGTAGCGGTGAAATGCATAGATATGTCACAGAACACCGATTGCGAAGGCAGCTTACTATGGTGTTATTGACGCTGA
>f5_m13f.ab1 
AGAGTTTGATCCTGGCTCAGAACGAACGCTGGCGGCAGGCTTAACACATGCAAGTCGAGCGCCCCGCAAGGGGAGCGGCAGACGGGTGAGTAACGCGTGGGAACGTACCTTTTGCTACGGAATAACTCAGGGAAACTTGTGCTAATACCGTATGTGCCCTTCGGGGGAAAGATTTATCGGCAAAGGATCGGCCCGCGTTGGATTAGCTAGTTGGTGAGGTAAAGGCTCACCAAGGCGACGATCCATAGCTGGTCTGAGAGGATGATCAGCCACACTGGGACTGAGACACGGCCCAGACTCCTACGGGAGGCAGCAGTGGGGAATATTGGACAATGGGCGCAAGCCTGATCCAGCCATGCCGCGTGAGTGATGAAGGCCCTAGGGTTGTAAAGCTCTTTCACCGGTGAAGATAATGACGGTAACCGGAGAAGAAGCCCCGGCTAACTTCGTGCCAGCAGCCGCGGTAATACGAAGGGGGCTA
>f6_m13f.ab1 
ACGGCTACCTTGTTACGACTTAGCCCCAGTTATCGGTTTTACCCTAGGACGCTCCTTACGGTTACATACTTTAGGTACCCCCAACTTCCATGGCTTGACGGGCGGTGTGTACAAGGCCCGGGAACGTATTCACCGCGTCATTGCTGATACGCGATTACTAGCGAATCCAACTTCAAGAGGTCGAGTTGCAGACCTCTATCCGAACTGTGAATGGCTTTTTGAGATTCGCTTGCTGTTGCCAGCTTGCTGCCCTCTGTACCATCCATTGTAGCACGTGTGTAGCCCCGGACGTAAGGGCCATGATGACTTGACGTCGTCCCCTCCTTCCTCTCTGTTTGCACAGGCAGTCTGTTTAGAGTCCCCACCTTAACGTGCTGGCAACTAAACATAGGGGTTGCGCTCGTTGCGGGACTTAACCCAACACCTCACGGCACGAGCTGACGACAGCCATGCAGCACCTAGTTTCGTGTGATTGCTCACTGATCTATCTCTAGATCATTCACTAACTTTCAAGCCCGGGTAAGGTTCCTCGCGTATCATCGAATTAAACCACATGCTCCTCCGCTTGTGCGGGCCCCCGTCAATTCCTTTGAGTTTCACCCTTGCGGGCGTACTCCCCAGGTGGAATACTTAACGCTTTCGCTTAGCCGCTAACTGTATATCGCTAACAGCGAGTATTCATCGTTTAGGGCGTGGACTACCAGGGTATCTAATCCTGTTTGATCCCCACGCTTTCGTGCCTCAGCGTCAATAACACCATAGTAAGCTGCCTTCGCAATCGGTGTTCTGTGACATATCTATGCATTTCACCGCTACTTGTCACATCCGCTACTC
>f7_m13f.ab1 
ACGGCTACCTTGTTACGACTTCACCCCAGTCACCAGTCATACCATAGGCGGCTGTCCCCCTTGCGGGTTAACTCACCGACTTCCGGTACAACTGACTTCCATGGTGTGACGGGCGGTGTGTACAAGGCCCGGGAACGTATTCACCGCGGCGTTCTGATCCGCGATTACTAGCGATTCCAGCTTCATGGAGTCGAGTTGCAGACTCCAATCCGAACTGAGAACGGCTTTTTGGGATTGGCTCCCCCTCGCGGGTTTGCAACCCTTTGTACCGTCCATTGTAGCACGTGTGTGGCCCTGGACATAAGGGCCACGATGACTTGACGTCGTCCCCACCTTCCTCCGGCTTAACGCCGGCAGTCCCCCTAGAGTGCCCAACTGAATGGTGGCAACTAAGGGCAAGGGTTGCGCTCGTTGCGGGACTTAACCCAACACCTCACGGCACGAGCTGACGACAGCCATGCAGCACCTGAACCGGCAGTCCCCGAAGGGAAGATCCTATTTCTAGGATGGTCCGCCGTTGTCTAGCCCAGGTAAGGTTCTTCGCGTTGCGTCGAATTGAACCACATGCTCCACCGCTTGTGCGGGCCCCCGTCAATTCCTTTGAGTTTTAATCTTGCGACCGTACTCCCCAGGCGGGGCACTTAATGCGTTAGCTGCGGCACCCAGGGGGTCAATACCCCGGACACCTA
>f8_m13f.ab1 
AGAGTTTGATCATGGCTCAGGATGAACGCTAGCGGCAGGCCTAATACATGCAAGTCGAACGAGATTAAGAGGCTTGCTTCTTATGAAAGTGGCGCACGGGTGCGTAACGCGTATGCAACCTACCTTAATCAGGGGGATAGCCCGAAGAAATTCGGATTAAGACCGCATAAAAACACAGGATAGCATTATCCAATGTTCAAATATTTATAGGATTAAGATGGGCATGCGTGTCATTAGCTAGTTGGCGGGGTAACGGCCCACCAAGGCGACGATGACTAGGGGATCTGAGAGGATGACCCCCCACACTGGTACTGAGACACGGACCAGACTCCTACGGGAGGCAGCAGTAAGGAATATTGGTCAATGGAGGGAACTCTGAACCAGCCATGCCGCGTGCAGGAAGACAGCCCTCTGGGTCGTAAACTGCTTTTATTCGGGAATAAACCTTTCTACGTGTAGGAAGCTGAATGTACCGAAGGAATAAGGATCGGCTAACTCCGTGCCAGCAGCCGCGGTAATACGGAGGATCCAAGCGTTATCCGGATTTATTGGGTTTAAAGGGTGCGTAGGCGGCTTATTAAGTCAGGGGTGAAAGACGGTGGCTCAACCATCGCAGTGCCCTTGATACTGATGAGCTTGAATACACTAGAGGTAGGCGGAATGTGACAAGTAGCGGTGAAATGCATAGATATGTCACAGAACACCGATTGCGAAGGCAGCTTACTATGGTGTTATTGACGCTGA
>f9_m13f.ab1 
AGAGTTTGATCCTGGCTCAGATTGAACGCTGGCGGCAGGCCTAACACATGCAAGTCGAACGGTAACAGGAAGCAGCTTGCTGCTTCGCTGACGAGTGGCGGACGGGTGAGTAATGTCTGGGAAGCTGCCTGATGGAGGGGGATAACTACTGGAAACGGTAGCTAATACCGCATAATGTCGCAAGACCAAAGAGGGGGACCTTCGGGCCTCTTGCCATCGGATGTGCCCAGATGGGATTAGCTTGTTGGTGGGGTAACGGCTCACCAAGGCGACGATCCCTAGCTGGTCTGAGAGGATGACCAGCCACACTGGAACTGAGACACGGTCCAGACTCCTACGGGAGGCAGCAGTGGGGAATATTGCACAATGGGCGCAAGCCTGATGCAGCCATGCCGCGTGTATGAAGAAGGCCTTCGGGTTGTAAAGTACTTTCAGCGGGGAGGAAGGGAGTAAAGTTAATACCTTTGCTCATTGACGTTACCCGCAGAAGAAGCACCGGCTAACTCCGTGCCAGCAGCCGCGGTAATACGGAGGGTGCAAGCGTTAATCGGAATTACTGGGCGTAAAGCGCACGCAGGCGGTTTGTTAAGTCAGATGTGAAATCCCCGGGCTCAACCTGGGAACTGCATCTGATACTGGCAAGCTTGAGTCTCGTAGAGGGGGGTAGAATTCCAGGTGTAGCGGTGAAATGCATAGATATGTCACAGAACACCGATTGCGAAGGCAGCTTACTATGGTGTTATT
>g10_m13f.ab1 
AGAGTTTGATCCTGGCTCAGAACGAACGCTGGCGGCAGGCTTAACACATGCAAGTCGAGCGCCCCGCAAGGGGAGCGGCAGACGGGTGAGTAACGCGTGGGAACGTACCTTTTGCTACGGAATAACTCAGGGAAACTTGTGCTAATACCGTATGTGCCCTTCGGGGGAAAGATTTATCGGCAAAGGATCGGCCCGCGTTGGATTAGCTAGTTGGTGAGGTAAAGGCTCACCAAGGCGACGATCCATAGCTGGTCTGAGAGGATGATCAGCCACACTGGGACTGAGACACGGCCCAGACTCCTACGGGAGGCAGCAGTGGGGAATATTGGACAATGGGCGCAAGCCTGATCCAGCCATGCCGCGTGAGTGATGAAGGCCCTAGGGTTGTAAAGCTCTTTCACCGGTGAAGATAATGACGGTAACCGGAGAAGAAGCCCCGGCTAACTTCGTGCCAGCAGCCGCGGTAATACGAAGGGGGCTAGCGTTGTTCGGATTTACTGGGCGTAAAGCGCACGTAGGCGGACTTTTAAGTCAGGGGTGAAATCCCGGGGCTCAACCCCGGAACTGCCTTTGATACTGGAAGTCTTGAGTATGGTAGAGGTGAGTGGAATTCCGAGTGTAGAGGTGAAATTCGTA
>g11_m13f.ab1 
AGAGTTTGATCCTGGCTCAGGATGAACGCTAGCGGCAGGCCTAATACATGCAAGTCGAACGAGATTAAGAGGCTTGCTTCTTATGAAAGTGGCGCACGGGTGCGTAACGCGTATGCAACCTACCTTAATCAGGGGGATAGCCCGAAGAAATTCGGATTAAGACCGCATAAAAACACAGGATAGCATTATCCAATGTTCAAATATTTATAGGATTAAGATGGGCATGCGTGTCATTAGCTAGTTGGCGGGGTAACGGCCCACCAAGGCGACGATGACTAGGGGATCTGAGAGGATGACCCCCCACACTGGTACTGAGACACGGACCAGACTCCTACGGGAGGCAGCAGTAAGGAATATTGGTCAATGGAGGGAACTCTGAACCAGCCATGCCGCGTGCAGGAAGACAGCCCTCTGGGTCGTAAACTGCTTTTATTCGGGAATAAACCTTTCTACGTGTAGGAAGCTGAATGTACCGAAGGAATAAGGATCGGCTAACTCCGTGCCAGCAGCCGCGGTAATACGGAGGATCCAAGCGTTATCCGGATTTATTGGGTTTAAAGGGTGCGTAGGCGGCTTATTAAGTCAGGGGTGAAAGACGGTGGCTCAACCATCGCAGTGCCCTTGATACTGATGAGCTTGAATACACTAGAGGTAGGCGGAATGTGACAAGTAGCGGTGAAATGCATAGATATGTCACAGAACACCGATTGCGAAGGCAGCTTACTATGGTGTTATTGACGCTGA
>g12_m13f.ab1 
AGAGTTTGATCATGGCTCAGATTGAACGCTGGCGGCAGGCCTAACACATGCAAGTCGAACGGTAACAGGAAACAGCTTGCTGTTTCGCTGACGAGTGGCGGACGGGTGGGTAATGTCTGGGAAACTGCCTGATGGAGGGGGATAACTACTGGAAACGGTAGCTAATACCGCATAACGTCGCAAGACCAAAGAGGGGGACCCTCGGGCCTCTTGCCATCGGATGTGCCCAGATGGGATTAGCTTGTTGGTGGGGTAACGGCTCACCAAGGCGACGATCCCTAGCTGGTCTGAGAGGATGACCAGCCACACTGGAACTGAGACACGGTCCAGACTCCTACGGGAGGCAGCAGTGGGGAATATTGCACAATGGGCGCAAGCCTGATGCAGCCATGCCGCGTGTATGAAGAAGGCCTTCGGGTTGTAAAGTACTTTCAGCGGGGAGGAAGGGAGTAAAGTTAATACCTTTGCTCATTGACGTTACCCGCAGAAGAAGCACCGGCTAACTCCGTGCCAGCAGCCGCGGTAATACGGAGGGTGCAAGCGTTAATCGGAATTACTGGGCGTAAAGCGCACGCAGGCGGTTTGTTAAGTCAGATGTGAAATCCCCGGGCTCAACCTGGGAACTGCATCTGATACTGGCAAGCTTGAGTCTCGTAGAGGGGGGGTA
>g1_m13f.ab1 
AGAGTTTGATCATGGCTCAGGATGAACGCTGGCGGCGTGCTTAACACATGCAAGTCGAACGATGATCCGGTGCTTGCACCGGGGATTAGTGGCGAACGGGTGAGTAACACGTGAGTAACCTGCCCTTAACTCTGGGATAAGCCTGGGAAACTGGGTCTAATACCGGATATGACTCCTCATCGCATGGTGGGGGGTGGAAAGCTTTTTGTGGTTTTGGATGGACTCGCGGCCTATCAGCTTGTTGGTGAGGTAATGGCTCACCAAGGCGACGACGGGTAGCCGGCCTGAGAGGGTGACCGGCCACACTGGGACTGAGACACGGCCCAGACTCCTACGGGAGGCAGCAGTGGGGAATATTGCACAATGGGCGCAAGCCTGATGCAGCGACGCCGCGTGAGGGATGACGGCCTTCGGGTTGTAAACCTCTTTCAGTAGGGAAGAAGCGAAAGTGACGGTACCTGCAGAAGAAGCGCCGGCTAACTACGTGCCAGCAGCCGCGGTAATACGTAGGGCGCAAGCGTTATCCGGAATTATTGGGCGTAAAGAGCTCGTAGGCGGTTTGTCGCGTCTGCCGTGAAAGTCCGGGGCTCAACTCCGGATCTGCGGTGGGTACGGGCAGACTAGAGTGATGTAGGGGAGACTGGAATTCCTGGTGTAGCGGTGAAATGCGCAGATATCAGGAGGAACACCGATGGCGAA
>g2_m13f.ab1 
AGTTTGATCATGGCTCAGGATGAACGCTAGCGGCAGGCCTAATACATGCAAGTCGAACGAGATTAAGAGGCTTGCTTCTTATGAAAGTGGCGCACGGGTGCGTAACGCGTATGCAACCTACCTTAATCAGGGGGATAGCCCGAAGAAATTCGGATTAAGACCGCATAAAAACACAGGATAGCATTATCCAATGTTCAAATATTTATAGGATTAAGATGGGCATGCGTGTCATTAGCTAGTTGGCGGGGTAACGGCCCACCAAGGCGACGATGACTAGGGGATCTGAGAGGATGACCCCCCACACTGGTACTGAGACACGGACCAGACTCCTACGGGAGGCAGCAGTAAGGAATATTGGTCAATGGAGGGAACTCTGAACCAGCCATGCCGCGTGCAGGAAGACAGCCCTCTGGGTCGTAAACTGCTTTTATTCGGGAATAAACCTTTCTACGTGTAGGAAGCTGAATGTACCGAAGGAATAAGGATCGGCTAACTCCGTGCCAGCAGCCGCGGTAATACGGAGGATCCAAGCGTTATCCGGATTTATTGGGTTTAAAGGGTGCGTAGGCGGCTTATTAAGTCAGGGGTGAAAGACGGTGGCTCAACCATCGCAGTGCCCTTGATACTGATGAGCTTGAATACACTAGAGGTA
>g3_m13f.ab1 
AGAGTTTGATCATGGCTCAGAACGAACGCTGGCGGCAGGCTTAACACATGCAAGTCGAGCGCCCCGCAAGGGGAGCGGCAGACGGGTGAGTAACGCGTGGGAACGTACCTTTTGCTACGGAATAACTCAGGGAAACTTGTGCTAATACCGTATGTGCCCTTCGGGGGAAAGATTTATCGGCAAAGGATCGGCCCGCGTTGGATTAGCTAGTTGGTGAGGTAAAGGCTCACCAAGGCGACGATCCGTAGCTGGTCTGAGAGGATGATCAGCCACACTGGGACTGAGACACGGCCCAGACTCCTACGGGAGGCAGCAGTGGGGAATATTGGACAATGGGCGCAAGCCTGATCCAGCCATGCCGCGTGAGTGATGAAGGCCCTAGGGTTGTAAAGCTCTTTCACCGGTGAAGATAATGACGGTAACCGGAGAAGAAGCCCCGGCTAACTTCGTGCCAGCAGCCGCGGTAATACGAAGGGGGCTAGCGTTGTTCGGATTTACTGGGCGTAAAGCGCACGTAGGCGGACTTTTAAGTCAGGGGTGAAATCCCGGGGCTCAACCCCGGAACTGCCTTTGATACTGGAAGTCTTGAGTATGGTAGAGGTGAGTGGAATTCCGAGTGTAGAGGTGAAATTCGTAGATATTCGGAGGAACACCAGTGGCGAAGGCGGCTCACTGGACCATTACTGACGCTGA
>g4_m13f.ab1 
ACGGCTACCTTGTTACGACTTCACCCCAGTCGCTGACCCTACCGTGGTCGCCTGCCTCCTTGCGGTTAGCACAGCGCCTTCGGGTAAAACCAACTCCCATGGTGTGACGGGCGGTGTGTACAAGGCCCGGGAACGTATTCACCGCGGCATGCTGATCCGCGATTACTAGCGATTCCGACTTCATGCACTCGAGTTGCAGAGTGCAATCCGAACTGAGATGGCTTTTGGAGATTAGCTCACACTCGCGTGCTCGCTGCCCACTGTCACCACCATTGTAGCACGTGTGTAGCCCTGGGCATAAAGGCCATGATGACTTGACATCATCCCCTCCTTCCTCGCGTCTTACGACGGCAGTTTCACTAGAGTTCCCACCTTGACGTGCTGGCAACTAGTGATAGGGGTTGCGCTCGTTGCGGGACTTAACCCAACACCTCACGGCACGAGCTGACGACAGCCATGCAGCACCTTACAATCTGTGTATTGCTACAAAGCGAACTTTCATCCACAGTCAGACTGCATTCTAGCCCAGGTAAGGTTCCTCGCGTATCATCGAATTAAACCACATGCTCCACCGCTTGTGCGGACCCCCGTCAATTCCTTTGAGTTTCAACCTTGCGGTCGTACTTCCCAGGTGGGATACTTAATGCTTTCGCTCAGACACTTACTTTGTATCGCAAATGTCGAGTATCCATCGTTTAAGGGCGT
>g5_m13f.ab1 
ACGGCTACCTTGTTACGACTTCACCCCAGTCACGAATCCTACCGTGGTAAGCGCCCTCCTTGCGGTTAAGCTACCTACTTCTGGTAAAACCCGCTCCCATGGTGTGACGGGCGGTGTGTACAAGACCCGGGAACGTATTCACCGCGGCATGCTGATCCGCGATTACTAGCGATTCCAACTTCACGTAGTCGAGTTGCAGACTACGATCCGGACTACGATACACTTTCTGGGATTAGCTCCCCCTCGCGGGTTGGCGGCCCTCTGTATGTACCATTGTATGACGTGTGAAGCCCTACCCATAAGGGCCATGAGGACTTGACGTCATCCCCACCTTCCTCCGGTTTGTCACCGGCAGTCTCATTAGAGTGCTCTTGCGTAGCAACTAATGGCAAGGGTTGCGCTCGTTGCGGGACTTAACCCAACATCTCACGACACGAGCTGACGACAGCCATGCAGCACCTGTGTTCAGGTTCCCTTTCGGGCACAGCCAGATCTCTCCGGCCTTCCTGACATGTCAAGGGTAGGTAAGGTTTTTCGCGTTGCATCGAATTAATCCACATCATCCACCGCTTGTGCGGGTCCCCGTCAATTCCTTTGAGTTTTAATCTTGCGACCGTACTCCCCAGGCGGTCTACTTCACGCGTTA
>g6_m13f.ab1 
ACGGTTACCTTGTTACGACTTCACCCCAGTCGCTGACCCTACCGTGGTCGCCTGCCTCCTTGCGGTTAGCACAGCGCCTTCGGGTAAAACCAACTCCCATGGTGTGACGGGCGGTGTGTACAAGGCCCGGGAACGTATTCACCGCGGCATGCTGATCCGCGATTACTAGCGATTCCAACTTCATGCACTCGAGTTGCAGAGTGCAATCCGAACTGAGATGGCTTTTGGAGATTAGCCCACACTCGCGTGCTCGCTGCCCACTGTCACCACCATTGTAGCACGTGTGTAGCCCAGCCCGTAAGGGCCATGAGGACTTGACGTCATCCCCACCTTCCTCTCGGCTTATCACCGGCAGTCCCCTTAGAGTGCCCAACTAAATGCTGGCAACTAAGGGCGAGGGTTGCGCTCGTTGCGGGACTTAACCCAACATCTCACGACACGAGCTGACGACAGCCATGCAGCACCTGTATCCGGTCCAGTCGAACTGAAAGACACATCTCTGTGTCCGCGACCGGTATGTCAAGGGCTGGTAAGGTTCTGCGCGTTGCTTCGAATTAAACCACATGCTCCACCGCTTGTGCGGGCCCCCGTCAATTCCTTTGAGTTTTAATCTTGCGACCGTACTCCCCAGGCGGAATGTTTAATGCGTTAGCTGCGCCACCGAAGAGTAAACTCCCCAACGGCTAACATTCATCGTTTACGGCGTG
>g7_m13f.ab1 
AGAGTTTGATCATGGCTCAGAACGAACGCTGGCGGCAGGCTTAACACATGCAAGTCGAACGCCCCGCAAGGGGAGTGGCAGACGGGTGAGTAACGCGTGGGAATCTACCCAGTTCTTCGGAATAACTGAGGGAAACTTCAGCTAATACCGGATACGCCCTATGGGGGAAAGATTTATCGGAATTGGATGAGCCCGCGTCCGATTAGCTAGTTGGTGGGGTAATGGCCTACCAAGGCTGCGATCGGTAGCTGGTCTGAGAGGATGATCAGCCACACTGGGACTGAGACACGGCCCAGACTCCTACGGGAGGCAGCAGTGGGGAATATTGGACAATGGGCGCAAGCCTGATCCAGCCATGCCGCGTGAGTGATGAAGGCCTTAGGGTTGTAAAGCTCTTTCAGTGGGGAAGATAATGACGGTACCCACAGAAGAAGCCCCGGCTAACTTCGTGCCAGCAGCCGCGGTAATACGAAGGGGGCTAGCGTTGTTCGGATTTACTGGGCGTAAAGCGCACGTAGGCGGATTGTTAAGTCAGGGGTGAAATCCTGGAGCTCAACTCCAGAACTGCCTTTGATACTGGCAATCTCGAGTCCGGAAGAGGTGAGTGGAACTCCTAGTGTAGAGGTGGAATTCGTAGATATTAGGAAGAACACCAGTGGCGAAGGCGGCTCACTGGTCCGGAACTGACGCTGA
>g8_m13f.ab1 
GGCTACCTTGTTACGACTTCACCCCAGTCATGAATCACAAAGTGGTAAGCGCCCTCCCGAAGGTTAAGCTACCTACTTCTTTTGCAACCCACTCCCATGGTGTGACGGGCGGTGTGTACAAGGCCCGGGAACGTATTCACCGTGGCATTCTGATCCACGATTACTAGCGATTCCGACTTCATGGAGTCGAGTTGCAGACTCCAATCCGGACTACGACGCACTTTATGAGGTCCGCTTGCTCTCGCGAGGTCGCTTCTCTTTGTATGCGCCATTGTAGCACGTGTGTAGCCCTGGTCGTAAGGGCCATGATGACTTGACGTCATCCCCACCTTCCTCCAGTTTATCACTGGCAGTCTCCTTTGAGTTCCCGGCCGGACCGCTGGCAACAAAGGATAAGGGTTGCGCTCGTTGCGGGACTTAACCCAACATTTCACAACACGAGCTGACGACAGCCATGCAGCACCTGTCTCACGGTTCCCGAAGGCACATTCTCATCTCTGAAAACTTCCGTGGATGTCAAGACCAGGTAAGGTTCTTCGCGTTGCATCGAATTAAACCACATGCTCCACCGCTTGTGCGGGCCCCCGTCAATTCATTTGAGTTTTAACCTTGCGGCCGTACTCCCCAGGCGGTCGACTTAACGCGTTAGCTCCGGAAGCCACGCCTCAAGGGCACAACCTCCAAGTCGACATCGTTTACGGCGTGGACTACCA
>g9_m13f.ab1 
AGGTTACCTTGTTACGACTTCACCCCAGTCGCTGACCCTACCGTGGTCGCCTGCCTCCTTGCGGTTAGCACAGCGCCTTCGGGTAAAACCAACTCCCATGGTGTGACGGGCGGTGTGTACAAGGCCCGGGAACGTATTCACCGCGGCATGCTGATCCGCGATTACTAGCGATTCCAACTTCATGCACTCGAGTTGCAGAGTGCAATCCGAACTGAGATGGCTTTTGGAGATTAGCTCACACTCGCGTGCTCGCTGCCCACTGTCACCACCATTGTAGCACGTGTGTAGCCCAGCCCGTAAGGGCCATGAGGACTTGACGTCATCCCCACCTTCCTCTCGGCTTATCACCGGCAGTCCTCTTAGAGTGCCCAACTAAATGCTGGCAACTAAGGGCGAGGGTTGCGCTCGTTGCGGGACTTAACCCAACATCTCACGACACGAGCTGACGACAGCCATGCAGCACCTGTATCCGGTCCAGCCGAACTGAAAGACACATCTCTGTGTCCGCGACCGGTATGTCAAGGGCTGGTAAGGTTCTGCGCGTTGCTTCGAATTAAACCACATGCTCCACCGCTTGTGCGGGCCCCCGTCAATTCCTTTGAGTTTTAATCTTGCGACCGTACTCCCCAGGCGGAATGTTTAATGCGTTAGCTGCGCCACCGAAGAGTAAACTCCCCAACGGCTAACATTCATCGTTTACGGCGTGGACTACCAGGGTATCTAATCCTGTTTGCTCCCCACGCTTTCGCACCTCAGCGTCAGTAATGGTCCAGTGAGCCGCCTTCGCCACTGGTGTTCCTCCGAATATCTAC
>h10_m13f.ab1 
AGAGTTTGATCCTGGCTCAGGATGAACGCTAGCGGCAGGCCTAATACATGCAAGTCGAACGAGATTAAGAGGCTTGCTTCTTATGAAAGTGGCGCACGGGTGCGTAACGCGTATGCAACCTACCTTAATCAGGGGGATAGCCCGAAGAAATTCGGATTAAGACCGCATAAAAACACAGGATAGCATTATCCAATGTTCAAATATTTATAGGATTAAGATGGGCATGCGTGTCATTAGCTAGTTGGCGGGGTAACGGCCCACCAAGGCGACGATGACTAGGGGATCTGAGAGGATGACCCCCCACACTGGTACTGAGACACGGACCAGACTCCTACGGGAGGCAGCAGTAAGGAATATTGGTCAATGGAGGGAACTCTGAACCAGCCGTGCCGCGTGCAGGAAGACAGCCCTCTGGGTCGTAAACTGCTTTTATTCGGGAATAAACCTTTCTACGTGTAGGAAGCTGAATGTACCGAAGGAATAAGGATCGGCTAACTCCGTGCCAGCAGCCGCGGTAATACGGAGGATCCAAGCGTTATCCGGATTTATTGGGTTTAAAGGGTGCGTAGGCGGCTTATTAAGTCAGGGGTGAAAGACGGTGGCTCAACCATCGCAGTGCCCTTGATACTGATGAGCTTGAATACACTAGAGGTAGGCGGAATGTGACAAGTAGCGGTGAAATGCATAGATATGTCACAGAACACCGATTGCGAAGGCAGCTTACTATGGTGTTATTGACGCTGA
>h11_m13f.ab1 
AGAGTTTGATCCTGGCTCAGAACGAACGCTGGCGGCAGGCTTAACACATGCAAGTCGAGCGCCCCGCAAGGGGAGCGGCAGACGGGTGAGTAACGCGTGGGAACGTACCTTTTGCTACGGAATAACTCAGGGAAACTTGTGCTAATACCGTATGTGCCCTTCGGGGGAAAGATTTATCGGCAAAGGATCGGCCCGCGTTGGATTAGCTAGTTGGTGAGGTAAAGGCTCACCAAGGCGACGATCCATAGCTGGTCTGAGAGGATGATCAGCCACACTGGGACTGAGACACGGCCCAGACTCCTACGGGAGGCAGCAGTGGGGAATATTGGACAATGGGCGCAAGCCTGATCCAGCCATGCCGCGTGAGTGATGAAGGCCCTAGGGTTGTAAAGCTCTTTCACCGGTGAAGATAATGACGGTAACCGGAGAAGAAGCCCCGGCTAACTTCGTGCCAGCAGCCGCGGTAATACGAAGGGGGCTAGCGTTGTTCGGATTTACTGGGCGTAAAGCGCACGTAGGCGGACTTTTAAGTCAGGGGTGAAATCCCGGGGCTCAACCCCGGAACTGCCTTTGATACTGGAAGTCTTGAGTATGGTAGAGGTGAGTGGAATTCCGAGTGTAGAGGTGAAATTCGTAGATATTCGGAGGAACACCAGTGGCGAA
>h12_m13f.ab1 
AGAGTTTGATCATGGCTCAGGATGAACGCTGGCGGCGTGCTTAACACATGCAAGTCGAACGATGATCCGGTGCTTGCACCGGGGATTAGTGGCGAACGGGTGAGTAACACGTGAGTAACCTGCCCTTAACTCTGGGATAAGCCTGGGAAACTGGGTCTAATACCGGATATGACTCCTCATCGCATGGTGGGGGGTGGAAAGCTTTTTGTGGTTTTGGATGGACTCGCGGCCTATCAGCTTGTTGGTGAGGTAATGGCTTACCAAGGCGACGACGGGTAGCCGGCCTGAGAGGGTGACCGGCCACACTGGGACTGAGACACGGCCCAGACTCCTACGGGAGGCAGCAGTGGGGAATATTGCACAATGGGCGCAAGCCTGATGCAGCGACGCCGCGTGAGGGATGACGGCCTTCGGGTTGTAAACCTCTTTCAGTAGGGAAGAAGCGAAAGTGACGGTACCTGCAGAAGAAGCGCCGGCTAACTACGTGCCAGCAGCCGCGGTAATACGTAGGGCGCAGGCGTTATCCGGAATTATTGGGCGTAAAGAGCTCGTAGGCGGTTTGTCGCGTCTGCCGTGAAAGTCCGGGGCTCAACTCCGGATCTGCGGTGGGTACGGGCAGACTAGAGTGATGTAGGGGAGACTGGAATTCCTGGTGTA
>h1_m13f.ab1 
ACGGTTACCTTGTTACGACTTAGCCCCAATTACCGATTTTACCCTAGGCGGTTCCTTGCGGTTGCCGACTTCAGGTCCCCCCGGCTTTCATGGCTTGACGGGCGGTGTGTACAAGGTCCGGGAACGTATTCACCGTATCATTGCTGATATACGATTACTAGCGATTCCAGCTTCATGAGGTCGAGTTGCAGACCTCAATCCGAACTGAGATAGAGTTTTTGAGATTAGCAGCCTGTTACCAGGGAGCAGCCCTTTGTCTCTACCATTGTAGCACGTGTGTAGCCCTGGGCATAAAGGCCATGATGACTTGACATCATCCCCTCCTTCCTCGCGTCTTACGACGGCAGTTTCACTAGAGTTCCCACCTTGACGTGCTGGCAACTAGTGATAGGGGTTGCGCTCGTTGCGGGACTTAACCCAACACCTCACGGCACGAGCTGACGACAGCCATGCAGCACCTTACAATCTGTGTATTGCTACAAAGTGAACTTTCATCCACGGTCAGACTGCATTCTAGCCCAGGTAAGGTTCCTCGCGTATCATCGAATTAAACCACATGCTCCACCGCTTGTGCGGACCCCCGTCAATTCCTTTGAGTTTCAACCTTGCGGTCGTACTTCCCAGGTGGGATACTTAATGCTTTCGCTCAGACACTTACTTTGTATCGCAAATGTCGAGTATCCATCGTTTAGGGCGTGGACTACCAGGGTATCTAATCCTGTTTGATCCCCACGCTTTCGTGCCTCAGCGTCAATTTCTGTGTAGCCAGCTGCCTTCGCAATTGGTGTTCTATGTCATATCTATGCATTTCACCGCTACATGACATATTCCGCTAACCTCCACAGCATTCAAGACAAATAGTATCCATGG
>h2_m13f.ab1 
CGGCTACCTTGTTACGACTTCACCCCAGTCGCTGACCCTACCGTGGTCGCCTGCCTCCTTGCGGTTAGCACAGCGCCTTCGGGTAAAACCAACTCCCATGGTGTGACGGGCGGTGTGTACAAGGCCCGGGAACGTATTCACCGCGGCATGCTGATCCGCGATTACTAGCGATTCCAACTTCATGCACTCGAGTTGCAGAGTGCAATCCGAACTGAGATGGCTTTTGGAGATTAGCTCACACTCGCGTGCTCGCTGCCCACTGTCACCACCATTGTAGCACGTGTGTAGCCCAGCCCGTAAGGGCCATGAGGACTTGACGTCATCCCCACCTTCCTCTCGGCTTATCACCGGCAGTCCCCTTAGAGTGCCCAACTAAATGCTGGCAACTAAGGGCGAGGGTTGCGCTCGTTGCGGGACTTAACCCAACATCTCACGACACGAGCTGACGACAGCCATGCAGCACCTGTATCCGGTCCAGCCGAACTGAAAGACACATCTCTGTGTCCGCGACCGGTATGTCAAGGGCTGGTAAGGTTCTGCGCGTTGCTTCGAATTAAACCACATGCTCCACCGCTTGTGCGGGCCCCCGTCAATTCCTTTGAGTTTTAATCTTGCGACCGTACTCCCCAGGCGGAATGTTTAATGCGTTAGCTGCGCCACCGAAGAGTAAACTCCCCAACGGCTAACATTCATCGTTTACGGCGTGGACTACCAGGGTATCTAATCCTGTTTGCTCCCCACGCTTTCGCACCTCAGCGTCAGTAATGGTCCAGTGAGCCGCCTTCGCCACTGGTGTTCCTCCGAATATCTACGA
>h3_m13f.ab1 
AGAGTTTGATCATGGCTCAGAACGAACGCTGGCGGCAGGCTTAACACATGCAAGTCGAGCGCCCCGCAAGGGGAGCGGCAGACGGGTGAGTAACGCGTGGGAACGTACCTTTTGCTACGGAATAACTCAGGGAAACTTGTGCTAATACCGTATGTGCCCTTCGGGGGAAAGATTTATCGGCAAAGGATCGGCCCGCGTTGGATTAGCTAGTTGGTGAGGTAAAGGCTCACCAAGGCGACGATCCATAGCTGGTCTGAGAGGATGATCAGCCACACTGGGACCGAGACACGGCCCAGACTCCTACGGGAGGCAGCAGTGGGGAATATTGGACAATGGGCGCAAGCCTGATCCAGCCATGCCGCGTGAGTGATGAAGGCCCTAGGGTTGTAAAGCTCTTTCACCGGTGAAGATAACGACGGTAACCGGAGAAGAAGCCCCGGCTAACTTCGTGCCAGCAGCCGCGGTAATACGAAGGGGGCTAGCGTTGTTCGGATTTACTGGGCGTAAAGCGCACGTAGGCGGACTTTTAAGTCAGGGGTGAAATCCCGGGGCTCAACCCCGGAACTGCCTTTGATACTGGAAGTCTTGAGTATGGTAGAGGTGAGTGGAATTCCGAGTGTAGAGGTGAAATTCGTAGATATTCGGAGGAACACCAGTGGCGAAGGCGGCTCACTGGACCATTACTGACGCTGA
>h4_m13f.ab1 
AGAGTTTGATCCTGGCTCAGAACGAACGCTGGCGGCAGGCTTAACACATGCAAGTCGAGCGCCCCGCAAGGGGAGCGGCAGACGGGTGAGTAACGCGTGGGAACGTACCTTTTGCTACGGAATAACTCAGGGAAACTTGTGCTAATACCGTATGTGCCCTTCGGGGGAAAGATTTATCGGCAAAGGATCGGCCCGCGTTGGATTAGCTAGTTGGTGAGGTAAAGGCTCACCAAGGCGACGATCCATAGCTGGTCTGAGAGGATGATCAGCCACACTGGGACTGAGACACGGCCCAGACTCCTACGGGAGGCAGCAGTGGGGAATATTGGACAATGGGCGCAAGCCTGATCCAGCCATGCCGCGTGAGTGATGAAGGCCCTAGGGTTGTAAAGCTCTTTCACCGGTGAAGATAATGACGGTAACCGGAGAAGAAGCCCCGGCTAACTTCGTGCCAGCAGCCGCGGTAATACGAAGGGGGCTAGCGTTGTTCGGATTTACTGGGCGTAAAGCGCACGTAGGCGGACTTTTAAGTCAGGGGTGAAATCCCGGGGCTCAACCCCGGAACTGCCTTTGATACTGGAAGTCTTGAGTATGGTAGAGGTGAGTGGAATTCCGAGTGTAGAGGTGAAATTCGTAGATATTCGGAGGAACACCAGTGGCGAAGGCGGCTCACTGGACCATTACTGACGCTGAGGTGCGAAAGCGTGGGGGAGCAAACAGGA
>h5_m13f.ab1 
AGAGTTTGATCATGGCTCAGAACGAACGCTGGCGGCAGGCTTAACACATGCAAGTCGAGCGCCCCGCAAGGGGAGCGGCAGACGGGTGAGTAACGCGTGGGAACGTACCTTTTGCTACGGAATAACTCAGGGAAACTTGTGCTAATACCGTATGTGCCCTTCGGGGGAAAGATTTATCGGCAAAGGATCGGCCCGCGTTGGATTAGCTAGTTGGTGAGGTAAAGGCTCACCAAGGCGACGATCCATAGCTGGTCTGAGAGGATGATCAGCCACACTGGGACTGAGACACGGCCCAGACTCCTACGGGAGGCAGCAGTGGGGAATATTGGACAATGGGCGCAAGCCTGATCCAGCCATGCCGCGTGAGTGATGAAGGCCCTAGGGTTGTAAAGCTCTTTCACCGGTGAAGATAATGACGGTAACCGGAGAAGAAGCCCCGGCTAACTTCGTGCCAGCAGCCGCGGTAATACGAAGGGGGCTAGCGTTGTTCGGATTTACTGGGCGTAAAGCGCACGTAGGCGGACTTTTAAGTCAGGGGTGAAATCCCGGGGCTCAACCCCGGAACTGCCTTTGATACTGGAAGTCTTGAGTATGGTAGAGGTGAGTGGAATTCCGAGTGTAGAGGTGAAATTCGTAGATATTCGGAGGAACACCAGTGGCGAA
>h6_m13f.ab1 
ACGGCTACCTTGTTACGACTTAGCCCCAGTTATCGGTTTTACCCTAGGACGCTCCTTACGGTTACATACTTTAGGTACCCCCAACTTCCATGGCTTGACGGGTGGTGTGTACAAGGCCCGGGAACGTATTCACCGCGTCATTGCTGATACGCGATTACTAGCGAATCCAACTTCAAGAGGTCGAGTTGCAGACCTCTATCCGAACTGTGAATGGCTTTTTGAGATTCGCTTGCTGTTGCCAGCTTGCTGCCCTCTGTACCATCCATTGTAGCACGTGTGTAGCCCCGGACGTAAGGGCCATGATGACTTGACGTCGTCCCCTCCTTCCTCTCTGTTTGCACAGGCAGTCTGTTTAGAGTCCCCACCTTAACGTGCTGGCAACTAAACATAGGGGTTGCGCTCGTTGCGGGACTTAACCCAACACCTCACGGCACGAGCTGACGACAGCCATGCAGCACCTAGTTTCGTGTGATTGCTCACTGATCTATCTCTAGATCATTCACTAACTTTCAAGCCCGGGTAAGGTTCCTCGCGTATCATCGAATTAAACCACATGCTCCTCCGCTTGTGCGGGCCCCCGTCAATTCCTTTGAGTTTCACCCTTGCGGGCGTACTCCCCAGGTGGAATACTTAACGCTTTCGCTTAGCCGCTAACTGTATATCGCTAACAGCGAGTATTCATCGTTTAGGGCGTGGACTACCAGGGTATCTAATCCTGTTTGATCCCCACGCTTTCGTGCCTCAGCGTCAATAACACCATAGTAAGCTGCCTTCGCAATCGGTGTTCTGTGACATATCTATGCATTTCACCGCTACTTGTCACATTCCGCCTACCTCTAGTGTATTCAAGCTCATCAGTATCA
>h7_m13f.ab1 
AGAGTTTGATCATGGCTCAGATTGAACGCTGGCGGCAGGCCTAACACATGCAAGTCGAACGGTAACAGGAAACAGCTTGCTGTTTCGCTGACGAGTGGCGGACGGGTGAGTAATGTCTGGGAAACTGCCTGATGGAGGGGGATAACTACTGGAAACGGTAGCTAATACCGCATAACGTCGCAAGACCAAAGAGGGGGACCCTCGGGCCTCTTGCCATCGGATGTGCCCAGATGGGATTAGCTTGTTGGTGGGGTAACGGCTCACCAAGGCGACGATCCCTAGCTGGTCTGAGAGGATGACCAGCCACACTGGAACTGAGACACGGTCCAGACTCCTACGGGAGGCAGCAGTGGGGAATATTGCACAATGGGCGCAAGCCTGATGCAGCCATGCCACGTGTATGAAGAAGGCCTTCGGGTTGTAAAGTACTTTCAGCGGGGAGGAAGGGAGTAAAGTTAATACCTTTGCTCATTGACGTTACCCGCAGAAGAAGCACCGGCTAACTCCGTGCCAGCAGCCGCGGTAATACGGAGGGTGCAAGCGTTAATCGGAATTACTGGGCGTAAAGCGCACGCAGGCGGTTTGTTAAGTCAGATGTGAAATCCCCGGGCTCAACCTGGGAACTGCATCTGATACTGGCAAGCTTGAGTCTCGTAGAGGGGGGTAGAATTCCAGGTGTAGCGGTGAAATGCGTAGAGATCTGGAGGAATACCGGTGGCGAAGGCGGCCCCCTGGACGAAGACTGACGCTCA
>h8_m13f.ab1 
AGAGTTTGATCCTGGCTCAGGATGAACGCTAGCGGCAGGCCTAATACATGCAAGTCGAACGAGATTAAGAGGCTTGCTTCTTATGAAAGTGGCGCACGGGTGCGTAACGCGTATGCAACCTACCTTAATCAGGGGGATAGCCCGAAGAAATTCGGATTAAGACCGCATAAAAACACAGGATAGCATTATCCAATGTTCAAATATTTATAGGATTAAGATGGGCATGCGTGTCATTAGCTAGTTGGCGGGGTAACGGCCCACCAAGGCGACGATGACTAGGGGATCTGAGAGGATGACCCCCCACACTGGTACTGAGACACGGACCAGACTCCTACGGGAGGCAGCAGTAAGGAATATTGGTCAATGGAGGGAACTCTGAACCAGCCATGCCGCGTGCAGGAAGACAGCCCTCTGGGTCGTAAACTGCTTTTATTCGGGAATAAACCTTTCTACGTGTAGGAAGCTGAATGTACCGAAGGAATAAGGATCGGCTAACTCCGTGCCAGCAGCCGCGGTAATACGGAGGATCCAAGCGTTATCCGGATTTATTGGGTTTAAAGGGTGCGTAGGCGGCTTATTAAGTCAGGGGTGAAAGACGGTGGCTCAACCATCGCAGTGCCCTTGATACTGATGAGCTTGAATACACTAGAGGTAGGCGGAATGTGACAAGTAGCGGTGAAATGCATAGATATGTCACAGAACACCGATTGCGAAGGCAGCTTACTATGGCGTTATTGACGCTGA
>h9_m13f.ab1 
ACGGTTACCTTGTTACGACTTCACCCCAGTCGCTGACCCTACCGTGGTCGCCTGCCTCCTTGCGGTTAGCACAGCGCCTTCGGGTAAAACCAACTCCCATGGTGTGACGGGCGGTGTGTACAAGGCCCGGGAACGTATTCACCGCGGCATGCTGATCCGCGATTACTAGCGATTCCAACTTCATGCACTCGAGTTGCAGAGTGCAATCCGAACTGAGATGGCTTTTGGAGATTAGCTCACACTCGCGTGCTCGCTGCCCACTGTCACCACCATTGTAGCACGTGTGTAGCCCAGCCCGTAAGGGCCATGAGGACTTGACGTCATCCCCACCTTCCTCTCGGCTTATCACCGGCAGTCCCCTTAGAGTGCCCAACTAAATGCTGGCAACTAAGGGCGAGGGTTGCGCTCGTTGCGGGACTTAACCCAACATCTCACGACACGAGCTGACGACAGCCATGCAGCACCTGTATCCGGTCCAGCCGAACTGAAAGACACATCTCTGTGTCCGCGACCGGTATGTCAAGGGCTGGTAAGGTTCTGCGCGTTGCTTCGAATTAAACCACATGCTCCACCGCTTGTGCGGGCCCCCGTCAATTCCTTTGAGTTTTAATCTTGCGACCGTACTCCCCAGGCGGAATGTTTAATGCGTTAGCTGCGCCACCGAAGAGTAAACTCCCCAACGGCTAACATTCATCGTTTACGGCGTGGACTACCA
