# Supplementary material for: Culture-Independent Investigation of the Microbiome Associated with the Nematode Acrobeloides maximus
Source: PLoS One. 2013 Jul 22;8(7):e67425. doi: 10.1371/journal.pone.0067425 (PMC3718782; doi:10.1371/journal.pone.0067425)
Supplement: Data S1 — Trimmed sequence files used in phylogenetic analysis from soil microcosm and long term culture samples. All were sequenced using plasmid primer binding sites (M13F or M13R) and the plasmid sequence was trimmed away. The sequences were trimmed at the 3′ end at the first ambiguous nucleotide. (ZIP) [file pone.0067425.s001.zip › ltc2a.fasta]

>a10_m13f.ab1 
ACGGCTACCTTGTTACGACTTCACCCCAGTCACGAACCCTGCCGTGGTAATCGCCCTCCTTGCGGTTAGGCTAACTACTTCTGGCAGAACCCGCTCCCATGGTGTGACGGGCGGTGTGTACAAGACCCGGGAACGTATTCACCGTGACATTCTGATCCACGATTACTAGCGATTCCGACTTCACGCAGTCGAGTTGCAGACTGCGATCCGGACTACGACTGGTTTTATGGGATTAGCTCCCCCTCGCGGGTTGGCAACCCTTTGTACCAGCCATTGTATGACGTGTGTAGCCCCACCTATAAGGGCCATGAGGACTTGACGTCATCCCCACCTTCCTCCGGTTTATCACCGGCAGTCTCATTAGAGTGCCCAACTAAATGTAGCAACTAATGACAAGGGTTGCGCTCGTTGCGGGACTTAACCCAACATCTCACGACACGAGCTGACGACAGCCATGCAGCACCTGTGTTATGGCTCTCTTTCGAGCACTCCTCTATCTCTAAAGGATTCCATACATGTCAAAGGTGGGTAAGGTTTTTCGCGTTGCATCGAATTAAACCACATCATCCACCGCTTGTGCGGGTCCCCGTCAATTCCTTTGAGTTTCAACCTTGCGGCCGTACTCCCCAGGCGGTCAACTTCACGCGTTAGCTTCGTTACTGAGTCAGTGAAGACCCAACAACCAGTTGACATCGTTTAGGGCGTGG
>a11_m13f.ab1 
ACGGCTACCTTGTTACGACTTCACCCCAGTCATGAATCCTACCGTGGTAATCGCCCCCCTTACGGTTAGGCTAACTACTTCTGGTAAAACCCACTCCCATGGTGTGACGGGCGGTGTGTACAAGACCCGGGAACGTATTCACCGCGACATGCTGATCCGCGATTACTAGCGATTCCGACTTCACGCAGTCGAGTTGCAGACTGCGATCCGGACTACGATCGGGTTTCTGGGATTGGCTCCCCCTCGCGGGTTGGCGACCCTCTGTCCCGACCATTGTATGACGTGTGAAGCCCTACCCATAAGGGCCATGAGGACTTGACGTCATCCCCACCTTCCTCCGGTTTGTCACCGGCAGTCTCATTAGAGTGCCCTTTCGTAGCAACTAATGACAAGGGTTGCGCTCGTTGCGGGACTTAACCCAACATCTCACGACACGAGCTGACGACAGCCATGCAGCACCTGTGTTCCGGTTCTCTTGCGAGCACTTCCGAATCTCTTCAGAATTCCAGACATGTCAAGGGTAGGTAAGGTTTTTCGCGTTGCATCGAATTAATCCACATCATCCACCGCTTGTGCGGGTCCCCGTCAATTCCTTTGAGTTTTAATCTTGCGACCGTACTCCCCAGGCGGTCAACTTCACGCGTTAGCTGCGCTACTAAGGCCCGAAGGCCCCAACAGCTAGTTGACATCGTTTAGGGCGTGG
>a12_m13f.ab1 
AGAGTTTGATCATGGCTCAGGATGAACGCTAGCGGCAGGCCTAATACATGCAAGTCGAGGGGCAGCGCAGGTAGCAATACCGGGCGGCGACCGGCAAACGGGTGCGGAACACGTACGCAACCTTCCTTCAAGCGGGGAATAGCCCAGAGAAATTTGGATTAATACCCCATAGCACTGTCCGATGGCATCATTGGACAGTTAAAGATTTATCACTTGAAGATGGGCGTGCGTCTGATTAGGTAGTTGGTGAGGTAACGGCTCACCAAGCCGACGATCAGTAACTGGCGTGAGAGCGCGACCAGTCACACGGGCACTGAGACACGGGCCCGACTCCTACGGGAGGCAGCAGTAAGGAATATTGGTCAATGGACGGAAGTCTGAACCAGCCATGCCGCGTGGAGGATGAAGGTCCTCTGGATTGTAAACTTCTTTTATTTGGGACGAAATGATCTTTTTCTAAAGGTTTTGACGGTACCAGATGAATAAGCACCGGCTAACTCCGTGCCAGCAGCCGCGGTAATACGGAGGGTGCAAGCGTTATCCGGATTCACTGGGTTTAAAGGGTGCGTAGGCGGACACTTAAGTCCGTGGTGAAATCTCCGGGCTTAACCCGGAAACTGCCATGGATACTATTTGTCTTGAATGCTGTGGAGGTTAGCGGAATATGTCATGTAGCGGTGAAATGCATAGATATGACATAGAACACCAATTGCGAAAGGCAGCTGGCTACACAGAAATTGACGCTGA
>a1_m13f.ab1 
ACGGCTACCTTGTTACGACTTCACCCCAGTCATGAATCACACCGTGGTAACCGTCCTCCCGAAGGTTAGACTAGCTACTTCTGGTGCAACCCACTCCCATGGTGTGACGGGCGGTGTGTACAAGGCCCGGGAACGTATTCACCGCGACATTCTGATTCGCGATTGCTAGCGATTCCGACTTCACGCAGTCGAGTTGCAGACTGCGATCCGGACTACGATCGGTTTTGTGAGATTAGCTCCACCTCGCGGCTTGGCGACCCTCTGTACCGACCATTGTAGCACGTGTGTAGCCCAGGCCGTAAGGGCCATGATGACTTGACGTCATCCCCACCTTCCTCCGGTTTGTCACCGGCAGTCTCCTTAGAGTGCCCACCATAACGTGCTGGTAACTAAGGACAAGGGTTGCGCTCGTTACGGGACTTAACCCAACATCTCACGACACGAGCTGACGACAGCCATGCAGCACCTGTGTCAGAGTTCCCGAAGGCACCAATCCATCTCTGGAAAGTTCTCTGCATGTCAAGGCCTGGTAAGGTTCTTCGCGTTGCTTCGAATTAAACCACATGCTCCACCGCTTGTGCGGGCCCCCGTCAATTCATTTGAGTTTTAACCTTGCGGCCGTACTCCCCAGGCGGTCAACTTAATGCGTTAGCTGCGCCACTAAAATCTCAAGGATTCCAACGGCTAGTTGACATCGTTTACGGCGTGGACTACCA
>a2_m13f.ab1 
AGAGTTTGATCCTGGCTCAGATTGAACGCTGGCGGCATGCCTTACACATGCAAGTCGAACGGCAGCACGGGAGCAATCCTGGTGGCGAGTGGCGAACGGGTGAGTAATATATCGGAACGTGCCCAGTCGTGGGGGATAACGCAGCGAAAGCTGTGCTAATACCGCATACGCCCTACGGGGGAAAGCAGGGGATCGCAAGACCTTGCACTATTAGAGCGGCCGATATCGGATTAGCTAGTTGGTGGGGTAACGGCTCACCAAGGCGACGATCCGTAGCTGGTTTGAGAGGACGACCAGCCACACTGGGACTGAGACACGGCCCAGACTCCTACGGGAGGCAGCAGTGGGGAATTTTGGACAATGGGGGAAACCCTGATCCAGCCATCCCGCGTGTGCGATGAAGGCCTTCGGGTTGTAAAGCACTTTTGGCAGGAAAGAAACGTCATGGGTTAATACCCCGTGAAACTGACGGTACCTGCAGAATAAGCACCGGCTAACTACGTGCCAGCAGCCGCGGTAATACGTAGGGTGCAAGCGTTAATCGGAATTACTGGGCGTAAAGCGTGCGCAGGCGGTTCGGAAAGAAAGATGTGAAATCCCAGAGCTTAACTTTGGAACTGCATTTTTAACTACCGGGCTAGAGTGTGTCAGA
>a3_m13f.ab1 
AGAGTTTGATCCTGGCTCAGGATGAACGCTAGCGGCAGGCCTAATACATGCAAGTCGAACGAGATTAAGAGGCTTGCTTCTTATGAAAGTGGCGCACGGGTGCGTAACGCGTATGCAACCTACCTTAATCAGGGGGATAGCCCGAAGAAATTCGGATTAAGACCGCATAAAAACACAGGATAGCATTATCCAATGTTCAAATATTTATAGGATTAAGATGGGCATGCGTGTCATTAGCTAGTTGGCGGGGTAACGGCCCACCAAGGCGACGATGACTAGGGGATCTGAGAGGATGACCCCCCACACTGGTACTGAGACACGGACCAGACTCCTACGGGAGGCAGCAGTAAGGAATATTGGTCAATGGAGGGAACTCTGAACCAGCCATGCCGCGTGCAGGAAGACAGCCCTCTGGGTCGTAAACTGCTTTTATTCGGGAATAAACCTTTCTACGTGTAGGAAGCTGAATGTACCGAAGGAATAAGGATCGGCTAACTCCGTGCCAGCAGCCGCGGTAATACGGAGGATCCAAGCGTTATCCGGATTTATTGGGTTTAAAGGGTGCGTAGGCGGCTTATTAAGTCAGGGGTGAAAGACGGTGGCTCACCCATCGCAGTGCCCTTGATACTGATGAGCTTGAATACACTAGAGGTAGGCGGAATGTGACAAGTAGCGGTGAAATGCATAGATATGTCACAGAACACCGATTGCGAAGGCAGCTTACTATGGTGTTATTGACGCTGA
>a4_m13f.ab1 
ACGGCTACCTTGTTACGACTTCACCCCAGTCATGAATCACACCGTGGTAACCGTCCTCCCGAAGGTTAGACTAGCTACTTCTGGTGCAACCCACTCCCATGGTGTGACGGGCGGTGTGTACAAGGCCCGGGAACGTATTCACCGCGACATTCTGATTCGCGATTACTAGCGATTCCGACTTCACGCAGTCGAGTTGCAGACTGCGATCCGGACTACGATCGGTTTTGTGAGATTAGCTCCACCTCGCGGCTTGGCGACCCTCTGTACCGACCATTGTAGCACGTGTGTAGCCCAGGCCGTAAGGGCCATGATGACTTGACGTCATCCCCACCTTCCTCCGGTTTGTCACCGGCAGTCTCCTTAGAGTGCCCACCATAACGTGCTGGTAACTAAGGACAAGGGTTGCGCTCGTTACGGGACTTAACCCAACATCTCACGACACGAGCTGACGACAGCCATGCAGCACCTGTGTCAGAGTTCCCGAAGGCACCAATCCATCTCTGGAAAGTTCTCTGCATGTCAAGGCCTGGTAAGGTTCTTCGCGTTGCTTCGAATTAAACCACATGCTCCACCGCTTGTGCGGGCCCCCGTCAATTCATTTGAGTTTTAACCTTGCGGCCGTACTCCCCAGGCGGTCAACTTAATGCGTTAGCTGCGCCACTAAGAGCTCAAGGCTCCCAACGGCTAGTTGACATCGTTTACGGCGTG
>a5_m13f.ab1 
AGAGTTTGATCCTGGCTCAGATTGAACGCTGGCGGCAGGCCTAACACATGCAAGTCGAGCGGATGAGAAGAGCTTGCTCTTCGATTCAGCGGCGGACGGGTGAGTAATGCCTAGGAATCTGCCTGATAGTGGGGGACAACGTTTCGAAAGGAACGCTAATACCGCATACGTCCTACGGGAGAAAGCAGGGGACCTTCGGGCCTTGCGCTATCAGATGAGCCTAGGTCGGATTAGCTAGTTGGTGAGGTAATGGCTCACCAAGGCGACGATCCGTAACTGGTCTGAGAGGATGATCAGTCACACTGGAACTGAGACACGGTCCAGACTCCTACGGGAGGCAGCAGTGGGGAATATTGGACAATGGGCGAAAGCCTGATCCAGCCATGCCGCGTGTGTGAAGAAGGTCTTCGGATTGTAAAGCACTTTAAGTTGGGAGGAAGGGCAGTAAGCGAATACCTTGCTGTTTTGACGTTACCGACAGAATAAGCACCGGCTAACTCTGTGCCAGCAGCCGCGGTAATACAGAGGGTGCAAGCGTTAATCGGAATTACTGGGCGTAAAGCGCGCGTAGGTGGTTTGTTAAGTTGGATGTGAAAGCCCCGGGCTCAACCTGGGAACTGCATCCAAAACTGGCAAGCTAGAGTACAGTAGAGGGTGGTGGAATTTCCTGTGTAGCGGTGAAATGCGTAGATATAGGAAGGAACACCAGTGGCGAAGGCGACCACCTGG
>a6_m13f.ab1 
AGAGTTTGATCCTGGCTCAGAGCGAACGCTGGCGGCAGGCCTAACACATGCAAGTCGAACGGACCCTTCGGGGTTAGTGGCGGACGGGTGAGTAACACGTGGGAACGTGCCTTTAGGTTCGGAATAGCTCCTGGAAACGGGTGGTAATGCCGAATGTGCCCTTCGGGGGAAAGATTTATCGCCTTTAGAGCGGCCCGCGTCTGATTAGCTAGTTGGTGAGGTAATGGCTCACCAAGGCGACGATCAGTAGCTGGTCTGAGAGGATGATCAGCCACATTGGGACTGAGACACGGCCCAAACTCCTACGGGAGGCAGCAGTGGGGAATCTTGCGCAATGGGCGAAAGCCTGACGCAGCCATGCCGCGTGAATGATGAAGGTCTTAGGATTGTAAAATTCTTTCACCGGGGACGATAATGACGGTACCCGGAGAAGAAGCCCCGGCTAACTTCGTGCCAGCAGCCGCGGTAATACGAAGGGGGCTAGCGTTGCTCGGAATTACTGGGCGTAAAGGGCGCGTAGGCGGATCGTTAAGTCAGAGGTGAAATCCCGGAGCTCAACTTCGGAACTGCCTTTGATACTGGCGATCTTGAGTGTGAGAGAGGTATGTGGAACTCCGAGTGTAGAGGTGAAATTCGTAGATATTCGGAAGAACACCAGTGGCGAAAGGCGACATACTGG
>a7_m13f.ab1 
ACGGCTACCTTGTTACGACTTCACCCCAGTCACGAACCCTGCCGTGGTAATCGCCCTCCTTGCGGTTAGGCTAACTACTTCTGGCAGAACCCGCTCCCATGGTGTGACGGGCGGTGTGTACAAGACCCGGGAACGTATTCACCGTGACATTCTGATCCACGATTACTAGCGATTCCGACTTCACGCAGTCGAGTTGCAGACTGCGATCCGGACTACGAATGGCTTTATGGGATTGGCTCCCCCTCGCGGGTTGGCGACCCTTTGTACCATCCATTGTATGACGTGTGTAGCCCCACCTATAAGGGCCATGAGGACTTGACGTCATCCCCACCTTCCTCCGGTTTGTCACCGGCAGTCCCATTAGAGTGCCCTTTCGTAGCAACTAATGGCAAGGGTTGCGCTCGTTGCGGGACTTAACCCAACATCTCACGACACGAGCTGACGACAGCCATGCAGCACCTGTGTTACGGTTCTCTTTCGAGCACTCCTCTATCTCTAAAGGATTCCGTACATGTCAAAGGTGGGTAAGGTTTTTCGCGTTGCATCGAATTAAACCACATCATCCACCGCTTGTGCGGGTCCCCGTCAATTCCTTTTGAGTTTCAACCTTGCGGCCGTACTCCCCAGGCGGTCAACTTCACGCGTTAGCTTCGTTACTGAGTCAGTGAAGACCCAACAACCAGTTGACATCGTTT
>a8_m13f.ab1 
AGAGTTTGATCCTGGCTCAAAATGAACGCTGGCGGCATGCCTAACACATGCAAGTCGAACGAAGCCTTCGGGCTTAGTGGCGCACGGGTGCGTAACGCGTGGGAATCTGCCTTGGGGTTCGGAATAACTCCCCGAAAGGGGTGCTAATACCGGATGATGTCTACGGACCAAAGATTTATCGCCCTGAGATGAGCCCGCGTAAGATTAGCTAGTTGGTGGGGTAAAGGCCTACCAAGGCGACGATCTTTAGCTGGTCTGAGAGGATGATCAGCCACACTGGGACTGAGACACGGCCCAGACTCCTACGGGAGGCAGCAGTGGGGAATATTGGACAATGGGCGAAAGCCTGATCCAGCAATGCCGCGTGAGTGATGAAGGCCTTAGGGTTGTAAAGCTCTTTTACCCGGGATGATAATGACAGTACCGGGAGAATAAGCTCCGGCTAACTCCGTGCCAGCAGCCGCGGTAATACGGAGGGAGCTAGCGTTATTCGGAATTACTGGGCGTAAAGCGCACGTAGGCGGCTTTGTAAGTCAGAGGTGAAAGCCTGGAGCTCAACTCCAGAACTGCCTTTGAGACTGCATCGCTTGAATCCAGGAGAGGTGAGTGGAATTCCGAGTGTAGAGGTGAAATTCGTAGATATTCGGAAGAACACCAGTGGCG
>a9_m13f.ab1 
AGAGTTTGATCCTGGCTCAGAGCGAACGCTGGCGGCAGGCCTAACACATGCAAGTCGAACGGACCCTTCGGGGTTAGTGGCGGACGGGTGAGTAACACGTGGGAACGTGCCTTTAGGTTCGGAATAGCTCCTGGAAACGGGTGGTAATGCCGAATGTGCCCTTCGGGGGAAAGATTTATCGCCTTTAGAGCGGCCCGCGTCTGATTAGCTAGTTGGTGAGGTAATGGCTCACCAAGGCGACGATCAGTAGCTGGTCTGAGAGGATGATCAGCCACATTGGGACTGAGACACGGCCCAAACTCCTACGGGAGGCAGCAGTGGGGAATCTTGCGCAATGGGCGAAAGCCTGACGCAGCCATGCCGCGTGAATGATGAAGGTCTTAGGATTGTAAAATTCTTTCACCGGGGACGATAATGACGGTACCCGGAGAAGAAGCCCCGGCTAACTTCGTGCCAGCAGCCGCGGTAATACGAAGGGGGCTAGCGTTGCCCGGAATTACTGGGCGTAAAGGGCGCGTAGGCGGATCGTTAAGTCAGAGGTGAAATCCCGGAGCTCAACTTCGGAACTGCCTTTGATACTGGCGATCTTGAGTGTGAGAGAGGTATGTGGAACTCCGAGTGTAGAGGTGAAATTCGTAGATATTCGGAAGAACACCAGTGGCGAAGGCGACATACTGGCTCATTACTGACGCTGAGGCGCGAAAGCGTGGGGAGCAAACAGGATTAGATACCCTGGTAGTCCACGCCGTAAACGATGATTGCTAGTTGTCGGGCTGCATGCAGTTCGGTGACGCAGCTAACGCATTAAGCAATCCGCCTGGGGGAGTACGGTCGCA
>b10_m13f.ab1 
ACGGCTACCTTGTTACGACTTCACCCCAGTCATGAATCCTACCGTGGTAATCGCCCCCCTTACGGTTAGGCTAACTACTTCTGGTAAAACCCACTCCCATGGTGTGACGGGCGGTGTGTACAAGACCCGGGAACGTATTCACCGCGACATGCTGATCCGCGATTACTAGCGATTCCGACTTCACGCAGTCGAGTTGCAGACTGCGATCCGGACTACGATCGGGTTTCTGGGATTGGCTCCCCCTCGCGGGTTGGCGACCCTCTGTCCCGACCATTGTATGACGTGTGAAGCCCTACCCATAAGGGCCATGAGGACTTGACGTCATCCCCACCTTCCTCCGGTTTGTCACCGGCAGTCTCATTAGAGTGCCCTTTCGTAGCAACTAATGACAAGGGTTGCGCTCGTTGCGGGACTTAACCCAACATCTCACGACACGAGCTGACGACAGCCATGCAGCACCTGTGTTCCGGTTCTCTTGCGAGCACTTCCGAATCTCTTCAGAATTCCAGACATGTCAAGGGTAGGTAAGGTTTTTCGCGTTGCATCGAATTAATCCACATCATCCACCGCTTGTGCGGGTCCCCGTCAATTCCTTTGAGTTTTAATCTTGCGACCGTACTCCCCAGGCGGTCAACTTCACGCGTTAGCTGCGCTACTAAGGCCCGAAGGCCCCAACAGCTAGTTGACATCGTTTAGGGCGTGGACTACCA
>b11_m13f.ab1 
ACGGTTACCTTGTTACGACTTCACCCCAGTCACGAACCCTGCCGTGGTAATCGCCCTCCTTGCGGTTAGGCTAACTACTTCTGGCAGAACCCGCTCCCATGGTGTGACGGGCGGTGTGTACAAGACCCGGGAACGTATTCACCGTGACATTCTGATCCACGATTACTAGCGATTCCGACTTCACGCAGTCGAGTTGCAGACTGCGATCCGGACTACGACTGGTTTTATGGGATTAGCTCCCCCTCGCGGGTTGGCAACCCTTTGTACCAGCCATTGTATGACGTGTGTAGCCCCACCTATAAGGGCCATGAGGACTTGACGTCATCCCCACCTTCCTCCGGTTTATCACCGGCAGTCTCATTAGAGTGCCCAACTAAATGTAGCAACTAATGACAAGGGTTGCGCTCGTTGCGGGACTTAACCCAACATCTCACGACACGAGCTGACGACAGCCATGCAGCACCTGTGTTATGGCTCTCTTTCGAGCACTCCTCTATCTCTAAAGGATTCCATACATGTCAAAGGTGGGTAAGGTTTTTCGCGTTGCATCGAATTAAACCACATCATCCACCGCTTGTGCGGGTCCCCGTCAATTCCTTTGAGTTTCAACCTTGCGGCCGTACTCCCCAGGCGGTCAACTTCACGCGTTAGCTTCGTTACTGAGTCAGTGAAGACCCAACAACCAGTTGACATCGTTTAGGGCGTGG
>b12_m13f.ab1 
AGAGTTTGATCCTGGCTCAGAATGAACGCTGGCGGCATGCCTAACACATGCAAGTCGAACGAAGCCTTCGGGCTTAGTGGCGCACGGGTGCGTAACGCGTGGGAATCTGCCTTGGGGTTCGGAATAACTCCCCGAAAGGGGTGCTAATACCGGATGATGTCTACGGACCAAAGATTTATCGCCCTGAGATGAGCCCGCGTAAGATTAGCTAGTTGGTGGGGTAAAGGCCTACCAAGGCGACGATCTTTAGCTGGTCTGAGAGGATGATCAGCCACACTGGGACTGAGACACGGCCCAGACTCCTACGGGAGGCAGCAGTGGGGAATATTGGACAATGGGCGAAAGCCTGATCCAGCAATGCCGCGTGAGTGATGAAGGCCTTAGGGTTGTAAAGCTCTTTTACCCGGGATGATAATGACAGTACCGGGAGAATAAGCTCCGGCTAACTCCGTGCCAGCAGCCGCGGTAATACGGAGGGAGCTAGCGTTATTCGGAATTACTGGGCGTAAAGCGCACGTAGGCGGCTTTGTAAGTCAGAGGTGAAAGCCTGGAGCTCAACTCCAGAACTGCCTTTGAGACTGCATCGCTTGAATCCAGGAGAGGTGAGTGGAATTCCGAGTGTAGAGGTGAAATTCGTAGATATTCGGAAGAACACCAGTGGCGAAGGCGGCTCACTGGACTGGTATTGACGCTGAGGTGCGAAAGCGTGGGGAGCAAACAGGATTA
>b1_m13f.ab1 
AGAGTTTGATCCTGGCTCAGAGCGAACGCTGGCGGCAGGCCTAACACATGCAAGTCGAACGGACCCTTCGGGGTTAGTGGCGGACGGGTGAGTAACACGTGGGAACGTGCCTTTTGGTTCGGAATAGCTCCTGGAAACGGGTGGTAATGCCGAATGTGCCCTTCGGGGGAAAGATTTATCGCCATTAGAGCGGCCCGCGTCTGATTAGCTAGTTGGTGAGGTAAAGGCTCACCAAGGCTACGATCAGTAGCTGGTCTGAGAGGATGACCAGCCACATTGGGACTGAGACACGGCCCAAACTCCTACGGGAGGCAGCAGTGGGGAATCTTGCGCAATGGGCGAAAGCCTGACGCAGCCATGCCGCGTGAATGATGAAGGTCTTAGGATTGTAAAATTCTTTCACCGGGGACGATAATGACGGTACCCGGAGAAGAAGCCCCGGCTAACTTCGTGCCAGCAGCCGCGGTAATACGAAGGGGGCTAGCGTTGCTCGGAATTACTGGGCGTAAAGGGAGCGTAGGCGGACATTTAAGTCAGGGGTGAAATCCCAGAGCTCAACTCTGGAACTGCCTTTGATACTGGATGTCTTGAGTGTGAGAGAGGTATGTGGAACTCCGAGTGTAGAGGTGAAATTCGTAGATATTCGGAAGAACACCAGTGGCGAAGGCGACATACTGGCTCATTACTGACGCTGAGGCTCGAAAGCGTGGGGAGCAAACAGGATTAGATACCCTGGTAGTCCACGCCGTAAACGATGATTGCTAGTT
>b2_m13f.ab1 
AGAGTTTGATCCTGGCTCAGAGCGAACGCTGGCGGCAGGCCTAACACATGCAAGTCGAACGGACCCTTCGGGGTTAGTGGCGGACGGGTGAGTAACACGTGGGAACGTGCCTTTAGGTTCGGAATAGCTCCTGGAAACGGGTGGTAATGCCGAATGTGCCCTTCGGGGGAAAGATTTATCGCCTTTAGAGCGGCCCGCGTCTGATTAGCTAGTTGGTGAGGTAATGGCTCACCAAGGCGACGATCAGTAGCTGGTCTGAGAGGATGATCAGCCACATTGGGACTGAGACACGGCCCAAACTCCTACGGGAGGCAGCAGTGGGGAATCTTGCGCAATGGGCGAAAGCCTGACGCAGCCATGCCGCGTGAATGATGAAGGTCTTAGGATTGTAAAATTCTTTCACCGGGGACGATAATGACGGTACCCGGAGAAGAAGCCCCGGCTAACTTCGTGCCAGCAGCCGCGGTAATACGAAGGGGGCTAGCGTTGCTCGGAATTACTGGGCGTAAAGGGCGCGTAGGCGGATCGTTAAGTCAGAGGTGAAATCCCGGAGCTCAACTTCGGAACTGCCTTTGATACTGGCGATCTTGAGTGTGAGAGAGGTATGTGGAACTCCGAGTGTAGAGGTGAAATTCGTAGATATTCGGAAGAACACCAGTGGCGAAGGCGACATACTGGCTCATTACTGACGCTGAGGCGCGAAAGCGTGGGGAGCAAACAGGATTAGATACCCCTGG
>b3_m13f.ab1 
AGAGTTTGATCCTGGCTCAGAGCGAACGCTGGCGGCAGGCCTAACACATGCAAGTCGAACGGACCCTTCGGGGTTAGTGGCGGACGGGTGAGTAACACGTGGGAACGTGCCTTTAGGTTCGGAATAGCTCCTGGAAACGGGTGGTAATGCCGAATGTGCCCTTCGGGGGAAAGATTTATCGCCTTTAGAGCGGCCCGCGTCTGATTAGCTAGTTGGTGAGGTAATGGCTCACCAAGGCGACGATCAGTAGCTGGTCTGAGAGGATGATCAGCCACATTGGGACTGAGACACGGCCCAAACTCCTACGGGAGGCAGCAGTGGGGAATCTTGCGCAATGGGCGAAAGCCTGACGCAGCCATGCCGCGTGAATGATGAAGGTCTTAGGATTGTAAAATTCTTTCACCGGGGACGATAATGACGGTACCCGGAGAAGAAGCCCCGGCTAACTTCGTGCCAGCAGCCGCGGTAATACGAAGGGGGCTAGCGTTGCTCGGAATTACTGGGCGTAAAGGGCGCGTAGGCGGATCGTTAAGTCAGAGGTGAAATCCCGGAGCTCAACTTCGGAACTGCCTTTGATACTGGCGATCTTGAGTGTGAGAGAGGTATGTGGAACTCCGAGTGTAGAGGTGAAATTCGTAGATATTCGGAAGAACACCAGTGGCGAAGGCGACATACTGGCTCATTACTGACGCTGAGGCGCGAAAGCGTGGGGAGCAAACAGGATTAGATACCCTGG
>b4_m13f.ab1 
ACGGCTACCTTGTTACGACTTCACCCCAGTCGCTGACCCTACCGTGGTCGACTGCCTCCTTGCGGTTAGCGCATCGCCTTCGGGTAGAACCAACTCCCATGGTGTGACGGGCGGTGTGTACAAGGCCCGGGAACGTATTCACCGCGGCATGCTGATCCGCGATTACTAGCGATTCCAACTTCATGCCCTCGAGTTGCAGAGGACAATCCGAACTGAGACGACTTTTAAGGATTAACCCTCTGTAGTCGCCATTGTAGCACGTGTGTAGCCCACCCTGTAAGGGCCATGAGGACTTGACGTCATCCCCACCTTCCTCCGGCTTAGCACCGGCAGTCCCATTAGAGTTCCCAACTGAATGATGGCAACTAATGGCGAGGGTTGCGCTCGTTGCGGGACTTAACCCAACATCTCACGACACGAGCTGACGACAGCCATGCAGCACCTGTGTCCTAGTCCCCGAAGGGAAAGCCACGTCTCCGTGGCGGTCCAGGCATGTCAAAAGGTGGTAAGGTTCTGCGCGTTGCTTCGAATTAAACCACATGCTCCACCGCTTGTGCGGGCCCCCGTCAATTCCTTTGAGTTTTAATCTTGCGACCGTACTCCCCAGGCGGATTGCTTAATGCGTTAGCTGCGTCACCGAACTGCATGCAGCCCGACAACTAGCAATCATCGTTTACGGCGTGGACTACCAGGGTATCTAATCCTGTTTGCTCCCCACGCTTTCGCGCCTCAGCGTCAGTAATGAGCCAGTATGTCGCCTTCGCCACTGG
>b5_m13f.ab1 
ACGGCTACCTTGTTACGACTTCACCCCAGTCGCTAAACCCACTGTGGTCGCCTGCCTCCTTGCGGTTAGCTCAACGCCTTCGAGTGAATCCAACTCCCATGGTGTGACGGGCGGTGTGTACAAGGCCTGGGAACGTATTCACCGCGGCATGCTGATCCGCGATTACTAGCGATTCCGCCTTCACGCTCTCGAGTTGCAGAGAACGATCCGAACTGAGACGACTTTTGGAGATTAGCTCCCTCTCGCGAGGTGGCTGCCCACTGTAGTCGCCATTGTAGCACGTGTGTAGCCCAGCGCGTAAGGGCCATGAGGACTTGACGTCATCCCCACCTTCCTCCGGCTTATCACCGGCGGTTCCTTTAGAGTACCCAACTAAATGATGGCAACTAAAGGCGAGGGTTGCGCTCGTTGCGGGACTTAACCCAACATCTCACGACACGAGCTGACGACAGCCATGCAGCACCTGTCACTCATCCAGCCGAACTGAAGAAATCCATCTCTGGAAATCGCGATGAGGATGTCAAACGCTGGTAAGGTTCTGCGCGTTGCTTCGAATTAAACCACATGCTCCACCGCTTGTGCAGGCCCCCGTCAATTCCTTTGAGTTTTAATCTTGCGACCGTACTCCCCAGGCGGATAACTTAATGCGTTAGCTGCGCCACTGAAACACCATGTGCCCCAGCAGCTAGTTATCATCGTTTACGGCGTGG
>b6_m13f.ab1 
AGAGTTTGATCCTGGCTCAGAGCGAACGCTGGCGGCAGGCCTAACACATGCAAGTCGAACGGACCCTTCGGGGTTAGTGGCGGACGGGTGAGTAACACGTGGGAACGTGCCTTTAGGTTCGGAATAGCTCCTGGAAACGGGTGGTAATGCCGAATGTGCCCTTCGGGGGAAAGATTTATCGCCTTTAGAGCGGCCCGCGTCTGATTAGCTAGTTGGTGAGGTAATGGCTCACCAAGGCGACGATCGGTAGCTGGTCTGAGAGGATGATCAGCCACATTGGGACTGAGACACGGCCCAAACTCCTACGGGAGGCAGCAGTGGGGAATCTTGCGCAATGGGCGAAAGCCTGACGCAGCCATGCCGCGTGAATGATGAAGGTCTTAGGATTGTAAAATTCTTTCACCGGGGACGATAATGACGGTACCCGGAGAAGAAGCCCCGGCTAACTTCGTGCCAGCAGCCGCGGTAATACGAAGGGGGCTAGCGTTGCTCGGAATTACTGGGCGTAAAGGGCGCGTAGGCGGATCGTTAAGTCAGAGGTGAAATCCCGGAGCTCAACTTCGGAACTGCCTTTGATACTGGCGATCTTGAGTGTGAGAGAGGTATGTGGAACTCCGAGTGTAGAGGTGAAATTCGTAGATATTCGGAAGAACACCAGTGGCGAAAGGCGACATACTGGCTCATTACTGACGCTGAGGCGCGAAAGCGTGGGGAGCAAACAGGATTAGATACCCTGG
>b7_m13f.ab1 
AGAGTTTGATCATGGCTCAGATTGAACGCTGGCGGCAGGCCTAACACATGCAAGTCGAGCGGATGAGAAGAGCTTGCTCTTCGATTCAGCGGCGGACGGGTGAGTAATGCCTAGGAATCTGCCTGATAGTGGGGGACAACGTTTCGAAAGGAACGCTAATACCGCATACGTCCTACGGGAGAAAGCAGGGGACCTTCGGGCCTTGCGCTATCAGATGAGCCTAGGTCGGATTAGCTAGTTGGTGAGGTAATGGCTCACCAAGGCGACGATCCGTAACTGGTCTGAGAGGATGATCAGTCACACTGGAACTGAGACACGGTCCAGACTCCTACGGGAGGCAGCAGTGGGGAATATTGGACAATGGGCGAAAGCCTGATCCAGCCATGCCGCGTGTGTGAAGAAGGTCTTCGGATTGTAAAGCACTTTAAGTTGGGAGGAAGGGCAGTAAGCGAATACCTTGCTGTTTTGACGTTACCGACAGAATAAGCACCGGCTAACTCTGTGCCAGCAGCCGCGGTAATACAGAGGGTGCAAGCGTTAATCGGAATTACTGGGCGTAAAGCGCGCGTAGGTGGTTTGTTAAGTTGGATGTGAAAGCCCCGGGCTCAACCTGGGAACTGCATCCAAAACTGGCAAGCTAGAGTACAGTAGAGGGTGGTGGAATTTCCTGTGTAGCGGTGAAATGCGTAGATATAGGAAGGAACACCAG
>b8_m13f.ab1 
ACGGCTATCTTGTTACGACTTCACCCCAGTCACGAACCCTGCCGTGGTAATCGCCCTCCTTGCGGTTAGGCTAACTACTTCTGGCAGAACCCGCTCCCATGGTGTGACGGGCGGTGTGTACAAGACCCGGGAACGTATTCACCGTGACATTCTGATCCACGATTACTAGCGATTCCGACTTCACGCAGTCGAGTTGCAGACTGCGATCCGGACTACGACTGGTTTTATGGGATTAGCTCCCCCTCGCGGGTTGGCAACCCTTTGTACCAGCCATTGTATGACGTGTGTAGCCCCACCTATAAGGGCCATGAGGACTTGACGTCATCCCCACCTTCCTCCGGTTTATCACCGGCAGTCTCATTAGAGTGCCCAACTAAATGTAGCAACTAATGACAAGGGTTGCGCTCGTTGCGGGACTTAACCCAACATCTCACGACACGAGCTGACGACAGCCATGCAGCACCTGTGTTATGGCTCTCTTTCGAGCACTCCTCTATCTCTAAAGGATTCCATACATGTCAAAGGTGGGTAAGGTTTTTCGCGTTGCATCGAATTAAACCACATCATCCACCGCTTGTGCGGGTCCCCGTCAATTCCTTTGAGTTTCAACCTTGCGGCCGTACTCCCCAGGCGGTCAACTTCACGCGTTAGCTTCGTTACTGAGCCAGTGAAGACCCAACAACCAGTTGACATCGTTTAGGGCGTGG
>b9_m13f.ab1 
ACGGCTACCTTGTTACGACTTCACCCCAGTCACGAACCCTGCCGTGGTAATCGCCCTCCTTGCGGTTAGGCTAACTACTTCTGGCAGAACCCGCTCCCATGGTGTGACGGGCGGTGTGTACAAGACCCGGGAACGTATTCACCGTGACATTCTGATCCACGATTACTAGCGATTCCGACTTCACGCAGTCGAGTTGCAGACTGCGATCCGGACTACGACTGGTTTTATGGGATTAGCTCCCCCTCGCGGGTTGGCAACCCTTTGTACCAGCCATTGTATGACGTGTGTAGCCCCACCTATAAGGGCCATGAGGACTTGACGTCATCCCCACCTTCCTCCGGTTTATCACCGGCAGTCCCATTAGAGTGCCCTTTCGTAGCAACTAATGGCAAGGGTTGCGCTCGTTGCGGGACTTAACCCAACATCTCACGACACGAGCTGACGACAGCCATGCAGCACCTGTGTTATGGCTCTCTTTCGAGCACTCCTTCATCTCTAAAGGATTCCATACATGTCAAAGGTGGGTAAGGTTTTTCGCGTTGCATCGAATTAAACCACATCATCCACCGCTTGTGCGGGTCCCCGTCAATTCCTTTGAGTTTCAACCTTGCGGCCGTACTCCCCAGGCGGTCAACTTCACGCGTTAGCTTCGTTACTGAGTCAGTTAAGACCCAACAACCAGTTGACATCGTTTAGGGCGTGG
>c10_m13f.ab1 
AGAGTTTGATCCTGGCTCAGAGCGAACGCTGGCGGCAGGCCTAACACATGCAAGTCGAACGGACCCTTCGGGGTTAGTGGCGGACGGGTGAGTAACACGTGGGAACGTGCCTTTAGGTTCGGAATAGCTCCTGGAAACGGGTGGTAATGCCGAATGTGCCCTTCGGGGGAAAGATTTATCGCCTTTAGAGCGGCCCGCGTCTGATTAGCTAGTTGGTGAGGTAATGGCTCACCAAGGCGACGATCAGTAGCTGGTCTGAGAGGATGATCAGCCACATTGGGACTGAGACACGGCCCAAACTCCTACGGGAGGCAGCAGTGGGGAATCTTGCGCAATGGGCGAAAGCCTGACGCAGCCATGCCGCGTGAATGATGAAGGTCTTAGGATTGTAAAATTCTTTCACCGGGGACGATAATGACGGTACCCGGAGAAGAAGCCCCGGCTAACTTCGTGCCAGCAGCCGCGGTAATACGAAGGGGGCTAGCGTTGCTCGGAATTACTGGGCGTAAAGGGCGCGTAGGCGGATCGTTAAGTCAGAGGTGAAATCCCGGAGCTCAACTTCGGAACTGCCTTTGATACTGGCGATCTTGAGTGTGAGAGAGGTATGTGGAACTCCGAGTGTAGAGGTGAAATTCGTAGATATTCGGAAGAACACCAGTGGCGAAGGCGACATACTGGCTCATTACTGACGCTGAGGCGCGAAAGCGTGGGGAGCAAACAGGATTAGATACCCTGG
>c11_m13f.ab1 
AGAGTTTGATCCTGGCTCAGAGCGAACGCTGGCGGCAGGCCTAACACATGCAAGTCGAACGGACCCTTCGGGGTTAGTGGCGGACGGGTGAGTAACACGTGGGAACGTGCCTTTAGGTTCGGAATAGCTCCTGGAAACGGGTGGTAATGCCGAATGTGCCCTTCGGGGGAAAGATTTATCGCCTTTAGAGCGGCCCGCGTCTGATTAGCTAGTTGGTGAGGTAATGGCTCACCAAGGCGACGATCAGTAGCTGGTCTGAGAGGATGATTAGCCACATTGGGACTGAGACACGGCCCAAACTCCTACGGGAGGCAGCAGTGGGGAATCTTGCGCAATGGGCGAAAGCCTGACGCAGCCATGCCGCGTGAATGATGAAGGTCTTAGGATTGTAAAATTCTTTCACCGGGGACGATAATGACGGTACCCGGAGAAGAAGCCCCGGCTAACTTCGTGCCAGCAGCCGCGGTAATACGAAGGGGGCTAGCGTTGCTCGGAATTACTGGGCGTAAAGGGCGCGTAGGCGGATCGTTAAGTCAGAGGTGAAATCCCGGAGCTCAACTTCGGAACTGCCTTTGATACTGGCGATCTTGAGTGTGAGAGAGGTATGTGGAACTCCGAGTGTAGAGGTGAAATTCGTAGATATTCGGAAGAACACCAGTGGCGAAGGCGACATACTGGCTCATTACTGACGCTGAGGCGCGAAAGCGTGGGGAGCAAACAGGATTAGATACCCTGG
>c12_m13f.ab1 
AGAGTTTGATCCTGGCTCAGATTGAACGCTGGCGGCAGGCCTAACACATGCAAGTCGAGCGGCAGCACGGGTACTTGTACCTGGTGGCGAGCGGCGGACGGGTGAGTAATGCCTAGGAATCTGCCTGGTAGTGGGGGATAACGCTCGGAAACGAACGCTAATACCGCATACGTCCTACGGGAGAAAGCAGGGGACCTTCGGGCCTTGCGCTATCAGATGAGCCTAGGTCGGGTTAGCTAGTTGGTGAGGTAATGGCTCACCAAGGCGACGATCCGTAACTGGTCTGAGAGGATGATCAGTCACACTGGAACTGAGACACGGTCCAGACTCCTACGGGAGGCAGCAGTGGGGAATATTGGACAATGGGCGAAAGCCTGATCCAGCCATGCCGCGTGTGTGAAGAAGGTCTTCGGATTGTAAAGCACTTTAAGTTGGGAGGAAGGGCAGTTACCTAATACGTAATTGTTTTGACGTTACCGACAGAATAAGCACCGGCTAACTCTGTGCCAGCAGCCGCGGTAATACAGAGGGTGCAAGCGTTAATCGGAATTACTGGGCGTAAAGCGCGCGTAGGTGGTTCGTTAAGTTGGATGTGAAATCCCCGGGCTCAACCTGGGAACTGCATTCAAAACTGTCGAGCTAGAGTATGGTAGAGGGTGGTGGAATTTCCTGTGTAGCGGTGAAATGCGTAGATATAGGAAGGAACACCAGTGGCGAAAGGCGACCACCTGG
>c1_m13f.ab1 
CGGCTACCTTGTTACGACTTAGCCCCAATTACCGATTTTACCCTAGGCGGTTCCTTGCGGTTGCCGACTTCAGGTCCCCCCGGCTTTCATGGCTTGACGGGCGGTGTGTACAAGGTCCGGGAACGTATTCACCGTATCATTGCTGATATACGATTACTAGCGATTCCAGCTTCATGAGGTCGAGTTGCAGACCTCAATCCGAACTGAGATAGAGTTTTTGAGATTAGCAGCCTGTTACCAGGGAGCAGCCCTTTGTCTCTACCATTGTAGCACGTGTGTAGCCCTGGGCATAAAGGCCATGATGACTTGACATCATCCCCTCCTTCCTCGCGTCTTACGACGGCAGTTTCACTAGAGTTCCCACCTTGACGTGCTGGCAACTAGTGATAGGGGTTGCGCTCGTTGCGGGACTTAACCCAACACCTCACGGCACGAGCTGACGACAGCCATGCAGCACCTTACAATCTGTGTATTGCTACAAAGTGAACTTTCATCCACAGTCAGACTGCATTCTAGCCCAGGTAAGGTTCCTCGCGTATCATCGAATTAAACCACATGCTCCACCGCTTGTGCGGACCCCCGTCAATTCCTTTGAGTTTCAACCTTGCGGTCGTACTTCCCAGGTGGGATACTTAATGCTTTCGCTCAGACACTTACTTTGTATCGCAAATGTCGAGTATCCATCGTTTAGGGCGTGGACTACCAGGGTATCTAATCCTGTTTGATCCCCACGCTTTCGTGCCTCAGCGTCAATTTCTGTGTAGCCAGCTGCCTTCGCAATTGGTGTTCTATGTCATATCTATGCATTTCACCGCTACATGACATATTCCGCTAACCTCCACAGCATTCAAGACAAATAGTA
>c2_m13f.ab1 
CGGCTACCTTGTTACGACTTCACCCCAGTCGCTGACCCTACCGTGGTCGACTGCCTCCTTGCGGTTAGCGCATCGCCTTCGGGTAGAACCAACTCCCATGGTGTGACGGGCGGTGTGTACAAGGCCCGGGAACGTATTCACCGCGGCATGCTGATCCGCGATTACTAGCGATTCCAACTTCATGCCCTCGAGTTGCAGAGGACAATCCGAACTGAGACGACTTTTAAGGATTAACCCTCTGTAGTCGCCATTGTAGCACGTGTGTAGCCCACCCTGTAAGGGCCATGAGGACTTGACGTCATCCCCACCTTCCTCCGGCTTAGCACCGGCAGTCCCATTAGAGTTCCCAACTGAATGATGGCAACTAATGGCGAGGGTTGCGCTCGTTGCGGGACTTAACCCAACATCTCACGACACGAGCTGACGACAGCCATGCAGCACCTGTGTCCTAGTCCCCGAAGGGAAAGCCACGTCTCCGTGGCGGTCCAGGCATGTCAAAAGGTGGTAAGGTTCTGCGCGTTGCTTCGAATTAAACCACATGCTCCACCGCTTGTGCGGGCCCCCGTCAATTCCTTTGAGTTTTAATCTTGCGACCGTACTCCCCAGGCGGATTGCTTAATGCGTTAGCTGCGTCACCGAACTGCATGCAGCCCGACAACTAGCAATCATCGTTTACGGCGTGGACTACCAGGGTATCTAATCCTGTTTGCTCCCCACGCTTTCGCGCCTCAGCGTCAGTAATGAGCCAGTATGTCGCCTTCGCCACTGG
>c3_m13f.ab1 
AGAGTTTGATCCTGGCTCAGGATGAACGCTAGCGGCAGGCCTAATACATGCAAGTCGAACGAGATTAAGAGGCTTGCTTCTTATGAAAGTGGCGCACGGGTGCGTAACGCGTATGCAACCTACCTTAATCAGGGGGATAGCCCGAAGAAATTCGGATTAAGACCGCATAAAAACACAGGATAGCATTATCCAATGTTCAAATATTTATAGGATTAAGATGGGCATGCGTGTCATTAGCTAGTTGGCGGGGTAACGGCCCACCAAGGCGACGATGACTAGGGGATCTGAGAGGATGACCCCCCACACTGGTACTGAGACACGGACCAGACTCCTACGGGAGGCAGCAGTAAGGAATATTGGTCAATGGAGGGAACTCTGAACCAGCCATGCCGCGTGCAGGAAGACAGCCCTCTGGGTCGTAAACTGCTTTTATTCGGGAATAAACCTTTCTACGTGTAGGAAGCTGAATGTACCGAAGGAATAAGGATCGGCTAACTCCGTGCCAGCAGCCGCGGTAATACGGAGGATCCAAGCGTTATCCGGATTTATTGGGTTTAAAGGGTGCGTAGGCGGCTTATTAAGTCAGGGGTGAAAGACGGTGGCTCACCCATCGCAGTGCCCTTGATACTGATGAGCTTGAATACACTAGAGGTAGGCGGAATGTGACAAGTAGCGGTGAAATGCATAGATATGTCACAGAACACCGATTGCGAAG
>c4_m13f.ab1 
AGAGTTTGATCCTGGCTCAGAACGAACGCTGGCGGCATGCCTAATACATGCAAGTCGAACGAGATCTTCGGATCTAGTGGCGCACGGGTGCGTAACGCGTGGGAATCTACCCTTGGGTTCGGAATAACGTCGGGAAACTGACGCTAATACCGGATGATGACGAAAGTCCAAAGATTTATCGCCCAGGGATGAGCCCGCGTAGGATTAGCTAGTTGGTGAGGTAAAGGCTCACCAAGGCTACGATCCTTAGCTGGTCTGAGAGGATGATCAGCCACACTGGGACTGAGACACGGCCCAGACTCCTACGGGAGGCAGCAGTAGGGAATATTGGACAATGGGGGCAACCCTGATCCAGCAATGCCGCGTGAGTGATGAAGGCCTTAGGGTTGTAAAGCTCTTTTACCCGAGATGATAATGACAGTATCGGGAGAATAAGCTCCGGCTAACTCCGTGCCAGCAGCCGCGGTAATACGGAGGGAGCTAGCGTTGTTCGGAATTACTGGGCGTAAAGCGCACGTAGGCGGCGATTTAAGTCAGAGGTGAAAGCCCGGGGCTCAACCCCGGAACTGCCTTTGAGACTGGATTGCTAGAATCTTGGAGAGGCGGGTGGAATTCCGAGTGTAGAGGTGAAATTCGTAGATATTCGGAAGAACACCAGTGGCGAAGGCGGCCCGCTGGACAAGTATTGACGCTGAGGTGCGAAAGCGTGGGGAGCAAACAGGATTAGATACCCTGG
>c5_m13f.ab1 
ACGGCTACCTTGTTACGACTTCACCCCAGTCGCTGACCCTACCGTGGTCGACTGCCTCCTTGCGGTTAGCGCATCGCCTTCGGGTAGAACCAACTCCCATGGTGTGACGGGCGGTGTGTACAAGGCCCGGGAACGTATTCACCGCGGCATGCTGATCCGCGATTACTAGCGATTCCAACTTCATGCCCTCGAGTTGCAGAGGACAATCCGAACTGAGACGACTTTTAAGGATTAACCCTCTGTAGTCGCCATTGTAGCACGTGTGTAGCCCACCCTGTAAGGGCCATGAGGACTTGACGTCATCCCCACCTTCCTCCGGCTTAGCACCGGCAGTCCCATTAGAGTTCCCAACTGAATGATGGCAACTAATGGCGAGGGTTGCGCTCGTTGCGGGACTTAACCCAACATCTCACGACACGAGCTGACGACAGCCATGCAGCACCTGTGTCCTAGTCCCCGAAGGGAAAGCCACGTCTCCGTGGCGGTCCAGGCATGTCAAAAGGTGGTAAGGTTCTGCGCGTTGCTTCGAATTAAACCACATGCTCCACCGCTTGTGCGGGCCCCCGTCAATTCCTTTGAGTTTTAATCTTGCGACCGTACTCCCCAGGCGGATTGCTTAATGCGTTAGCTGCGTCACCGAACTGCATGCAGCCCGACAACTAGCAATCATCGTTTACGGCGTGGACTACCAGGGTATCTAATCCTGTTTGCTCCCCACGCTTTCGCGCCTCAGCGTCAGTAATGAGCCAGTATGTCGCCTTCGCCACTGGTGTTCTTCCGAATATCTACGAATTTCACCTCTACACTCGGA
>c6_m13f.ab1 
AGAGTTTGATCCTGGCTCAGATTGAACGCTGGCGGCAGGCCTAACACATGCAAGTCGAGCGGATGAAAGGAGCTTGCTCCTGGATTCAGCGGCGGACGGGTGAGTAATGCCTAGGAATCTGCCTGGTAGTGGGGGACAACGTTTCGAAAGGAACGCTAATACCGCATACGTCCTACGGGAGAAAGCAGGGGACCTTCGGGCCTTGCGCTATCAGATGAGCCTAGGTCGGATTAGCTAGTTGGTGAGGTAATGGCTCACCAAGGCGACGATCCGTAACTGGTCTGAGAGGATGATCAGTCACACTGGAACTGAGACACGGTCCAGACTCCTACGGGAGGCAGCAGTGGGGAATATTGGACAATGGGCGAAAGCCTGATCCAGCCATGCCGCGTGTGTGAAGAAGGTCTTCGGATTGTAAAGCACTTTAAGTTGGGAGGAAGGGCAGTAAATTAATACTTTGCTGTTTTGACGTTACCGACAGAATAAGCACCGGCTAACTCTGTGCCAGCAGCCGCGGTAATACAGAGGGTGCAAGCGTTAATCGGAATTACTGGGCGTAAAGCGCGCGTAGGTGGTTTGTTAAGTTGGATGTGAAATCCCCGGGCTCAACCTGGGAACTGCATCCAAAACTGGCAAGCTAGAGTATGGTAGAGGGTGGTGGAATTTCCTGTGTAGCGGTGAAATGCGTAGATATAGGAAGGAACACCAGTGGCGAAAGGCGACCACCTGGACTGATACTGACACTGAGGTGCGAAAGCGTGGGGAGCAAACAGGATTAGATACCCTGG
>c7_m13f.ab1 
ACGGCTACCTTGTTACGACTTCACCCCAGTCGCTGACCCTACCGTGGTCGACTGCCTCCTTGCGGTTAGCGCATCGCCTTCGGGTAGAACCAACTCCCATGGTGTGACGGGCGGTGTGTACAAGGCCCGGGAACGTATTCACCGCGGCATGCTGATCCGCGATTACTAGCGATTCCAACTTCATGCCCTCGAGTTGCAGAGGACAATCCGAACTGAGACGACTTTTAAGGATTAACCCTCTGTAGTCGCCATTGTAGCACGTGTGTAGCCCACCCTGTAAGGGCCATGAGGACTTGACGTCATCCCCACCTTCCTCCGGCTTAGCACCGGCAGTCCCATTAGAGTTCCCAACTGAATGATGGCAACTAATGGCGAGGGTTGCGCTCGTTGCGGGACTTAACCCAACATCTCACGACACGAGCTGACGACAGCCATGCAGCACCTGTGTCCTAGTCCCCGAAGGGAAAGCCACGTCTCCGTGGCGGTCCAGGCATGTCAAAAGGTGGTAAGGTTCTGCGCGTTGCTTCGAATTAAACCACATGCTCCACCGCTTGTGCGGGCCCCCGTCAATTCCTTTGAGTTTTAATCTTGCGACCGTACTCCCCAGGCGGATTGCTTAATGCGTTAGCTGCGTCACCGAACTGCATGCAGCCCGACAACTAGCAATCATCGTTTACGGCGTGGACTACCAGGGTATCTAATCCTGTTTGCTCCCCACGCTTTCGCGCCTCAGCGTCAGTAATGAGCCAGTATGTCGCCTTCG
>c8_m13f.ab1 
AGAGTTTGATCCTGGCTCAGATTGAACGCTAGCGGGATGCCTTACACATGCAAGTCGAACGGCAGCACGGACTTCGGTCTGGTGGCGAGTGGCGAACGGGTGAGTAATGTATCGGAACGTGCCTAGTAGCGGGGGATAACTACGCGAAAGCGTAGCTAATACCGCATACGCCCTACGGGGGAAAGCAGGGGATCGCAAGACCTTGCACTATTAGGGCGGCCGATATCGGATTAGCTAGTTGGTGGGGTAACGGCTCACCAAGGCGACGATCCGTAGCTGGTTTGAGAGGACGACCAGCCACACTGGGACTGAGACACGGCCCAGACTCCTACGGGAGGCAGCAGTGGGGAATTTTGGACAATGGGGGAAACCCTGATCCAGCCATCCCGCGTGTGCGATGAAGGCCTTCGGGTTGTAAAGCACTTTTGGCAGGAAAGAAACGTCATGGGCTAATACCCCGTGAAACTGACGGTACCTGCAGAATAAGCACCGGCTAACTACGTGCCAGCAGCCGCGGTAATACGTAGGGTGCAAGCGTTAATCGGAATTACTGGGCGTAAAGCGTGCGCAGGCGGTTCGGAAAGAAAGATGTGAAATCCCAGAGCTTAACTTTGGAACTGCATTTTTAACTACCGGGCTAGAGTGTGTCAGAGGGAGGTGGAATTCCGCGTGTAGCAGTGAAATGCGTAGATATGCGGAGGAACACCGATGGCGAA
>c9_m13f.ab1 
AGAGTTTGATCCTGGCTCAGGATGAACGCTAGCGGCAGGCCTAATACATGCAAGTCGAACGAGATTAAGAGGCTTGCTTCTTATGAAAGTGGCGCACGGGTGCGTAACGCGTATGCAACCTACCTTAATCAGGGGGATAGCCCGAAGAAATTCGGATTAAGACCGCATAAAAACACAGGATAGCATTATCCAATGTTCAAATATTTATAGGATTAAGATGGGCATGCGTGTCATTAGCTAGTTGGCGGGGTAACGGCCCACCAAGGCGACGATGACTAGGGGATCTGAGAGGATGACCCCCCACACTGGTACTGAGACACGGACCAGACTCCTACGGGAGGCAGCAGTAAGGAATATTGGTCAATGGAGGGAACTCTGAACCAGCCATGCCGCGTGCAGGAAGACAGCCCTCTGGGTCGTAAACTGCTTTTATTCGGGAATAAACCTTTCTACGTGTAGGAAGCTGAATGTACCGAAGGAATAAGGATCGGCTAACTCCGTGCCAGCAGCCGCGGTAATACGGAGGATCCAAGCGTTATCCGGATTTATTGGGTTTAAAGGGTGCGTAGGCGGCTTATTAAGTCAGGGGTGAAAGACGGTGGCTCAACCATCGCAGTGCCCTTGATACTGATGAGCTTGAATACACTAGAGGTAGGCGGAATGTGACAAGTAGCGGTGAAATGCATAGATATGTCACAGAACACCGATTGCGAAGGCAGCTTACTATGGTGTTATTGACGCTGAGG
>d10_m13f.ab1 
ACGGCTACCTTGTTACGACTTCACCCCAGTCGCTGACCCTACCGTGGTCGACTGCCTCCTTGCGGTTAGCGCATCGCCTTCGGGTAGAACCAACTCCCATGGTGTGACGGGCGGTGTGTACAAGGCCCGGGAACGTATTCACCGCGGCATGCTGATCCGCGATTACTAGCGATTCCAACTTCATGCCCTCGAGTTGCAGAGGACAATCCGAACTGAGACGACTTTTAAGGATTAACCCTCTGTAGTCGCCATTGTAGCACGTGTGTAGCCCACCCTGTAAGGGCCATGAGGACTTGACGTCATCCCCACCTTCCTCCGGCTTAGCACCGGCAGTCCCATTAGAGTTCCCAACTGAATGATGGCAACTAATGGCGAGGGTTGCGCTCGTTGCGGGACTTAACCCAACATCTCACGACACGAGCTGACGACAGCCATGCAGCACCTGTGTCCTAGTCCCCGAAGGGAAAGCCACGTCTCCGTGGCGGTCCAGGCATGTCAAAAGGTGGTAAGGTTCTGCGCGTTGCTTCGAATTAAACCACATGCTCCACCGCTTGTGCGGGCCCCCGTCAATTCCTTTGAGTTTTAATCTTGCGACCGTACTCCCCAGGCGGATTGCTTAATGCGTTAGCTGCGTCACCGAACTGCATGCAGCCCGACAACTAGCAATCATCGTTTACGGCGTGG
>d11_m13f.ab1 
AGAGTTTGATCATGGCTCAGAACGAACGCTGGCGGCATGCCTAATACATGCAAGTCGAACGAGATCTTCGGATCTAGTGGCGCACGGGTGCGTAACGCGTGGGAATCTACCCTTGGGTTCGGAATAACGTCGGGAAACTGACGCTAATACCGGATGATGACGAAAGTCCAAAGATTTATCGCCCAGGGATGAGCCCGCGTAGGATTAGCTAGTTGGTGAGGTAAAGGCTCACCAAGGCTACGATCCTTAGCTGGTCTGAGAGGATGATCAGCCACACTGGGACTGAGACACGGCCCAGACTCCTACGGGAGGCAGCAGTAGGGAATATTGGACAATGGGGGCAACCCTGATCCAGCAATGCCGCGTGAGTGATGAAGGCCTTAGGGTTGTAAAGCTCTTTTACCCGAGATGATAATGACAGTATCGGGAGAATAAGCTCCGGCTAACTCCGTGCCAGCAGCCGCGGTAATACGGAGGGAGCTAGCGTTGTTCGGAATTACTGGGCGTAAAGCGCACGTAGGCGGCGATTTAAGTCAGAGGTGAAAGCCCGGGGCTCAACCCCGGAACTGCCTTTGAGACTGGATTGCTAGAATCTTG
>d12_m13f.ab1 
AGAGTTTGATCCTGGCTCAGGATGAACGCTAGCGGTAGGCCTAATACATGCAAGTCGAGGGGCAGCGCAGTGTAGCAATACATGGGCGGCGACCGGCAAACGGGTGCGGAACACGTACGCAACCTTCCTTCAAGCGGGGAATAGCCCAGAGAAATTTGGATTAATACCCCATAGCACTGTCCGGTGGCATCATTGGACAGTTAAAGATTTATCACTTGAAGATGGGCGTGCGTCTGATTAGGTAGTTGGTGAGGTAACGGCTCACCAAGCCGACGATCAGTAACTGGCGTGAGAGCGCGACCAGTCACACGGGCACTGAGACACGGGCCCGACTCCTACGGGAGGCAGCAGTAAGGAATATTGGTCAATGGACGGAAGTCTGAACCAGCCATGCCGCGTGGAGGATGAAGGTCCTCTGGATTGTAAACTTCTTTTATTTGGGACGAAATGATCTTTTTCTAAAGGTTTTGACGGTACCAGATGAATAAGCACCGGCTAACTCCGTGCCAGCAGCCGCGGTAATACGGAGGGTGCAAGCGTTATCCGGATTCACTGGGTTTAAAGGGTGCGTAGGCGGACACTTAAGTCCGTGGTGAAATCTCCGGGCTTAACCCGGAAACTGCCATGGATACTATTTGTCTTGAATGCTGTGGAGGTTAGCGGAATATGTCATGTAGCGGTGAAATGCATAGATATGACATAGAACACCAATTGCGAAGGCAGCTGGCTACACAGAAATTGACGCTGAGGCACGAAAGCGTGGGGATCAAACAGGATTAGATACCCTGG
>d1_m13f.ab1 
ACGGTTACCTTGTTACGACTTCACCCCAGTCGCTGACCCTACCGTGGTCGACTGCCTCCTTGCGGTTAGCGCATCGCCTTCGGGTAGAACCAACTCCCATGGTGTGACGGGCGGTGTGTACAAGGCCCGGGAACGTATTCACCGCGGCATGCTGATCCGCGATTACTAGCGATTCCAACTTCATGCCCTCGAGTTGCAGAGGACAATCCGAACTGAGACGACTTTTAAGGATTAACCCTCTGTAGTCGCCATTGTAGCACGTGTGTAGCCCACCCTGTAAGGGCCATGAGGACTTGACGTCATCCCCACCTTCCTCCGGCTTAGCACCGGCAGTCCCATTAGAGTTCCCAACTGAATGATGGCAACTAATGGCGAGGGTTGCGCTCGTTGCGGGACTTAACCCAACATCTCACGACACGAGCTGACGACAGCCATGCAGCACCTGTGTCCTAGTCCCCGAAGGGAAAGCCACGTCTCCGTGGCGGTCCAGGCATGTCAAAAGGTGGTAAGGTTCTGCGCGTTGCTTCGAATTAAACCACATGCTCCACCGCTTGTGCGGGCCCCCGTCAATTCCTTTGAGTTTTAATCTTGCGACCGTACTCCCCAGGCGGATTGCTTAATGCGTTAGCTGCGTCACCGAACTGCATGCAGCCCGACAACTAGCAATCATCGTTTACGGCGTGGACTACCAGGGTATCTAATCCTGTTTGCTCCCCACGCTTTCGCGCCTCAGCGTCAGTAATGAGCCAGTATGTCGCCTTCGCCACTGG
>d2_m13f.ab1 
AGAGTTTGATCATGGCTCAGATTGAACGCTGGCGGCAGGCCTAACACATGCAAGTCGAGCGGATGAGAAGAGCTTGCTCTTCGATTCAGCGGCGGACGGGTGAGTAATGCCTAGGAATCTGCCTGATAGTGGGGGACAACGTTTCGAAAGGAACGCTAATACCGCATACGTCCTACGGGAGAAAGCAGGGGACCTTCGGGCCTTGCGCTATCAGATGAGCCTAGGTCGGATTAGCTAGTTGGTGAGGTAATGGCTCACCAAGGCGACGATCCGTAACTGGTCTGAGAGGATGATCAGTCACACTGGAACTGAGACACGGTCCAGACTCCTACGGGAGGCAGCAGTGGGGAATATTGGACAATGGGCGAAAGCCTGATCCAGCCATGCCGCGTGTGTGAAGAAGGTCTTCGGATTGTAAAGCACTTTAAGTTGGGAGGAAGGGCAGTAAGCGAATACCTTGCTGTTTTGACGTTACCGACAGAATAAGCACCGGCTAACTCTGTGCCAGCAGCCGCGGTAATACAGAGGGTGCAAGCGTTAATCGGAATTACTGGGCGTAAAGCGCGCGTAGGTGGTTTGTTAAGTTGGATGTGAAAGCCCCGGGCTCAACCTGGGAACTGCATCCAAAACTGGCAAGCTAGAGTACAGTAGAGGGTGGTGGAATTTCCTGTGTAGCGGTGAAATGCGTAGATATAGGAAGGAACACCAGTGG
>d3_m13f.ab1 
AGAGTTTGATCCTGGCTCAGGATGAACGCTAGCGGCAGGCCTAATACATGCAAGTCGAACGAGATTAAGAGGCTTGCTTCTTATGAAAGTGGCGCACGGGTGCGTAACGCGTATGCAACCTACCTTAATCAGGGGGATAGCCCGAAGAAATTCGGATTAAGACCGCATAAAAACACAGGATAGCATTATCCAATGTTCAAATATTTATAGGATTAAGATGGGCATGCGTGTCATTAGCTAGTTGGCGGGGTAACGGCCCACCAAGGCGACGATGACTAGGGGATCTGAGAGGATGACCCCCCACACTGGTACTGAGACACGGACCAGACTCCTACGGGAGGCAGCAGTAAGGAATATTGGTCAATGGAGGGAACTCTGAACCAGCCATGCCGCGTGCAGGAAGACAGCCCTCTGGGTCGTAAACTGCTTTTATTCGGGAATAAACCTTTCTACGTGTAGGAAGCTGAATGTACCGAAGGAATAAGGATCGGCTAACTCCGTGCCAGCAGCCGCGGTAATACGGAGGATCCAAGCGTTATCCGGATTTATTGGGTTTAAAGGGTGCGTAGGCGGCTTATTAAGTCAGGGGTGAAAGACGGTGGCTCAACCATCGCAGTGCCCTTGATACTGATGAGCTTGAATACACTAGAGGTAGGCGGAATGTGACAAGTAGCGGTGAAATGCATAGATATGTCACAGAACACCGATTGCGAAGGCAGCTTACTATGGTGTTATTGACGCTGAGGCACGAAAGCGTGGGGATCAAACAGGATTAGATACCCTGG
>d4_m13f.ab1 
ACGGCTACCTTGTTACGACTTCACCCCAGTCATGAATCCTACCGTGGTAATCGCCCCCCTTACGGTTAGGCTAACTACTTCTGGTAAAACCCACTCCCATGGTGTGACGGGCGGTGTGTACAAGACCCGGGAACGTATTCACCGCGACATGCTGATCCGCGATTACTAGCGATTCCGACTTCACGCAGTCGAGTTGCAGACTGCGATCCGGACTACGATCGGGTTTCTGGGATTGGCTCCCCCTCGCGGGTTGGCGACCCTCTGTCCCGACCATTGTATGACGTGTGAAGCCCTACCCATAAGGGCCATGAGGACTTGACGTCATCCCCACCTTCCTCCGGTTTGTCACCGGCAGTCTCATTAGAGTGCCCTTTCGTAGCAACTAATGACAAGGGTTGCGCTCGTTGCGGGACTTAACCCAACATCTCACGACACGAGCTGACGACAGCCATGCAGCACCTGTGTTCCGGTTCTCTTGCGAGCACTTCCAAATCTCTTCGGAATTCCAGACATGTCAAGGGTAGGTAAGGTTTTTCGCGTTGCATCGAATTAATCCACATCATCCACCGCTTGTGCGGGTCCCCGTCAATTCCTTTGAGTTTTAATCTTGCGACCGTACTCCCCAGGCGGTCAACTTCACGCGTTAGCTGCGCTACCAAGGCCCGAAGGCCCCAACAGCTAGTTGACATCGTTTA
>d5_m13f.ab1 
GGCTACCTTGTTACGACTTCACCCCAGTCGCTGACCCTACCGTGGTCGACTGCCTCCTTGCGGTTAGCGCATCGCCTTCGGGTAGAACCAACTCCCATGGTGTGACGGGCGGTGTGTACAAGGCCCGGGAACGTATTCACCGCGGCATGCTGATCCGCGATTACTAGCGATTCCAACTTCATGCCCTCGAGTTGCAGAGGACAATCCGAACTGAGACGACTTTTAAGGATTAACCCTCTGTAGTCGCCATTGTAGCACGTGTGTAGCCCACCCTGTAAGGGCCATGAGGACTTGACGTCATCCCCACCTTCCTCCGGCTTAGCACCGGCAGTCCCATTAGAGTTCCCAACTGAATGATGGCAACTAATGGCGAGGGTTGCGCTCGTTGCGGGACTTAACCCAACATCTCACGACACGAGCTGACGACAGCCATGCAGCACCTGTGTCCTAGTCCCCGAAGGGAAAGCCACGTCTCCGTGGCGGTCCAGGCATGTCAAAAGGTGGTAAGGTTCTGCGCGTTGCTTCGAATTAAACCACATGCTCCACCGCTTGTGCGGGCCCCCGTCAATTCCTTTGAGTTTTAATCTTGCGACCGTACTCCCCAGGCGGATTGCTTAATGCGTTAGCTGCGTCACCGAACTGCATGCAGCCCGACAACTAGCAATCATCG
>d6_m13f.ab1 
AGAGTTTGATCATGGCTCAGAGCGAACGCTGGCGGCAGGCCTAACACATGCAAGTCGAACGGACCCTTCGGGGTTAGTGGCGGACGGGTGAGTAACACGTGGGAACGTGCCTTTAGGTTCGGAATAGCTCCTGGAAACGGGTGGTAATGCCGAATGTGCCCTTCGGGGGAAAGATTTATCGCCTTTAGAGCGGCCCGCGTCTGATTAGCTAGTTGGTGAGGTAATGGCTCACCAAGGCGACGATCAGTAGCTGGTCTGAGAGGATGATCAGCCACATTGGGACTGAGACACGGCCCAAACTCCTACGGGAGGCAGCAGTGGGGAATCTTGCGCAATGGGCGAAAGCCTGACGCAGCCATGCCGCGTGAATGATGAAGGTCTTAGGATTGTAAAATTCTTTCACCGGGGACGATAATGACGGTACCCGGAGAAGAAGCCCCGGCTAACTTCGTGCCAGCAGCCGCGGTAATACGAAGGGGGCTAGCGTTGCTCGGAATTACTGGGCGTAAAGGGCGCGTAGGCGGATCGTTAAGTCAGAGGTAAAATCCCGGAGCTCAACTTCGGAACTGCCTTTGATACTGGCGATCTTGAGTGTGAGAGAGGTATGTGGAACTCCGAGTGTAGAGGTGAAATTCGTAGATATTCGGAAGAACACCAGTGGCGAAGGCGACATACTGGCTCATTACTGACGCTGAGGCGCGAAAGCGTGGGGA
>d7_m13f.ab1 
AGAGTTTGATCATGGCTCAGAACGAACGCTGGCGGCATGCCTAATACATGCAAGTCGAACGAGATCTTCGGATCTAGTGGCGCACGGGTGCGTAACGCGTGGGAATCTACCCTTGGGTTCGGAATAACGTCGGGAAACTGACGCTAATACCGGATGATGACGAAAGTCCAAAGATTTATCGCCCAGGGATGAGCCCGCGTAGGATTAGCTAGTTGGTGAGGTAAAGGCTCACCAAGGCTACGATCCTTAGCTGGTCTGAGAGGATGATCAGCCACACTGGGACTGAGACACGGCCCAGACTCCTACGGGAGGCAGCAGTAGGGAATATTGGACAATGGGGGCAACCCTGATCCAGCAATGCCGCGTGAGTGATGAAGGCCTTAGGGTTGTAAAGCTCTTTTACCCGAGATGATAATGACAGTATCGGGAGAATAAGCTCCGGCTAACTCCGTGCCAGCAGCCGCGGTAATACGGAGGGAGCTAGCGTTGTTCGGAATTACTGGGCGTAAAGCGCACGTAGGCGGCGATTTAAGTCAGAGGTGAAAGCCCGGGGCTCAACCCCGGAACTGCCTTTGAGACTGGATTGCTAGAATCTTGGAGAGGCGGGTGGAATTCCGAGTGTAGAGGTGAAATTCGTAGATATTCGGAAGAACACCAGTGGCGAAGGCGGCCCGCTGGACAAGTATTGACGCTGA
>d8_m13f.ab1 
ACGGTTACCTTGTTACGACTTAGCCCCAGTTATCGGTTTTACCCTAGGACGCTCCTTACGGTTACATACTTTAGGTACCCCCAACTTCCATGGCTTGACGGGCGGTGTGTACAAGGCCCGGGAACGTATTCACCGCGTCATTGCTGATACGCGATTACTAGCGAATCCAACTTCAAGAGGTCGAGTTGCAGACCTCTATCCGAACTGTGAATGGCTTTTTGAGATTCGCTTGCTGTTGCCAGCTTGCTGCCCTCTGTACCATCCATTGTAGCACGTGTGTAGCCCCGGACGTAAGGGCCATGATGACTTGACGTCGTCCCCTCCTTCCTCTCTGTTTGCACAGGCAGTCTGTTTAGAGTCCCCACCTTAACGTGCTGGCAACTAAACATAGGGGTTGCGCTCGTTGCGGGACTTAACCCAACACCTCACGGCACGAGCTGACGACAGCCATGCAGCACCTAGTTTCGTGTGATTGCTCACTGATCTATCTCTAGATCATTCACTAACTTTCAAGCCCGGGTAAGGTTCCTCGCGTATCATCGAATTAAACCACATGCTCCTCCGCTTGTGCGGGCCCCCGTCAATTCCTTTGAGTTTCACCCTTGCGGGCGTACTCCCCAGGTGGAATACTTAACGCTTTCGCTTAGCCGCTAACTGTATATCGCTAACAGCGAGTATTCATCGTTTAGGGCGTGGACTACCAGGGTATCTAATCCTGTTTGATCCCCACGCTTTCGTGCCTCAGCGTCAATAACACCATAGTAAGCTGCCTCGCCAATC
>d9_m13f.ab1 
ACGGCTACCTTGTTACGACTTCACCCCAGTCATGAATCCTACCGTGGTAATCGGCCCCCTTACGGTTAGGCTAACTACTTCTGGTAAAACCCACTCCCATGGTGTGACGGGCGGTGTGTACAAGACCCGGGAACGTATTCACCGTGACATTCTGATCCACGATTACTAGCGATTCCGACTTCACGCACTCGAGTTGCAGACTGCGATCCGGACTACGACTGGTTTTATGGAATTAGCTCCCCCTCGCGGGTTGGCAACCCTTTGTACCACCCATTGGATGAGGTGTGTAGCCCCAGCTATCA
>e10_m13f.ab1 
ACGGTTACCTTGTTACGACTTCACCCCAGTCGCTGACCCTACCGTGGTCGACTGCCTCCTTGCGGTTAGCGCATCGCCTTCGGGTAGAACCAACTCCCATGGTGTGACGGGCGGTGTGTACAAGGCCCGGGAACGTATTCACCGCGGCATGCTGATCCGCGATTACTAGCGATTCCAACTTCATGCCCTCGAGTTGCAGAGGACAATCCGAACTGAGACGACTTTTAAGGATTAACCCTCTGTAGTCGCCATTGTAGCACGTGTGTAGCCCACCCTGTAAGGGCCATGAGGACTTGACGTCATCCCCACCTTCCTCCGGCTTAGCACCGGCAGTCCCATTAGAGTTCCCAACTGAATGATGGCAACTAATGGCGAGGGTTGCGCTCGTTGCGGGACTTAACCCAACATCTCACGACACGAGCTGACGACAGCCATGCAGCACCTGTGTCCTAGTCCCCGAAGGGAAAGCCACGTCTCCGTGGCGGTCCAGGCATGTCAAAAGGTGGTAAGGTTCTGCGCGTTGCTTCGAATTAAACCACATGCTCCACCGCTTGTGCGGGCCCCCGTCAATTCCTTTGAGTTTTAATCTTGCGACCGTACTCCCCAGGCGGATTGCTTAATGCGTTAGCTGCGTCACCGAACTGCATGCAGCCCGACAACTAGCAATCATCG
>e11_m13f.ab1 
ACGGTTACCTTGTTACGACTTCACCCCAGTCACGAACCCTGCCGTGGTAATCGCCCTCCTTGCGGTTAGGCTAACTACTTCTGGCAGAACCCGCTCCCATGGTGTGACGGGCGGTGTGTACAAGACCCGGGAACGTATTCACCGTGACATTCTGATCCACGATTACTAGCGATTCCGACTTCACGCAGTCGAGTTGCAGACTGCGATCCGGACTACGACTGGTTTTATGGGATTAGCTCCCCCTCGCGGGTTGGCAACCCTTTGTACCAGCCATTGTATGACGTGTGTAGCCCCACCTATAAGGGCCATGAGGACTTGACGTCATCCCCACCTTCCTCCGGTTTATCACCGGCAGTCCCATTAGAGTGCCCTTTCGTAGCAACTAATGGCAAGGGTTGCGCTCGTTGCGGGACTTAACCCAACATCTCACGACACGAGCTGACGACAGCCATGCAGCACCTGTGTTATGGCTCTCTTTCGAGCACTCCTTCATCTCTAAAGGATTCCATACATGTCAAAGGTGGGTAAGGTTTTTCGCGTTGCATCGAATTAAACCACATCATCCACCGCTTGTGCGGGTCCCCGTCAATTCCTTTGAGTTTCAACCTTGCGGCCGTACTCCCCAGGCGGTCAACTTCACGCGTTAGCTTCGTTACTGAGTCAGTTAAGACCCAACAACCAGTTGACATCGTTTAGGGCGTGG
>e12_m13f.ab1 
AGAGTTTGATCCTGGCTCAGAGCGAACGCTGGCGGCAGGCCTAACACATGCAAGTCGAACGGACCCTTCGGGGTTAGTGGCGGACGGGTGAGTAACACGTGGGAACGTGCCTTTAGGTTCGGAATAGCTCCTGGAAACGGGTGGTAATGCCGAATGTGCCCTTCGGGGGAAAGATTTATCGCCTTTAGAGCGGCCCGCGTCTGATTAGCTAGTTGGTGAGGTAATGGCTCACCAAGGCGACGATCAGTAGCTGGTCTGAGAGGATGATCAGCCACATTGGGACTGAGACACGGCCCAAACTCCTACGGGAGGCAGCAGTGGGGAATCTTGCGCAATGGGCGAAAGCCTGACGCAGCCATGCCGCGTGAATGATGAAGGTCTTAGGATTGTAAAATTCTTTCACCGGGGACGATAATGACGGTACCCGGAGAAGAAGCCCCGGCTAACTTCGTGCCAGCAGCCGCGGTAATACGAAGGGGGCTAGCGTTGCTCGGAATTACTGGGCGTAAAGGGCGCGTAGGCGGATCGTTAAGTCAGAGGTGAAATCCCGGAGCTCAACTTCGGAACTGCCTTTGATACTGGCGATCTTGAGTGTGAGAGAGGTATGTGGAACTCCGAGTGTAGAGGTGAAATTCGTAGATATTCGGAAGAACACCAGTGGCGAAGGCGACATACTGGCTCATTACTGACGCTGAGGCGCAAAAGCGTGGGGAGCAAACAGGATTAGATACCCTGG
>e1_m13f.ab1 
AGAGTTTGATCCTGGCTCAGAGCGAACGCTGGCGGCAGGCCTAACACATGCAAGTCGAACGGACCCTTCGGGGTTAGTGGCGGACGGGTGAGTAACACGTGGGAACGTGCCTTTAGGTTCGGAATAGCTCCTGGAAACGGGTGGTAATGCCGAATGTGCCCTTCGGGGGAAAGATTTATCGCCTTTAGAGCGGCCCGCGTCTGATTAGCTAGTTGGTGAGGTAATGGCTCACCAAGGCGACGATCAGTAGCTGGTCTGAGAGGATGATCAGCCACATTGGGACTGAGACACGGCCCAAACTCCTACGGGAGGCAGCAGTGGGGAATCTTGCGCAATGGGCGAAAGCCTGACGCAGCCATGCCGCGTGAATGATGAAGGTCTTAGGATTGTAAAATTCTTTCACCGGGGACGATAATGACGGTACCCGGAGAAGAAGCCCCGGCTAACTTCGTGCCAGCAGCCGCGGTAATACGAAGGGGGCTAGCGTTGCTCGGAATTACTGGGCGTAAAGGGCGCGTAGGCGGATCGTTAAGTCAGAGGTGAAATCCCGGAGCTCAACTTCGGAACTGCCTTTGATACTGGCGATCTTGAGTGTGAGAGAGGTATGTGGAACTCCGAGTGTAGAGGTGAAATTCGTAGATATTCGGAAGAACACCAGTGGCGAAGGCGACATACTGGCTCATTACTGACGCTGAGGCGCGAAAGCGTGGGGAGCAAACAGGATTAGATACCCTGGTAGTCCACGCCGTAAACGATGATTGCTAGTTGTCGGGCTGCATGCAGTTCGGTGACGCAGCTAACGCATTAAGCAATCCGCCTGGGGAGTACGGTCGCAAGATTAAAACTCAAAGGAATTGACGGGGGCCCGCA
>e2_m13f.ab1 
AGAGTTTGATCATGGCTCAGAGCGAACGCTGGCGGCAGGCCTAACACATGCAAGTCGAACGGACCCTTCGGGGTTAGTGGCGGACGGGTGAGTAACACGTGGGAACGTGCCTTTAGGTTCGGAATAGCTCCTGGAAACGGGTGGTAATGCCGAATGTGCCCTTCGGGGGAAAGATTTATCGCCTTTAGAGCGGCCCGCGTCTGATTAGCTAGTTGGTGAGGTAATGGCTCACCAAGGCGACGATCAGTAGCTGGTCTGAGAGGATGATCAGCCACATTGGGACTGAGACACGGCCCAAACTCCTACGGGAGGCAGCAGTGGGGAATCTTGCGCAATGGGCGAAAGCCTGACGCAGCCATGCCGCGTGAATGATGAAGGTCTTAGGATTGTAAAATTCTTTCACCGGGGACGATAATGACGGTACCCGGAGAAGAAGCCCCGGCTAACTTCGTGCCAGCAGCCGCGGTAATACGAAGGGGGCTAGCGTTGCTCGGAATTACTGGGCGTAAAGGGCGCGTAGGCGGATCGTTAAGTCAGAGGTGAAATCCCGGAGCTCAACTTCGGAACTGCCTTTGATACTGGCGATCTTGAGTGTGAGAGAGGTATGTGGAACTCCGAGTGTAGAGGTGAAATTCGTAGATATTCGGAAGAACACCAGTGGCGAAGGCGACATACTGGCTCATTACTGACGCTGAGGCGCGAAAGCGTGGGGAGCAAACAGGATTAGATACCCTGG
>e3_m13f.ab1 
ACGGCTACCTTGTTACGACTTCACCCCAGTCGCTAAACCCACCGTGGTCGCCTGCCTCTCTTGCGAGTTAGCGCAACGCCTTCGGGTGAATCCAACTCCCATGGTGTGACGGGCGGTGTGTACAAGGCCTGGGAACGTATTCACCGCGGCATGCTGATCCGCGATTACTAGCGATTCCGCCTTCATGCACTCGAGTTGCAGAGTGCAATCCGAACTGAGACAACTTTTGGAGATTAGCTCACCCTCGCAGGATTGCTGCCCACTGTAGTTGCCATTGTAGCACGTGTGTAGCCCAGCGCGTAAGGGCCATGAGGACTTGACGTCATCCCCACCTTCCTCCGGCTTATCACCGGCGGTTCCTTTAGAGTACCCAACTAAATGATGGTAACTAAAGGCGAGGGTTGCGCTCGTTGCGGGACTTAACCCAACATCTCACGACACGAGCTGACGACAGCCATGCAGCACCTGTGTTCCAGTCCCCGAAGGGAAGAGATCCATCTCTGGAAATCGTCCGGACATGTCAAACGCTGGTAAGGTTCTGCGCGTTGCTTCGAATTAAACCACATGCTCCACCGCTTGTGCAGGCCCCCGTCAATTCATTTGAGTTTTAACCTTGCGGCCGTACTCCCCAGGCGGATAACTTAATGCGTTAGCTGCGCCACCTAAGTACCAAGTACCCAGACAGCTAGTTATCATCGTTTACGGCGTG
>e4_m13f.ab1 
ACGGCTACCTTGTTACGACTTCACCCCAGTCGCTGACCCTACCGTGGTCGACTGCCTCCTTGCGGTTAGCGCATCGCCTTCGGGTAGAACCAACTCCCATGGTGTGACGGGCGGTGTGTACAAGGCCCGGGAACGTATTCACCGCGGCATGCTGATCCGCGATTACTAGCGATTCCAACTTCATGCCCTCGAGTTGCAGAGGACAATCCGAACTGAGACGACTTTTAAGGATTAACCCTCTGTAGTCGCCATTGTAGCACGTGTGTAGCCCACCCTGTAAGGGCCATGAGGACTTGACGTCATCCCCACCTTCCTCCGGCTTAGCACCGGCAGTCCCATTAGAGTTCCCAACTGAATGATGGCAACTAATGGCGAGGGTTGCGCTCGTTGCGGGACTTAACCCAACATCTCACGACACGAGCTGACGACAGCCATGCAGCACCTGTGTCCTAGTCCCCGAAGGGAAAGCCACGTCTCCGTGGCGGTCCAGGCATGTCAAAAGGTGGTAAGGTTCTGCGCGTTGCTTCGAATTAAACCACATGCTCCACCGCTTGTGCGGGCCCCCGTCAATTCCTTTGAGTTTTAATCTTGCGACCGTACTCCCCAGGCGGATTGCTTAATGCGTTAGCTGCGTCACCGAACTGCATGCAGCCCGACAACTAGCAATCATCGTTTACGGCGTGG
>e5_m13f.ab1 
ACGGTTACCTTGTTACGACTTAGCCCCAATTACCGATTTTACCCTAGGCGGTTCCTTGCGGTTGCCGACTTCAGGTCCCCCCGGCTTTCATGGCTTGACGGGCGGTGTGTACAAGGTCCGGGAACGTATTCACCGTATCATTGCTGATATACGATTACTAGCGATTCCAGCTTCATGAGGTCGAGTTGCAGACCTCAATCCGAACTGAGATAGAGTTTTTGAGATTAGCAGCCTGTTACCAGGGAGCAGCCCTTTGTCTCTACCATTGTAGCACGTGTGTAGCCCTGGGCATAAAGGCCATGATGACTTGACATCATCCCCTCCTTCCTCGCGTCTTACGACGGCAGTTTCACTAGAGTTCCCACCTTGACGTGCTGGCAACTAGTGATAGGGGTTGCGCTCGTTGCGGGACTTAACCCAACACCTCACGGCACGAGCTGACGACAGCCATGCAGCACCTTACAATCTGTGTATTGCTACAAAGTGAACTTTCATCCACGGTCAGACTGCATTCTAGCCCAGGTAAGGTTCCTCGCGTATCATCGAATTAAACCACATGCTCCACCGCTTGTGCGGACCCCCGTCAATTCCTTTGAGTTTCAACCTTGCGGTCGTACTTCCCAGGTGGGATACTTAATGCTTTCGCTCAGACACTTACTTTGTATCGCAAATGTCGAGTATCCATCGTTTAGGGCGTGG
>e6_m13f.ab1 
ACGGCTACCTTGTTACGACTTCACCCCAGTCACGAACCCTGCCGTGGTAATCGCCCTCCTTGCGGTTAGGCTAACTACTTCTGGCAGAACCCGCTCCCATGGTGTGACGGGCGGTGTGTACAAGACCCGGGAACGTATTCACCGTGACATTCTGATCCACGATTACTAGCGATTCCGACTTCACGCAGTCGAGTTGCAGACTGCGATCCGGACTACGACTGGTTTTATGGGATTAGCTCCCCCTCGCGGGTTGGCAACCCTTTGTACCAGCCATTGTATGACGTGTGTAGCCCCACCTATAAGGGCCATGAGGACTTGACGTCATCCCCACCTTCCTCCGGTTTATCACCGGCAGTCTCATTAGAGTGCCCAACTAAATGTAGCAACTAATGACAAGGGTTGCGCTCGTTGCGGGACTTAACCCAACATCTCACGACACGAGCTGACGACAGCCATGCAGCACCTGTGTTATGGCTCTCTTTCGAGCACTCCTCTATCTCTAAAGGATTCCATACATGTCAAAGGTGGGTAAGGTTTTTCGCGTTGCATCGAATTAAACCACATCATCCACCGCTTGTGCGGGTCCCCGTCAATTCCTTTGAGTTTCAACCTTGCGGTCGTACTTCCCAGGTGGGATACTTAATGCTTTCGCTCAGACACTTACTTTGTATCGCAAATGTCGAGTATCCATCGTTTAGGGCGTGG
>e7_m13f.ab1 
CGGCTACCTTGTTACGACTTCACCCCAGTCGCTGACCCTACCGTGGTCGACTGCCTCCTTGCGGTTAGCGCATCGCCTTCGGGTAGAACCAACTCCCATGGTGTGACGGGCGGTGTGTACAAGGCCCGGGAACGTATTCACCGCGGCATGCTGATCCGCGATTACTAGCGATTCCAACTTCATGCCCTCGAGTTGCAGAGGACAATCCGAACTGAGACGACTTTTAAGGATTAACCCTCTGTAGTCGCCATTGTAGCACGTGTGTAGCCCACCCTGTAAGGGCCATGAGGACTTGACGTCATCCCCACCTTCCTCCGGCTTAGCACCGGCAGTCCCATTAGAGTTCCCAACTGAATGATGGCAACTAATGGCGAGGGTTGCGCTCGTTGCGGGACTTAACCCAACATCTCACGACACGAGCTGACGACAGCCATGCAGCACCTGTGTCCTAGTCCCCGAAGGGAAAGCCACGTCTCCGTGGCGGTCCAGGCATGTCAAAAGGTGGTAAGGTTCTGCGCGTTGCTTCGAATTAAACCACATGCTCCACCGCTTGTGCGGGCCCCCGTCAATTCCTTTGAGTTTTAATCTTGCGACCGTACTCCCCAGGCGGATTGCTTAATGCGTTAGCTGCGTCACCGAACTGCATGCAGCCCGACAACTAGCAATCATCGTTTACGGCGTGG
>e8_m13f.ab1 
AGAGTTTGATCCTGGCTCAGAGCGAACGCTGGCGGCAGGCCTAACACATGCAAGTCGAACGGACCCTTCGGGGTTAGTGGCGGACGGGTGAGTAACACGTGGGAACGTGCCTTTAGGTTCGGAATAGCTCCTGGAAACGGGTGGTAATGCCGAATGTGCCCTTCGGGGGAAAGATTTATCGCCTTTAGAGCGGCCCGCGTCTGATTAGCTAGTTGGTGAGGTAATGGCTCACCAAGGCGACGATCAGTAGCTGGTCTGAGAGGATGATCAGCCACATTGGGACTGAGACACGGCCCAAACTCCTACGGGAGGCAGCAGTGGGGAATCTTGCGCAATGGGCGAAAGCCTGACGCAGCCATGCCGCGTGAATGATGAAGGTCTTAGGATTGTAAAATTCTTTCACCGGGGACGATAATGACGGTACCCGGAGAAGAAGCCCCGGCTAACTTCGTGCCAGCAGCCGCGGTAATACGAAGGGGGCTAGCGTTGCTCGGAATTACTGGGCGTAAAGGGCGCGTAGGCGGATCGTTAAGTCAGAGGTGAAATCCCGGAGCTCAACTTCGGAACTGCCTTTGATACTGGCGATCTTGAGTGTGAGAGAGGTATGTGGAACTCCGAGTGTAGAGGTGAAATTCGTAGATATTCGGAAGAACACCAGTGGCGAAGGCGACATACTGGCTCATTACTGACGCTGAGGCGCGAAAGCGTGGGGAGCAAACAGGATTAGATACCCTGG
>e9_m13f.ab1 
AGAGTTTGATCATGGCTCAGAGCGAACGCTGGCGGCAGGCCTAACACATGCAAGTCGAACGGACCCTTCGGGGTTAGTGGCGGACGGGTGAGCAACACGTGGGAACGTGCCTTTAGGTTCGGAATAGCTCCTGGAAACGGGTGGTAATGCCGAATGTGCCCCTCGGGGGAAAGATTTATCGCCTTTAGAGCGGCCCGCGTCTGATTAGCTAGTTGGTGAGGTAATGGCTCACCAAGGCGACGATCAGTAGCTGGTCTGAGAGGATGATCAGCCACATTGGGACTGAGACACGGCCCAAACTCCTACGGGAGGCAGCAGTGGGGAATCTTGCGCAATGGGCGAAAGCCTGACGCAGCCATGCCGCGTGAATGATGAAGGTCTTAGGATTGTAAAATTCTTTCACCGGGGACGATAATGACGGTACCCGGAGAAGAAGCCCCGGCTAACTTCGTGCCAGCAGCCGCGGTAATACGAAGGGGGCTAGCGTTGCTCGGAATTACTGGGCGTAAAGGGCGCGTAGGCGGATCGTTAAGTCAGAGGTGAAATCCCGGAGCTCAACTTCGGAACTGCCTTTGATACTGGCGATCTTGAGTGTGAGAGAGGTATGTGGAACTCCGAGTGTAGAGGTGAAATTCGTAGATATTCGGAAGAACACCAGTGGCGAAGGCGACATACTGGCTCATTACTGACGCTGAGGCGCGAAAGCGTGGGGAGCAAACAGGATTAGATACCCTGG
>f10_m13f.ab1 
AGAGTTTGATCATGGCTCAGATTGAACGCTGGCGGCATGCCTTACACATGCAAGTCGAACGGCAGCACGGGAGCAATCCTGGTGGCGAGTGGCGAACGGGTGAGTAATATATCGGAACGTGCCCAGTCGTGGGGGATAACGCAGCGAAAGCTGTGCTAATACCGCATACGATCTATGGATGAAAGCGGGGGATCGCAAGACCTCGCGCGATTGGAGCGGCCGATATCAGATTAGGTAGTTGGTGGGGTAAAGGCTCACCAAGCCGACGATCTGTAGCTGGTCTGAGAGGACGACCAGCCACACTGGAACTGAGACACGGTCCAGACTCCTACGGGAGGCAGCAGTGGGGAATTTTGGACAATGGGCGCAAGCCTGATCCAGCAATGCCGCGTGCAGGATGAAGGCCTTCGGGTTGTAAACTGCTTTTGTACGGAACGAAAAGGCTCTGGTTAATACCTGGGGCCCATGACGGTACCGTAAGAATAAGCACCGGCTAACTACGTGCCAGCAGCCGCGGTAATACGTAGGGTGCGAGCGTTAATCGGAATTACTGGGCGTAAAGCGTGCGCAGGCGGTAATGCAAGACAGATGTGAAATCCCCGGGCTTAACCTGGGAACTGCATTTGTGACTGCATTGCTGGAGTGCGGCAGAGGGGGGATGGAATTCCGCGTGTAGCAGTGAAATGCGTAGATATGCGGAGGAACACCGATGGCGAAGGCAATCCCCTGGGCCTGCACTGACGCTCATGCACGAAAGCGTGGGGAGCAAACAGGATTA
>f11_m13f.ab1 
ACGGTTACCTTGTTACGACTTCACCCCAGTCGCTGACCCTACCGTGGTCGACTGCCTCCTTGCGGTTAGCGCATCGCCTTCGGGTAGAACCAACTCCCATGGTGTGACGGGCGGTGTGTACAAGGCCCGGGAACGTATTCACCGCGGCATGCTGATCCGCGATTACTAGCGATTCCAACTTCATGCCCTCGAGTTGCAGAGGACAATCCGAACTGAGACGACTTTTAAGGATTAACCCTCTGTAGTCGCCATTGTAGCACGTGTGTAGCCCACCCTGTAAGGGCCATGAGGACTTGACGTCATCCCCACCTTCCTCCGGCTTAGCACCGGCAGTCCCATTAGAGTTCCCAACTGAATGATGGCAACTAATGGCGAGGGTTGCGCTCGTTGCGGGACTTAACCCAACATCTCACGACACGAGCTGACGACAGCCATGCAGCACCTGTGTCCTAGTCCCCGAAGGGAAAGCCACGTCTCCGTGGCGGTCCAGGCATGTCAAAAGGTGGTAAGGTTCTGCGCGTTGCTTCGAATTAAACCACATGCTCCACCGCTTGTGCGGGCCCCCGTCAATTCCTTTGAGTTTTAATCTTGCGACCGTACTCCCCAGGCGGATTGCTTAATGCGTTAGCTGCGTCACCGAACTGCATGCAGCCCGACAACTAGCAATCATCGTTTACGGCGTG
>f12_m13f.ab1 
AGAGTTTGATCATGGCTCAGAACGAACGCTGGCGGCAGGCTTAACACATGCAAGTCGAGCGCCCCGCAAGGGGAGCGGCAGACGGGTGAGTAACGCGTGGGAACGTACCTTTTGCTACGGAATAACTCAGGGAAACTTGTGCTAATACCGTATGTGCCCTTCGGGGGAAAGATTTATCGGCAAAGGATCGGCCCGCGTTGGATTAGCTAGTTGGTGAGGTAAAGGCTCACCAAGGCGACGATCCATAGCTGGTCTGAGAGGATGATCAGCCACACTGGGACTGAGACACGGCCCAGACTCCTACGGGAGGCAGCAGTGGGGAATATTGGACAATGGGCGCAAGCCTGATCCAGCCATGCCGCGTGAGTGATGAAGGCCCTAGGGTTGTAAAGCTCTTTCACCGGTGAAGATAATGACGGTAACCGGAGAAGAAGCCCCGGCTAACTTCGTGCCAGCAGCCGCGGTAATACGAAGGGGGCTAGCGTTGTTCGGATTTACTGGGCGTAAAGCGCACGTAGGCGGACTTTTAAGTCAGGGGTGAAATCCCGGGGCTCAACCCCGGAACTGCCTTTGATACTGGAAGTCTTGAGTATGGTAGAGGTGAGTGGAATTCCGAGTGTA
>f1_m13f.ab1 
AGAGTTTGATCCTGGCTCAGAACGAACGCTGGCGGCAGGCTTAACACATGCAAGTCGAGCGCCCCGCAAGGGGAGCGGCAGACGGGTGAGTAACGCGTGGGAACGTACCTTTTGCTACGGAATAACTCAGGGAAACTTGTGCTAATACCGTATGTGCCCTTCGGGGGAAAGATTTATCGGCAAAGGATCGGCCCGCGTTGGATTAGCTAGTTGGTGAGGTAAAGGCTCACCAAGGCGACGATCCATAGCTGGTCTGAGAGGATGATCAGCCACACTGGGACTGAGACACGGCCCAGACTCCTACGGGAGGCAGCAGTGGGGAATATTGGACAATGGGCGCAAGCCTGATCCAGCCATGCCGCGTGAGTGATGAAGGCCCTAGGGTTGTAAAGCTCTTTCACCGGTGAAGATAATGACGGTAACCGGAGAAGAAGCCCCGGCTAACTTCGTGCCAGCAGCCGCGGTAATACGAAGGGGGCTAGCGTTGTTCGGATTTACTGGGCGTAAAGCGCACGTAGGCGGACTTTTAAGTCAGGGGTGAAATCCCGGGGCTCAACCCCGGAACTGCCTTTGATACTGGAAGTCTTGAGTATGGTAGAGGTGAGTGGAATTCCGAGTGTAGAGGTGAAATTCGTAGATATTCGGAGGAACACCAGTGGCGAAGGCGGCTCACTGGACCATTACTGACGCTGA
>f2_m13f.ab1 
ACGGTTACCTTGTTACGACTTCACCCCAGTCGCTGACCCTACCGTGGTCGACTGCCTCCTTGCGGTTAGCGCATCGCCTTCGGGTAGAACCAACTCCCATGGTGTGACGGGCGGTGTGTACAAGGCCCGGGAACGTATTCACCGCGGCATGCTGATCCGCGATTACTAGCGATTCCAACTTCATGCCCTCGAGTTGCAGAGGACAATCCGAACTGAGACGACTTTTAAGGATTAACCCTCTGTAGTCGCCATTGTAGCACGTGTGTAGCCCACCCTGTAAGGGCCATGAGGACTTGACGTCATCCCCACCTTCCTCCGGCTTAGCACCGGCAGTCCCATTAGAGTTCCCAACTGAATGATGGCAACTAATGGCGAGGGTTGCGCTCGTTGCGGGACTTAACCCAACATCTCACGACACGAGCTGACGACAGCCATGCAGCACCTGTGTCCTAGTCCCCGAAGGGAAAGCCACGTCTCCGTGGCGGTCCAGGCATGTCAAAAGGTGGTAAGGTTCTGCGCGTTGCTTCGAATTAAACCACATGCTCCACCGCTTGTGCGGGCCCCCGTCAATTCCTTTGAGTTTTAATCTTGCGACCGTACTCCCCAGGCGGATTGCTTAATGCGTTAGCTGCGTCACCGAACTGCATGCAGCCCGACAACTAGCAATCATCGTTTACGGCGTG
>f3_m13f.ab1 
ACGGCTACCTTGTTACGACTTCACCCCAGTCGCTGACCCTACCGTGGTCGACTGCCTCCTTGCGGTTAGCGCATCGCCTTCGGGTAGAACCAACTCCCATGGTGTGACGGGCGGTGTGTACAAGGCCCGGGAACGTATTCACCGCGGCATGCTGATCCGCGATTACTAGCGATTCCAACTTCATGCCCTCGAGTTGCAGAGGACAATCCGAACTGAGACGACTTTTAAGGATTAACCCTCTGTAGTCGCCATTGTAGCACGTGTGTAGCCCACCCTGTAAGGGCCATGAGGACTTGACGTCATCCCCACCTTCCTCCGGCTTA
>f4_m13f.ab1 
AGAGTTTGATCATGGCTCAGATTGAACGCTGGCGGCAGGCCTAACACATGCAAGTCGAGCGGATGAGAAGAGCTTGCTCTTCGATTCAGCGGCGGACGGGTGAGTAATGCCTAGGAATCTGCCTGATAGTGGGGGACAACGTTTCGAAAGGAACGCTAATACCGCATACGTCCTACGGGAGAAAGCAGGGGACCTTCGGGCCTTGCGCTATCAGATGAGCCTAGGTCGGATTAGCTAGTTGGTGAGGTAATGGCTCACCAAGGCGACGATCCGTAACTGGTCTGAGAGGATGATCAGTCACACTGGAACTGAGACACGGTCCAGACTCCTACGGGAGGCAGCAGTGGGGAATATTGGACAATGGGCGAAAGCCTGATCCAGCCATGCCGCGTGTGTGAAGAAGGTCTTCGGATTGTAAAGCACTTTAAGTTGGGAGGAAGGGCAGTAAGCGAATACCTTGCTGTTTTGACGTTACCGACAGAATAAGCACCGGCTAACTCTGTGCCAGCAGCCGCGGTAATACAGAGGGTGCAAGCGTTAATCGGAATTACTGGGCGTAAAGCGCGCGTAGGTGGTTTGTTAAGTTGGATGTGAAAGCCCCGGGCTCAACCTGGGAACTGCATCCAAAACTGGCAAGCTAGAGTACAGTAGAGGGTGGTGGAATTTCCTGTGTAGCGGTGAAATGCGTAGATATAGGAAGGAACACCAGTGGCGAAAGGCGACCACCTGGACTGATACTGACACTGAGGTGCGAAAGCGTGGGGAGCAAACAGGATTAGATACCCTGG
>f5_m13f.ab1 
AGAGTTTGATCCTGGCTCAGATTGAACGCTGGCGGCAGGCCTAACACATGCAAGTCGAGCGGATGAAAGGAGCTTGCTCCTGGATTCAGCGGCGGACGGGTGAGTAATGCCTAGGAATCTGCCTGGTAGTGGGGGACAACGTTTCGAAAGGAACGCTAATACCGCATACGTCCTACGGGAGAAAGCAGGGGACCTTCGGGCCTTGCGCTATCAGATGAGCCTAGGTCGGATTAGCTAGTTGGTGAGGTAATGGCTCACCAAGGCGACGATCCGTAACTGGTCTGAGAGGATGATCAGTCACACTGGAACTGAGACACGGTCCAGACTCCTACGGGAGGCAGCAGTGGGGAATATTGGACAATGGGCGAAAGCCTGATCCAGCCATGCCGCGTGTGTGAAGAAGGTCTTCGGATTGTAAAGCACTTTAAGTTGGGAGGAAGGGCAGTTACCTAATACGTAATTGTTTTGACGTTACCGACAGAATAAGCACCGGCTAACTCTGTGCCAGCAGCCGCGGTAATACAGAGGGTGCAAGCGTTAATCGGAATTACTGGGCGTAAAGCGCGCGTAGGTGGTTCGTTAAGTTGGATGTGAAATCCCCGGGCTCGACCTGGGAACTGCATTCAAAACTGTCGAGCTAGAGTATGGTAGA
>f6_m13f.ab1 
ACGGCTACCTGTTACGACTTAGCCCCAATTACCGATTTTACCCTAGGCGGTTCCTTGCGGTTGCCGACTTCAGGTCCCCCCGGCTTTCATGGCTTGACGGGCGGTGTGTACAAGGTCCGGGAACGTATTCACCGTATCATTGCTGATATACGATTACTAGCGATTCCAGCTTCATGAGGTCGAGTTGCAGACCTCAATCCGAACTGAGATAGAGTTTTTGAGATTAGCAGCCTGTTACCAGGGAGCAGCCCTTTGTCTCTACCATTGTAGCACGTGTGTAGCCCTGGGCATAAAGGCCATGATGACTTGACATCATCCCCTCCTTCCTCGCGTCTTACGACGGCAGTTTCACTAGAGTTCCCACCTTGACGTGCTGGCAACTAGTGATAGGGGTTGCGCTCGTTGCGGGACTTAACCCAACACCTCACGGCACGAGCTGACGACAGCCATGCAGCACCTTACAATCTGTGTATTGCTACAAAGTGAACTTTCATCCACGGTCAGACTGCATTCTAGCCCAGGTAAGGTTCCTCGCGTATCATCGAATTAAACCACATGCTCCACCGCTTGTGCGGACCCCCGTCAATTCCTTTGAGTTTCAACCTTGCGGTCGTACTTCCCAGGTGGGATACTTAATGCTTTCGCTCAGACACTTACTTTGTATCGCAAATGTCGAGTATCCATCGTTTAGGGCGTGG
>f7_m13f.ab1 
ACGGCTACCTTGTTACGACTTCACCCCAGTCATGAATCCTACCGTGGTAATCGCCCCCCTTACGGTTAGGCTAACTACTTCTGGTAAAACCCACTCCCATGGTGTGACGGGCGGTGTGTACAAGACCCGGGAACGTATTCACCGCGACATGCTGATCCGCGATTACTAGCGATTCCGACTTCACGCAGTCGAGTTGCAGACTGCGATCCGGACTACGATCGGGTTTCTGGGATTGGCTCCCCCTCGCGGGTTGGCGACCCTCTGTCCCGACCATTGTATGACGTGTGAAGCCCTACCCATAAGGGCCATGAGGACTTGACGTCATCCCCACCTTCCTCCGGTTTGTCACCGGCAGTCTCATTAGAGTGCCCTTTCGTAGCAACTAATGACAAGGGTTGCGCTCGTTGCGGGACTTAACCCAACATCTCACGACACGAGCTGACGACAGCCATGCAGCACCTGTGTTCCGGTTCTCTTGCGAGCACTTCCGAATCTCTTCAGAATTCCAGACATGTCAAGGGTAGGTAAGGTTTTTCGCGTTGCATCGAATTAATCCACATCATCCACCGCTTGTGCGGGTCCCCGTCAATTCCTTTGAGTTTTAATCTTGCGACCGTACTCCCCAGGCGGTCAACTTCACGCGTTAGCTGCGCTACTAAGGCCCGAAGGCCCCAACAGCTAGTTGACATCGTTTAGGGCGTGG
>f8_m13f.ab1 
ACGGCTACCTTGTTACGACTTCACCCCAGTCACGAACCCTGCCGTGGTAATCGCCCTCCTTGCGGTTAGGCTAACTACTTCTGGCAGAACCCGCTCCCATGGTGTGACGGGCGGTGTGTACAAGACCCGGGAACGTATTCACCGTGACATTCTGATCCACGATTACTAGCGATTCCGACTTCACGCAGTCGAGTTGCAGACTGCGATCCGGACTACGACTGGTTTTATGGGATTAGCTCCCCCTCGCGGGTTGGCAACCCTTTGTACCAGCCATTGTATGACGTGTGTAGCCCCACCTATAAGGGCCATGAGGACTTGACGTCATCCCCACCTTCCTCCGGTTTATCACCGGCAGTCCCATTAGAGTGCCCTTTCGTAGCAACTAATGGCAAGGGTTGCGCTCGTTGCGGGACTTAACCCAACATCTCACGACACGAGCTGACGACAGCCATGCAGCACCTGTGTTATGGCTCTCTTTCGAGCACTCCTTCATCTCTAAAGGATTCCATACATGTCAAAGGTGGGTAAGGTTTTTCGCGTTGCATCGAATTAAACCACATCATCCACCGCTTGTGCGGGTCCCCGTCAATTCCTTTGAGTTTCAACCTTGCGGCCGTACTCCCCAGGCGGTCAACTTCACGCGTTAGCTTCGTTACTGAGTCAGTTAAGACCCAACAACCAGTTGACATCGTTTA
>f9_m13f.ab1 
ACGGCTACCTTGTTACGACTTAGCCCCAATTACCGATTTTACCCTAGGCGGTTCCTTGCGGTTGCCGACTTCAGGTCCCCCCGGCTTTCATGGCTTGACGGGCGGTGTGTACAAGGTCCGGGAACGTATTCACCGTATCATTGCTGATATACGATTACTAGCGATTCCAGCTTCATGAGGTCGAGTTGCAGACCTCAATCCGAACTGAGATAGAGTTTTTGAGATTAGCAGCCTGTTACCAGGGAGCAGCCCTTTGTCTCTACCATTGTAGCACGTGTGTAGCCCTGGGCATAAAGGCCATGATGACTTGACATCATCCCCTCCTTCCTCGCGTCTTACGACGGCAGTTTCACTAGAGTTCCCACCTTGACGTGCTGGCAACTAGTGATAGGGGTTGCGCTCGTTGCGGGACTTAACCCAACACCTCACGGCACGAGCTGACGACAGCCATGCAGCACCTTACAATCTGTGTATTGCTACAAAGTGAACTTTCATCCACGGTCAGACTGCATTCTAGCCCAGGTAAGGTTCCTCGCGTATCATCGAATTAAACCACATGCTCCACCGCTTGTGCGGACCCCCGTCAATTCCTTTGAGTTTCAACCTTGCGGTCGTACTTCCCAGGTGGGATACTTAATGCTTTCGCTCAGACACTTACTTTGTATCGCAAATGTCGAGTATCCATCGTTTAGGGCGTGGACTACCAGGGTATCTAATCCTGTTTGATCCCCACGCTTTCGTGCCTCAGCGTCAATTTCTGTGTAGCCAGCTGCCTTCGCAATTGGTGTTCTATGTCATATCTATGCATTTCACCGCTACATGACATATTCCGCTAACCCTCCACAGCATTCA
>g10_m13f.ab1 
AGAGTTTGATCATGGCTCAGATTGAACGCTGGCGGCAGGCCTAACACATGCAAGTCGAGCGGATGAGAAGAGCTTGCTCTTCGATTCAGCGGCGGACGGGTGAGTAATGCCTAGGAATCTGCCTGATAGTGGGGGACAACGTTTCGAAAGGAACGCTAATACCGCATACGTCCTACGGGAGAAAGCAGGGGACCTTCGGGCCTTGCGCTATCAGATGAGCCTAGGTCGGATTAGCTAGTTGGTGAGGTAATGGCTCACCAAGGCGACGATCCGTAACTGGTCTGAGAGGATGATCAGTCACACTGGAACTGAGACACGGTCCAGACTCCTACGGGAGGCAGCAGTGGGGAATATTGGACAATGGGCGAAAGCCTGATCCAGCCATGCCGCGTGTGTGAAGAAGGTCTTCGGATTGTAAAGCACTTTAAGTTGGGAGGAAGGGCAGTAAGCGAATACCTTGCTGTTTTGACGTTACCGACAGAATAAGCACCGGCTAACTCTGTGCCAGCAGCCGCGGTAATACAGAGGGTGCAAGCGTTAATCGGAATTACTGGGCGTAAAGCGCGCG
>g11_m13f.ab1 
ACGGTTACCTTGTTACGACTTCACCCCAGTCACGAACCCTGCCGTGGTAATCGCCCTCCTTGCGGTTAGGCTAACTACTTCTGGCAGAACCCGCTCCCATGGTGTGACGGGCGGTGTGTACAAGACCCGGGAACGTATTCACCGTGACATTCTGATCCACGATTACTAGCGATTCCGACTTCACGCAGTCGAGTTGCAGACTGCGATCCGGACTACGACTGGTTTTATGGGATTAGCTCCCCCTCGCGGGTTGGCAACCCTTTGTACCAGCCATTGTATGACGTGTGTAGCCCCACCTATAAGGGCCATGAGGACTTGACGTCATCCCCACCTTCCTCCGGTTTATCACCGGCAGTCCCATTAGAGTGCCCTTTCGTAGCAACTAATGGCAAGGGTTGCGCTCGTTGCGGGACTTAACCCAACATCTCACGACACGAGCTGACGACAGCCATGCAGCACCTGTGTTATGGCTCTCTTTCGAGCACTCCTTCATCTCTAAAGGATTCCATACATGTCAAAGGTGGGTAAGGTTTTTCGCGTTGCATCGAATTAAACCACATCATCCACCGCTTGTGCGGGTCCCCGTCAATTCCTTTGAGTTTCAACCTTGCGGCCGTACTCCCCCAGGCGGTCAACTTCACGCGTTAGCTTCGTTACTGAGTCAGTTAAGACCCAACAACCAGTTGACATCGTTTAGGGCGTGGACTACCA
>g12_m13f.ab1 
CGGTTACCTTGTTACGACTTCACCCCAGTCGCTGACCCTACCGTGGTCGCCTGCCTCCTTGCGGTTAGCACAGCGCCTTCGGGTAAAACCAACTCCCATGGTGTGACGGGCGGTGTGTACAAGGCCCGGGAACGTATTCACCGCGGCATGCTGATCCGCGATTACTAGCGATTCCAACTTCATGCACTCGAGTTGCAGAGTGCAATCCGAACTGAGATGGCTTTTGGAGATTAGCTCACACTCGCGTGCTCGCTGCCCACTGTCACCACCATTGTAGCACGTGTGTAGCCCAGCCCGTAAGGGCCATGAGGACTTGACGTCATCCCCACCTTCCTCTCGGCTTATCACCGGCAGTCCCCTTAGAGTGCCCAACTAAATGCTGGCAACTAAGGGCGAGGGTTGCGCTCGTTGCGGGACTTAACCCAACATCTCACGACACGAGCTGACGACAGCCATGCAGCACCTGTATCCGGTCCAGCCGAACTGAAAGACACATCTCTGTGTCCGCGACCGGTATGTCAAGGGCTGGTAAGGTTCTGCGCGTTGCTTCGAATTAAACCACATGCTCCACCGCTTGTGCGGGCCCCCGTCAATTCCTTTGAGTTTTAATCTTGCGACCGTACTCCCCAGGCGGAATGTTTAATGCGTTAGCTGCGCCACCGAAGAGTAAACTCCCCAACGGCTAACATTCATCGTTTACGGCGTGGACTACCA
>g1_m13f.ab1 
AGAGTTTGATCATGGCTCAGAGCGAACGCTGGCGGCAGGCCTAACACATGCAAGTCGAACGGACCCTTCGGGGTTAGTGGCGGACGGGTGAGTAACACGTGGGAACGTGCCTTTAGGTTCGGAATAGCTCCTGGAAACGGGTGGTAATGCCGAATGTGCCCTTCGGGGGAAAGATTTATCGCCTTTAGAGCGGCCCGCGTCTGATTAGCTAGTTGGTGAGGTAATGGCTCACCAAGGCGACGATCAGTAGCTGGTCTGAGAGGATGATCAGCCACATTGGGACTGAGACACGGCCCAAACTCCTACGGGAGGCAGCAGTGGGGAATCTTGCGCAATGGGCGAAAGCCTGACGCAGCCATGCCGCGTGAATGATGAAGGTCTTAGGATTGTAAAATTCTTTCACCGGGGACGATAATGACGGTACCCGGAGAAGAAGCCCCGGCTAACTTCGTGCCAGCAGCCGCGGTAATACGAAGGGGGCTAGCGTTGCTCGGAATTACTGGGCGTAAAGGGCGCGTAGGCGGATCGTTAAGTCAGAGGTGAAATCCCGGAGCTCAACTTCGGAACTGCCTTTGATACTGGCGATCTTGAGTGTGAGAGAGGTATGTGGAACTCCGAGTGTAGAGGTGAAATTCGTAGATATTCGGAAGAACACCAGTGGCGAAGGCGACATACTGGCTCATTACTGACGCTGAGGCGCGAAAGCGTGGGGAGCAAACAGGATTAGATACCCTGG
>g2_m13f.ab1 
AGAGTTTGATCCTGGCTCAGAACGAACGCTGGCGGCATGCCTAATACATGCAAGTCGAACGAGATCTTCGGATCTAGTGGCGCACGGGTGCGTAACGCGTGGGAATCTACCCTTGGGTTCGGAATAACGTCGGGAAACTGACGCTAATACCGGATGATGACGAAAGTCCAAAGATTTATCGCCCAGGGATGAGCCCGCGTAGGATTAGCTAGTTGGTGAGGTAAAGGCTCACCAAGGCTACGATCCTTAGCTGGTCTGAGAGGATGATCAGCCACACTGGGACTGAGACACGGCCCAGACTCCTACGGGAGGCAGCAGTAGGGAATATTGGACAATGGGGGCAACCCTGATCCAGCAATGCCGCGTGAGTGATGAAGGCCTTAGGGTTGTAAAGCTCTTTTACCCGAGATGATAATGACAGTATCGGGAGAATAAGCTCCGGCTAACTCCGTGCCAGCAGCCGCGGTAATACGGAGGGAGCTAGCGTTGTTCGGAATTACTGGGCGTAAAGCGCACGTAGGCGGCGATTTAAGTCAGAGGTGAAAGCCCGGGGCTCAACCCCGGAACTGCCTTTGAGACTGGATTGCTAGAATCTTGGAGAGGCGGGTGGAATTCCGAGTGTAGAGGTGAAATTCGTAGATATTCGGAAGAACACCAGTGGCGAAGGCGGCCCGCTGGACAAGTATTGACGCTGAGGTGCGAAAGCGTGGGGAGCAACCAGGATTAGATACCCTGG
>g3_m13f.ab1 
AGAGTTTGATCCTGGCTCAGAACGAACGCTGGCGGCAGGCTTAACACATGCAAGTCGAGCGCCCCGCAAGGGGAGCGGCAGACGGGTGAGTAACGCGTGGGAATCTACCGTGCCCTAAGGAATAGCTCCGGGAAACTGGAATTAATACCTTATACGCCCTTCGGGGGAAAGATTTATCGGGGTATGATGAGCCCGCGTTGGATTAGCTAGTTGGTGGGGTAAAGGCCTACCAAGGCGACGATCCATAGCTGGTCTGAGAGGATGATCGGCCACATTGGGACTGAGACACGGCCCAAACTCCTACGGGAGGCAGCAGTGGGGAATATTGGACAATGGGCGCAAGCCTGATCCAGCCATGCCGCGTGAGTGATGAAGGCCCTAGGGTTGTAAAGCTCTTTCACCGGTGAAGATAATGACGGTAACCGGAGAAGAAGCCCCGGCTAACTTCGTGCCAGCAGCCGCGGTAATACGAAGGGGGCTAGCGTTGTTCGGAATTACTGGGCGTAAAGCGCACGTAGGCGGATATTTAAGTCAGGGGTGAAATCCCAGAGCTCAACTCTGGAACTGCCTTTGATACTGGGTATCCTGAGTATGGAAGAGGTAAGTGGAATTCCGAGTGTAGAGGTGAAATTCGTAGATATTCGGAGGAACACCAGTGGCGAA
>g4_m13f.ab1 
AGAGTTTGATCCTGGCTCAGGATGAACGCTAGCGGCAGGCTTAACACATGCAAGTCGAGGGGTATTAGTTTTCGGACTAAGAGACCGGCGCACGGGTGCGTAACGCGTATGCAATCTACCTTTTACAGAGGGATAGCCCAGAGAAATTTGGATTAATACCTCATAGTATATAGACCTGGCATCAGGATTATATTAAAGTCACAACGGTAAAAGATGAGCATGCGTCCCATTAGCTAGTTGGTAAGGTAACGGCTTACCAAGGCAACGATGGGTAGGGGTCCTGAGAGGGAGATCCCCCACACTGGTACTGAGACACGGACCAGACTCCTACGGGAGGCAGCAGTGAGGAATATTGGACAATGGGCGCAAGCCTGATCCAGCCATGCCGCGTGCAGGATGACGGTCCTATGGATTGTAAACTGCTTTTGTACGAGAAGAAACACTCCTTCGTGAAGGAGCTTGACGGTATCGTAAGAATAAGGATCGGCTAACTCCGTGCCAGCAGCCGCGGTAATACGGAGGATCCAAGCGTTATCCGGAATCATTGGGTTTAAAGGGTCCGTAGGCGGTTTAGTAAGTCAGTGGTGAAAGCCCATCGCTCAACGGTGGAACGGCCATTGATACTGCTAAACTTGAATTATTAGGAAGTAACTAGAATATGTAGTGTAGCGGTGAAATGCTTAGAGATTACATGGAATACCAATTGCGAAGGCAGGTTACTACTAATGGATTGACGCTGATGGACGAAAGCGTGGGTAGCGAACAGGATTAGATACCCTGGTAGTCCACGCCGTAAACGATGGATACTAGCTGTTGG
>g5_m13f.ab1 
AGAGTTTGATCCTGGCTCAGAGCGAACGCTGGCGGCAGGCCTAACACATGCAAGTCGAACGGACCCTTCGGGGTTAGTGGCGGACGGGTGAGTAACACGTGGGGACGTGCCTTTTGGTTCGGAATAGCTCCTGGAAACGGGTGGTAATGCCGAATGTGCCCTTCGGGGGAAAGATTTATCGCCATTAGAGCGGCCCGCGTCTGATTAGCTAGTTGGTGAGGTAAAGGCTCACCAAGGCTACGATCAGTAGCTGGTCTGAGAGGATGACCAGCCACATTGGGACTGAGACACGGCCCAAACTCCTACGGGAGGCAGCAGTGGGGAATCTTGCGCAATGGGCGAAAGCCTGACGCAGCCATGCCGCGTGAATGATGAAGGTCTTAGGATTGTAAAATTCTTTCACCGGGGACGATAATGACGGTACCCGGAGAAGAAGCCCCGGCTAACTTCGTGCCAGCAGCCGCGGTAATACGAAGGGGGCTAGCGTTGCTCGGAATTACTGGGCGTAAAGGGAGCGTAGGCGGACATTTAAGTCAGGGGTGAAATCCCAGAGCTCAACTCTGGAACTGCCTTTGATACTGGATGTCTTGAGTGTGAGAGAGGTATGTGGAACTCCGAGTGTAGAGGTGAAATTCGTAGATATTCGGAAGAACACCAGTGGCGAAGGCGACATACTGGCTCATTACTGACGCTGAGGCTCGAAAGCGTGGGGAGCAAACAGGATTAGATACCCCTGG
>g6_m13f.ab1 
AGAGTTTGATCCTGGCTCAGGGTGAACGCTAGCGGCAGGCCTAATACATGCAAGTCGAACGAGATTAAGAGGCTTGCTTCTTATGAAAGTGGCGCACGGGTGCGTAACGCGTATGCAACCTACCTTAATCAGGGGGATAGCCCGAAGAAATTCGGATTAAGACCGCATAAAAACACAGGATAGCATTATCCAATGTTCAAATATTTATAGGATTAAGATGGGCATGCGTGTCATTAGCTAGTTGGCGGGGTAACGGCCCACCAAGGCGACGATGACTAGGGGATCTGAGAGGATGACCCCCCACACTGGTACTGAGACACGGACCAGACTCCTACGGGAGGCAGCAGTAAGGAATATTGGTCAATGGAGGGAACTCTGAACCAGCCATGCCGCGTGCAGGAAGACAGCCCTCTGGGTCGTAAACTGCTTTTATTCGGGAATAAACCTTTCTACGTGTAGGAAGCTGAATGTACCGAAGGAATAAGGATCGGCTAACTCCGTGCCAGCAGCCGCGGTAATACGGAGGATCCAAGCGTTATCCGGATTTATTGGGTTTAAAGGGTGCGTAGGCGGCTTATTAAGTCAGGGGTGAAAGACGGTGGCTCAACCATCGCAGTGCCCTTGATACTGATGAGCTTGAATACACTAGAGGTAGGCGGAATGTGACAAGTAGCGGTGAAATGCATAGATATGTCACAGAACACCGATTGCGAAGGCAGCTTACTATGGTGTTATTGACGCTGAGGCACGAAAGCGTGGGGATCAAACAGGATTAGATACCCTGG
>g7_m13f.ab1 
ACGGCTACCTTGTTACGACTTCACCCCAGTCGCTGACCCTACCGTGGTCGACTGCCTCCTTGCGGTTAGCGCATCGCCTTCGGGTAGAACCAACTCCCATGGTGTGACGGGCGGTGTGTACAAGGCCCGGGAACGTATTCACCGCGGCATGCTGATCCGCGATTACTAGCGATTCCAACTTCATGCCCTCGAGTTGCAGAGGACAATCCGAACTGAGACGACTTTTAAGGATTAACCCTCTGTAGTCGCCATTGTAGCACGTGTGTAGCCCACCCTGTAAGGGCCATGAGGACTTGACGTCATCCCCACCTTCCTCCGGCTTAGCACCGGCAGTCCCATTAGAGTTCCCAACTGAATGATGGCAACTAATGGCGAGGGTTGCGCTCGTTGCGGGACTTAACCCAACATCTCACGACACGAGCTGACGACAGCCATGCAGCACCTGTGTCCTAGTCCCCGAAGGGAAAGCCACGTCTCCGTGGCGGTCCAGGCATGTCAAGAGGTGGTAAGGTTCTGCGCGTTGCTTCGAATTAAACCACATGCTCCACCGCTTGTGCGGGCCCCCGTCAATTCCTTTGAGTTTTAATCTTGCGACCGTACTCCCCAGGCGGATTGCTTAATGCGTTAGCTGCGTCACCGAACTGCATGCAGCCCGACAACTAGCAATCATCGTTTACGGCGTGG
>g8_m13f.ab1 
AGAGTTTGATCATGGCTCAGGATGAACGCTAGCGGCAGGCTTAACACATGCAAGTCGAGGGGTATTAGTTTTCGGACTAAGAGACCGGCGCACGGGTGCGTAACGCGTATGCAATCTACCTTTTACAGAGGGATAGCCCAGAGAAATTTGGATTAATACCTCATAGTATATAGACCTGGCATCAGGATTATATTAAAGTCACAACGGTAAAAGATGAGCATGCGTCCCATTAGCTAGTTGGTAAGGTAACGGCTTACCAAGGCAACGATGGGTAGGGGTCCTGAGAGGGAGATCCCCCACACTGGTACTGAGACACGGACCAGACTCCTACGGGAGGCAGCAGTGAGGAATATTGGACAATGGGCGCAAGCCTGATCCAGCCATGCCGCGTGCAGGATGACGGTCCTATGGATTGTAAACTGCTTTTGTACGAGAAGAAACACTCCTTCGTGAAGGAGCTTGACGGTATCGTAAGAATAAGGATCGGCTAACTCCGTGCCAGCAGCCGCGGTAATACGGAGGATCCAAGCGTTATCCGGAATCATTGGGTTTAAAGGGTCCGTAGGCGGTTTAGTAAGTCAGTGGTGAAAGCCCATCGCTCAACGGTGGAACGGCCATTGATACTGCTAAACTTGAATTATTAGGAAGTAACTAGAATATGTAGTGTAGCGGTGAAATGCTTAGAGATTACATGGAATACCAATTGCGAAGGCAGGTTACTACTAATGG
>g9_m13f.ab1 
AGAGTTTGATCATGGCTCAGATTGAACGCTGGCGGCAGGCCTAACACATGCAAGTCGAGCGGATGAGAAGAGCTTGCTCTTCGATTCAGCGGCGGACGGGTGAGTAATGCCTAGGAATCTGCCTGATAGTGGGGGACAACGTTTCGAAAGGAACGCTAATACCGCATACGTCCTACGGGAGAAAGCAGGGGACCTTCGGGCCTTGCGCTATCAGATGAGCCTAGGTCGGATTAGCTAGTTGGTGAGGTAATGGCTCACCAAGGCGACGATCCGTAACTGGTCTGAGAGGATGATCAGTCACACTGGAACTGAGACACGGTCCAGACTCCTACGGGAGGCAGCAGTGGGGAATATTGGACAATGGGCGAAAGCCTGATCCAGCCATGCCGCGTGTGTGAAGAAGGTCTTCGGATTGTAAAGCACTTTAAGTTGGGAGGAAGGGCAGTAAGCGAATACCTTGCTGTTTTGACGTTACCGACAGAATAAGCACCGGCTAACTCTGTGCCAGCAGCCGCGGTAATACAGAGGGTGCAAGCGTTAATCGGAATTACTGGGCGTAAAGCGCGCGTAGGTGGTTTGTTAAGTTGGATGTGAAAGCCCCGGGCTCAACCTGGGAACTGCATCCAAAACTGGCAAGCTAGAGTACAGTAGA
>h10_m13f.ab1 
AGCAACTAATGGCAAGGGTTGCGCTCGTTGCGGGACTTAACCCAACATCTCACGACACGAGCTGACGACAGCCATGCAGCACCTGTGTTATGGCTCTCTTTCGAGCACTCCTTCACCTCTAAAGGATTCCATACATGTCAAAGGTGGGTAAGGTTTTTCGCG
>h11_m13f.ab1 
ACGGCTACCTTGTTACGACTTCACCCCAGTCGCTGACCCTACCGTGGTCGACTGCCTCCTTGCGGTTAGCGCATCGCCTTCGGGTAGAACCAACTCCCATGGTGTGACGGGCGGTGTGTACAAGGCCCGGGAACGTATTCACCGCGGCATGCTGATCCGCGATTACTAGCGATTCCAACTTCATGCCCTCGAGTTGCAGAGGACAATCCGAACTGAGACGACTTTTAAGGATTAACCCTCTGTAGTCGCCATTGTAGCACGTGTGTAGCCCACCCTGTAAGGGCCATGAGGACTTGACGTCATCCCCACCTTCCTCCGGCTTAGCACCGGCAGTCCCATTAGAGTTCCCAACTGAATGATGGCAACTAATGGCGAGGGTTGCGCTCGTTGCGGGACTTAACCCAACATCTCACGACACGAGCTGACGACAGCCATGCAGCACCTGTGTCCTAGTCCCCGAAGG
>h12_m13f.ab1 
AGAGTTTGATCCTGGCTCAGAACGAACGCTGGCGGCAGGCTTAACACATGCAAGTCGAGCGCCCCGCAAGGGGAGCGGCAGACGGGTGAGTAACGCGTGGGAACGTACCTTTTGCTACGGAATAACTCAGGGAAACTTGTGCTAATACCGTATGTGCCCTTCGGGGGAAAGATTTATCGGCAAAGGATCGGCCCGCGTTGGATTAGCTAGTTGGTGAGGTAAAGGCTCACCAAGGCGACGATCCATAGCTGGTCTGAGAGGATGATCAGCCACACTGGGACTGAGACACGGCCCAGACTCCTACGGGAGGCAGCATTGGGGAATATTGGACAATGGGCGCAAGCCTGATCCA
>h1_m13f.ab1 
AGAGTTTGATCATGGCTCAGAACGAACGCTGGCGGCATGCCTAATACATGCAAGTCGAACGAGATCTTCGGATCTAGTGGCGCACGGGTGCGTAACGCGTGGGAATCTACCCTTGGGCTCGGAATAACGTCGGGAAACTGACGCTAATACCGGATGATGACGAAAGTCCAAAGATTTATCGCCCAGGGATGAGCCCGCGTAGGATTAGCTAGTTGGTGAGGTAAAGGCTCACCAAGGCTACGATCCTTAGCTGGTCTGAGAGGATGATCAGCCACACTGGGACTGAGACACGGCCCAGACTCCTACGGGAGGCAGCAGTAGGGAATATTGGACAATGGGGGCAACCCTGATCCAGCAATGCCGCGTGAGTGATGAAGGCCTTAGGGTTGTAAAGCTCTTTTACCCGAGATGATAATGACAGTATCGGGAGAATAAGCTCCGGCTAACTCCGTGCCAGCAGCCGCGGTAATACGGAGGGAGCTAGCGTTGTTCGGAATTACTGGGCGTAAAGCGCACGTAGGCGGCGATTTAAGTCAGAGGTGAAAGCCCGGGGCTCAACCCCGGAACTGCCTTTGAGACTGGATTGCTAGAATCTTGGAGAGGCGGGTGGAATTCCGAGTGTAGAGGTGAAATTCGTAGATATTCGGAAGAACACCAGTGGCGAAGGCGGCCCGCTGGACAAGTATTGACGCTGA
>h2_m13f.ab1 
ACGGTTACCTTGTTACGACTTCACCCCAGTCACGAACCCTGCCGTGGTAATCGCCCTCCTTGCGGTTAGGCTAACTACTTCTGGCAGAACCCGCTCCCATGGTGTGACGGGCGGTGTGTACAAGACCCGGGAACGTATTCACCGTGACATTCTGATCCACGATTACTAGCGATTCCGACTTCACGCAGTCGAGTTGCAGACTGCGATCCGGACTACGACTGGTTTTATGGGATTAGCTCCCCCTCGCGGGTTGGCAACCCTTTGTACCAGCCATTGTATGACGTGTGTAGCCCCACCTATAAGGGCCATGAGGACTTGACGTCATCCCCACCTTCCTCCGGTTTATCACCGGCAGTCCCATTAGAGTGCCCTTTCGTAGCAACTAATGGCAAGGGTTGCGCTCGTTGCGGGACTTAACCCAACATCTCACGACACGAGCTGACGACAGCCATGCAGCACCTGTGTTATGGCTCTCTTTCGAGCACTCCTTCATCTCTAAAGGATTCCATACATGTCAAAGGTGGGTAAGGTTTTTCGCGTTGCATCGAATTAAACCACATCATCCACCGCTTGTGCGGGTCCCCGTCAATTCCTTTGAGTTTCAACCTTGCGGCCGTACTCCCCAGGCGGTCAACTTCACGCGTTAGCTTCGTTACTGAGTCAGTTAAGACCCAACAACCAGTTGACATCGTTTAGGGCGTGG
>h3_m13f.ab1 
ACGGCTACCTTGTTACGACTTCACCCCAGTCGCTGACCCTACCGTGGTCGACTGCCTCCTTGCGGTTAGCGCATCGCCTTCGGGTAGAACCAACTCCCATGGTGTGACGGGCGGTGTGTACAAGGCCCGGGAACGTATTCACCGCGGCATGCTGATCCGCGATTACTAGCGATTCCAACTTCATGCCCTCGAGTTGCAGAGGACAATCCGAACTGAGACGACTTTTAAGGATTAACCCTCTGTAGTCGCCATTGTAGCACGTGTGTAGCCCACCCTGTAAGGGCCATGAGGACTTGACGTCATCCCCACCTTCCTCCGGCTTAGCACCGGCAGTCCCATTAGAGTTCCCAACTGAATGATGGCAACTAATGGCGAGGGTTGCGCTCGTTGCGGGACTTAACCCAACATCTCACGACACGAGCTGACGACAGCCATGCAGCACCTGTGTCCTAGTCCCCGAAGGGAAAGCCACGTCTCCGTGGCGGTCCAGGCATGTCAAAAGGTGGTAAGGTTCTGCGCGTTGCTTCGAATTAAACCACATGCTCCACCGCTTGTGCGGGCCCCCGTCAATTCCTTTGAGTTTTAATCTTGCGACCGTACTCCCCAGGCGGATTGCTTAATGCGTTAGCTGCGTCACCGAACTGCATGCAGCCCGACAACTAGCAATCATCGTTTACGGCGT
>h4_m13f.ab1 
AGAGTTTGATCCTGGCTCAGAACGAACGCTGGCGGCAGGCTTAACACATGCAAGTCGAGCGCCCCGCAAGGGGAGCGGCAGACGGGTGAGTAACGCGTGGGAACGTACCTTTTGCTACGGAATAACTCAGGGAAACTTGTGCTAATACCGTATGTGCCCTTCGGGGGAAAGATTTATCGGCAAAGGATCGGCCCGCGTTGGATTAGCTAGTTGGTGAGGTAAAGGCTCACCAAGGCGACGATCCATAGCTGGTCTGAGAGGATGATCAGCCACACTGGGACTGAGACACGGCCCAGACTCCTACGGGAGGCAGCAGTGGGGAATATTGGACAATGGGCGCAAGCCTGATCCAGCCATGCCGCGTGAGTGATGAAGGCCCTAGGGTTGTAAAGCTCTTTCACCGGTGAAAATAATGACGGTAACCGGAGAAGAAGCCCCGGCTAACTTCGTGCCAGCAGCCGCGGTAATACGAAGGGGGCTAGCGTTGTTCGGATTTACTGGGCGTAAAGCGCACGTAGGCGGACTTTTAAGTCAGGGGTGAAATCCCGGGGCTCAACCCCGGAACTGCCTTTGATACTGGAAGTCTTGAGTATGGTAGAGGTGAGTGGAATTCCGAGTGTAGAGGTGAAATTCGTAGATATTCGGAGGAACACCAGTGGCGAAAGGCGGCTCACTGGACCATTACTGACGCTGAGGTGCGAAAGCGTGGGGAGCAAACAGGATTAGATACCCTGG
>h5_m13f.ab1 
AGAGTTTGATCCTGGCTCAGAGCGAACGCTGGCGGCAGGCCTAACACATGCAAGTCGAACGGACCCTTCGGGGTTAGTGGCGGACGGGTGAGTAACACGTGGGAACGTGCCTTTAGGTTCGGAATAGCTCCTGGAAACGGGTGGTAATGCCGAATGTGCCCTTCGGGGGAAAGATTTATCGCCTTTAGAGCGGCCCGCGTCTGATTAGCTAGTTGGTGAGGTAATGGCTCACCAAGGCGACGATCAGTAGCTGGTCTGAGAGGATGATCAGCCACATTGGGACTGAGACACGGCCCAAACTCCTACGGGAGGCAGCAGTGGGGAATCTTGCGCAATGGGCGAAAGCCTGACGCAGCCATGCCGCGTGAATGATGAAGGTCTTAGGATTGTAAAATTCTTTCACCGGGGACGATAATGACGGTACCCGGAGAAGAAGCCCCGGCTAACTTCGTGCCAGCAGCCGCGGTAATACGAAGGGGGCTAGCGTTGCTCGGAATTACTGGGCGTAAAGGGCGCGTAGGCGGATCGTTAAGTCAGAGGTGAAATCCCGGAGCTCAACTTCGGAACTGCCTTTGATACTGGCGATCTTGAGTGTGAGAGAGGTATGTGGAACTCCGAGTGTAGAGGTGAAATTCGTAGATATTCGGAAGAACACCAGTGGCGAAGGCGACATACTGGCTCATTACTGACGCTGAGGCGCGAAAGCGTGGGGAGCAAACAGGATTAGATACCCTGGTAGTCCACGCCGT
>h6_m13f.ab1 
AGAGTTTGATCCTGGCTCAGAGCGAACGCTGGCGGCAGGCCTAACACATGCAAGTCGAACGGACCCTTCGGGGTTAGCGGCGGACGGGTGAGTAACACGTGGGAACGTGCCTTTAGGTTCGGAATAGCTCCTGGAAACGGGTGGTAATGCCGAATGTGCCCTTCGGGGGAAAGATTTATCGCCTTTAGAGCGGCCCGCGTCTGATTAGCTAGTTGGTGAGGTAATGGCTCACCAAGGCGACGATCAGTAGCTGGTCTGAGAGGATGATCAGCCACATTGGGACTGAGACACGGCCCAAACTCCTACGGGAGGCAGCAGTGGGGAATCTTGCGCAATGGGCGAAAGCCTGACGCAGCCATGCCGCGTGAATGATGAAGGTCTTAGGATTGTAAAATTCTTTCACCGGGGACGATAATGACGGTACCCGGAGAAGAAGCCCCGGCTAACTTCGTGCCAGCAGCCGCGGTAATACGAAGGGGGCTAGCGTTGCTCGGAATTACTGGGCGTAAAGGGCGCGTAGGCGGATCGTTAAGTCAGAGGTGAAATCCCGGAGCTCAACTTCGGAACTGCCTTTGATACTGGCGATCTTGAGTGTGAGAGAGGTATGTGGAACTCCGAGTGTAGAGGTGAAATTCGTAGATATTCGGAAGAACACCAGTGGCGAAGGCGACATACTGGCTCATTACTGACGCTGAGGCGCGAAAGCGTGGGGAGCAAACAGGATTAGATACCCTGG
>h7_m13f.ab1 
AGAGTTTGATCCTGGCTCAGATTGAACGCTGGCGGCAGGCCTAACACATGCAAGTCGAGCGGCAGCACGGGTACTTGTACCTGGTGGCGAGCGGCGGACGGGTGAGTAATGCCTAGGAATCTGCCTGGTAGTGGGGGATAACGCTCGGAAACGGACGCTAATACCGCATACGTCCTACGGGAGAAAGCAGGGGACCTTCGGGCCTTGCGCTATCAGATGAGCCTAGGTCGGATTAGCTAGTTGGTGAGGTAATGGCTCACCAAGGCGACGATCCGTAACTGGTCTGAGAGGATGATCAGTCACACTGGAACTGAGACACGGTCCAGACTCCTACGGGAGGCAGCAGTGGGGAATATTGGACAATGGGCGAAAGCCTGATCCAGCCATGCCGCGTGTGTGAAGAAGGTCTTCGGATTGTAAAGCACTTTAAGTTGGGAGGAAGGGCAGCTACCTAATACGTAATTGTTTTGACGTTACCGACAGAATAAGCACCGGCTAACTCTGTGCCAGCAGCCGCGGTAATACAGAGGGTGCAAGCGTTAATCGGAATTACTGGGCGTAAAGCGCGCGTAGGTGGTTCGTTAAGTTGGATGTGAAATCCCCGGGCTCAACCTGGGAACTGCATTCAAAACTGTCGAGCTAGAGTATGGTAGAGGGTGGTGG
>h8_m13f.ab1 
ACGGCTACCTTGTTACGACTTCACCCCAGTCGCTGACCCTACCGTGGTCGACTGCCTCCTTGCGGTTAGCGCATCGCCTTCGGGTAGAACCAACTCCCATGGTGTGACGGGCGGTGTGTACAAGGCCCGGGAACGTATTCACCGCGGCATGCTGATCCGCGATTACTAGCGATTCCAACTTCATGCCCTCGAGTTGCAGAGGACAATCCGAACTGAGACGACTTTTAAGGATTAACCCTCTGTAGTCGCCATTGTAGCACGTGTGTAGCCCACCCTGTAAGGGCCATGAGGACTTGACGTCATCCCCACCTTCCTCCGGCTTAGCACCGGCAGTCCCATTAGAGTTCCCAACTGAATGATGGCAACTAATGGCGAGGGTTGCGCTCGTTGCGGGACTTAACCCAACATCTCACGACACGAGCTGACGACAGCCATGCAGCACCTGTGTCCTAGTCCCCGAAGGGAAAGCCACGTCTCCGTGGCGGTCCAGGCATGTCAAAAGGTGGTAAGGTTCTGCGCGTTGCTTCGAATTAAACCACATGCTCCACCGCTTGTGCGGGCCCCCGTCAATTCCTTTGAGTTTTAATCTTGCGACCGTACTCCCCAGGCGGATTGCTTAATGCGTTAGCTGCGTCACCGAACTGCATGCAGCCCGACAACTAGCAATCATCGTTTACGGCGTGG
>h9_m13f.ab1 
ACGGCTACCTTGTTACGACTTCACCCCAGTCACGAACCCTGCCGTGGTAATCGCCCTCCTTGCGGTTAGGCTAACTACTTCTGGCAGAACCCGCTCCCATGGTGTGACGGGCGGTGTGTACAAGACCCGGGAACGTATTCACCGTGACATTCTGATCCACGATTACTAGCGATTCCGACTTCACGCAGTCGAGTTGCAGACTGCGATCCGGACTACGACTGGTTTTATGGGATTAGCTCCCCCTCGCGGGTTGGCAACCCTTTGTACCAGCCATTGTATGACGTGTGTAGCCCCACCTATAAGGGCCATGAGGACTTGACGTCATCCCCACCTTCCTCCGGTTTATCACCGGCAGTCTCATTAGAGTGCCCAACTAAATGTAGCAACTAATGACAAGGGTTGCGCTCGTTGCGGGACTTAACCCAACATCTCACGACACGAGCTGACGACAGCCATGCAGCACCTGTGTTATGGCTCTCTTTCGAGCACTCCTCTATCTCTAAAGGATTCCATACATGTCAAAGGTGGGTAAGGTTTTTCGCGTTGCATCGAATT
