# Supplementary material for: Culture-Independent Investigation of the Microbiome Associated with the Nematode Acrobeloides maximus
Source: PLoS One. 2013 Jul 22;8(7):e67425. doi: 10.1371/journal.pone.0067425 (PMC3718782; doi:10.1371/journal.pone.0067425)
Supplement: Data S1 — Trimmed sequence files used in phylogenetic analysis from soil microcosm and long term culture samples. All were sequenced using plasmid primer binding sites (M13F or M13R) and the plasmid sequence was trimmed away. The sequences were trimmed at the 3′ end at the first ambiguous nucleotide. (ZIP) [file pone.0067425.s001.zip › ltc4a.fasta]

>a10_m13f.ab1 
AGAGTTTGATCCTGGCTCAGGATGAACGCTAGCGGCAGGCTTAATACATGCAAGTCGAGGGGCAGCATGGTGTAGCAATACACTGATGGCGACCGGCAAACGGGTGCGGAACACGTACACAACCTTCCTTTAAGCGGGGAATAGCCCGGGGAAACCCGGATTAATACCCCATAGTACGTCGAGAGGGCATCCTCTTGATTTTAAAGATTTATCACTTAAAGATGGGTGTGCGGCTGATTAGGTAGTTGGCGGGGTAACGGCCCACCAAGCCTACGATTAGTAACTGGTGTGAGAGCACGACCAGTCACACGGGCACTGAGACACGGGCCCGACTCCTACGGGAGGCAGCAGTAAGGAATATTGGTCAATGGACGAAAGTCTGAACCAGCCATGCCGCGTGGAGGATGAAGGTCCTCTGGATTGTAAACTTCTTTTATATGGGACGAAAACGGGGCTTTCTAGCTCAACTGACGGTACCATATGAATAAAGCACCGGCTAACTCCGTGCCAGCAGCCGCGGTAATACGGA
>a11_m13f.ab1 
AGAGTTTGATCCTGGCTCAGAACGAACGCTGGCGGCATGCCTAATACATGCAAGTCGAACGAGATCTTCGGATCTAGTGGCGCACGGGTGCGTAACGCGTGGGAATCTACCCTTGGGTTCGGAATAACGTCGGGAAACTGACGCTAATACCGGATGATGACGAAAGTCCAAAGATTTATCGCCCAGGGATGAGCCCGCGTAGGATTAGCTAGTTGGTGAGGTAAAGGCTCACCAAGGCTACGATCCTTAGCTGGTCTGAGAGGATGATCAGCCACACTGGGACTGAGACACGGCCCAGACTCCTACGGGAGGCAGCAGTAGGGAATATTGGACAATGGGGGCAACCCTGATCCAGCAATGCCGCGTGAGTGATGAAGGCCTTAGGGTTGTAAAGCTCTTTTACCCGAGATGATAATGACAGTATCGGGAGAATAAGCTCCGGCTAACTCCGTGCCAGCAGCCGCGGTAATACGGAGGGAGCTAGCGTTGTTCGGAATTACTGGGCGTAAAGCGCACGTAGGCGGCGATTTAAGTCAGAGGTGAAAGCCCGGGGCTCAACCCCGGAACTGCCTTTGAGACTGGATTGCTAGAATCTTGGAGAGGCGGGTGGAATTCCGAGTGTAGAGGTGAAATTCGTAGATATTCGGAAGAACACCAGTGGCGAAGGCGGCCCGCTGGACAAGTATTGACGCTGAGGTGCGAAAGCGTGGGGAGCAAACAGGATTAGATACCCTGGTAGTCCACGCCGTAAACGATGATAACTAGCTGCTGGGGCACATGGTGTTTCAGT
>a12_m13f.ab1 
ACGGCTACCTTGTTACGACTTCACCCCAGTCGCTAAACCCACTGTGGTCGCCTGCCTCCTTGCGGTTAGCTCAACGCCTTCGAGTGAATCCAACTCCCATGGTGTGACGGGCGGTGTGTACAAGGCCTGGGAACGTATTCACCGCGGCATGCTGATCCGCGATTACTAGCGATTCCGCCTTCACGCTCTCGAGTTGCAGAGAACGATCCGAACTGAGACGACTTTTGGAGATTAGCTCCCTCTCGCGAGGTGGCTGCCCACTGTAGTCGCCATTGTAGCACGTGTGTAGCCCAGCGCGTAAGGGCCATGAGGACTTGACGTCATCCCCACCTTCCTCCGGCTTATCACCGGCGGTTCCTTTAGAGTACCCAACTAAATGATGGCAACTAAAGGCGAGGGTTGCGCTCGTTGCGGGACTTAACCCAACATCTCACGACACGAGCTGACGACAGCCATGCAGCACCTGTCACTCATCCAGCCGAACTGAAGAAATCCATCTCTGGAAATCGCGATGAGGATGTCAAACGCTGGTAAGGTTCTGCGCGTTGCTTCGAATTAAACCACATGCTCCACCGCTTGTGCAGGCCCCCGTCAATTCCTTTGAGTTTTAATCTTGCGACCGTACTCCCCAGGCGGATAACTTAATGCGTTAGCTGCGCCACTGAAACACCATGTGCCCCAGCAGCTAGTTATCATCGTTTACGGCGTGG
>a1_m13f.ab1 
AGAGTTTGATCCTGGCTCAGAGCGAACGCTGGCGGCAGGCCTAACACATGCAAGTCGAACGGCTCTTCGGAGCAGTGGCGGACGGGTGAGTAACGCGTGGGAACGTGCCCTTTGGTTCGGAACAACACAGGGAAACTTGTGCTAATACCGGATGAGCCCTTCGGGGGAAAGATTTATCGCCATTGGAGCGGCCCGCGTTGGATTAGGTAGTTGGTGGGGTAAAGGCCCACCAAGCCGACGATCCATAGCTGGTCTGAGAGGATGATCAGCCACACTGGGACTGAGACACGGCCCAGACTCCTACGGGAGGCAGCAGTGGGGAATCTTGCGCAATGGGCGAAAGCCTGACGCAGCCATGCCGCGTGAATGATGAAGGTCTTAGGATTGTAAAATTCTTTCACCGGGGAAGATAATGACGGTACCCGGAGAAGAAGCCCCGGCTAACTTCGTGCCAGCAGCCGCGGTAATACGAAGGGGGCTAGCGTTGCTCGGAATTACTGGGCGTAAAGGGCGCGTAGGCGGACAGTTTAGTCAGAGGTAAAAGCCCAGGGCTCAACCTTGGAACTGCCTTTGATACTGGCTGTCTTGAGTTCGGGAGAGGTGAGTGGAATGCCGAGTGTAGAGGTGAAATTCGTAGATATTCGGCGGAACACCAGTGGCGAAGGCGACTCACTGGCCCAATACTGACGCTGAGGCGCGAAAGCGTGGGGGA
>a2_m13f.ab1 
ACGGCTACCTTGTTACGACTTCACCCCAGTCACGAACCCTGCCGTGGTAATCGCCCTCCTTGCGGTTAGGCTAACTACTTCTGGCAGAACCCGCTCCCATGGTGTGACGGGCGGTGTGTACAAGACCCGGGAACGTATTCACCGTGACATTCTGATCCACGATTACTAGCGATTCCGACTTCACGCAGTCGAGTTGCAGACTGCGATCCGGACTACGACTGGTTTTATGGGATTAGCTCCCCCTCGCGGGTTGGCAACCCTTTGTACCAGCCATTGTATGACGTGTGTAGCCCCACCTATAAGGGCCATGAGGACTTGACGTCATCCCCACCTTCCTCCGGTTTATCACCGGCAGTCCCATTAGAGTGCCCTTTCGTAGCAACTAATGGCAAGGGTTGCGCTCGTTGCGGGACTTAACCCAACATCTCACGACACGAGCTGACGACAGCCATGCAGCACCTGTGTTATGGCTCTCTTTCGAGCACTCCTTCATCTCTAAAGGATTCCATACATGTCAAAGGTGGGTAAGGTTTTTCGCGTTGCATCGAATTAAACCACATCATCCACCGCTTGTGCGGGTCCCCGTCAATTCC
>a3_m13f.ab1 
GGTTACCTTGTTACGACTTCACCCCAGTCACGAACCCTGCCGTGGTAATCGCCCTCCTTGCGGTTAGGCTAACTACTTCTGGCAGAACCCGCTCCCATGGTGTGACGGGCGGTGTGTACAAGACCCGGGAACGTATTCACCGTGACATTCTGATCCACGATTACTAGCGATTCCGACTTCACGCAGTCGAGTTGCAGACTGCGATCCGGACTACGACTGGTTTTATGGGATTAGCTCCCCCTCGCGGGTTGGCAACCCTTTGTACCAGCCATTGTATGACGTGTGTAGCCCCACCTATAAGGGCCATGAGGACTTGACGTCATCCCCACCTTCCTCCGGTTTATCACCGGCAGTCCCATTAGAGTGCCCTTTCGTAGCAACTAATGGCAAGGGTTGCGCTCGTTGCGGGACTTAACCCAACATCTCACGACACGAGCTGACGACAGCCATGCAGCACCTGTGTTATGGCTCTCTTTCGAGCACTCCTTCATCTCTAAAGGATTCCATACATGTCAAAGGTGGGTAAGGTTTTTCGCGTTGCATCGAATTAAACCACATCATCCACCGCTTGTGCGGGTCCCCGTCAATTCCTTTGAGTTTCAACCTTGCGGCCGTACTCCCCAGGCGGTCAACTTCACGCGTTAGCTTCGTTACTGAGTCAGTTAAGACCCAACAACCAGTTGACATCGTTTAGGGCGTG
>a4_m13f.ab1 
ACGGCTACCTTGTTACGACTTCACCCCAGTCACGAACCCTGCCGTGGTAATCGCCCTCCTTGCGGTTAGGCTAACTACTTCTGGCAGAACCCGCTCCCATGGTGTGACGGGCGGTGTGTACAAGACCCGGGAACGTATTCACCGTGACATTCTGATCCACGATTACTAGCGATTCCGACTTCACGCAGTCGAGTTGCAGACTGCGATCCGGACTACGACTGGTTTTATGGGATTAGCTCCCCCTCGCGGGTTGGCAACCCTTTGTACCAGCCATTGTATGACGTGTGTAGCCCCACCTATAAGGGCCATGAGGACTTGACGTCATCCCCACCTTCCTCCGGTTTATCACCGGCAGTCCCATTAGAGTGCCCTTTCGTAGCAACTAATGGCAAGGGTTGCGCTCGTTGCGGGACTTAACCCAACATCTCACGACACGAGCTGACGACAGCCATGCAGCACCTGTGTTATGGCTCTCTTTCGAGCACTCCTTCATCTCTAAAGGATTCCATACATGTCAAAGGTGGGTAAGGTTTTTCGCGTTGCATCGAATTAAACCACATCATCCACCGCTTGTGCGGGTCCCCGTCAATTCCTTTGAGTTTCAACCTTGCGGCCGTACTCCCCAGGCGGTCAACTTCACGCGTTAGCTTCGTTACTGAGTCAGTTAAGACCCAACAACCAGTTGACATCGTTTAGGGCGTGGACTACCAGGGTATCTAATCCTGTTTGCTCCCCACGCTTTCGTGCATGAGCGTCAGTGCAGGCCCAGGGGATTGCCTTCGCCATCGGTGTTCCTCCGCATATCTACGCATTTCACTGCTACACGCGGAATTCCATCCCCCTCTGCCGCACTCCAGCAATGCAGTCA
>a5_m13f.ab1 
AGAGTTTGATCCTGGCTCAGGATGAACGCTAGCGGCAGGCTTAATACATGCAAGTCGAGGGGCAGCATGGTGTAGCAATACACTGATGGCGACCGGCAAACGGGTGCGGAACACGTACACAACCTTCCTTTAAGCGGGGAATAGCCCGGGGAAACCCGGATTAATACCCCATAGTACGTCGAGAGGGCATCCTCTTGATTTTAAAGATTTATCACTTAAAGATGGGTGTGCGGCTGATTAGGTAGTTGGCGGGGTAACGGCCCACCAAGCCTACGATCAGTAACTGGTGTGAGAGCACGACCAGTCACACGGGCACTGAGACACGGGCCCGACTCCTACGGGAGGCAGCAGTAAGGAATATTGGTCAATGGACGAAAGTCTGAACCAGCCATGCCGCGTGGAGGATGAAGGTCCTCTGGATTGTAAACTTCTTTTATATGGGACGAAAACGGGGCTTTCTAGCTCAACTGACGGTACCATATGAATAAGCACCGGCTAACTCCGTGCCAGCAGCCGCGGTAATACGGAGGGTGCAAGCGTTATCCGGATTCACTGGGTTTAAAGGGTGCGTAGGTGGGTTGGTAAGTCAGTGGTGAAATCTCCGAGCTTAACTTGGAAACTGCCATTGATACTATCAGTCTTGAATACCGTGGAGGTCAGCGGAATATGTCATGTA
>a6_m13f.ab1 
ACGGCTACCTTGTTACGACTTCACCCCAGTCATGAATCACACCGTGGTAACCGTCCTCCCGAAGGTTAGACTAGCTACTTCTGGTGCAACCCACTCCCATGGTGTGACGGGCGGTGTGTACAAGGCCCGGGAACGTATTCACCGCGACATTCTGATTCGCGATTACTAGCGATTCCGACTTCACGCAGTCGAGTTGCAGACTGCGATCCGGACTACGATCGGTTTTATGGGATTAGCTCCATCTCGCGGCTTGGCAACCCTTTGTACCGACCATTGTAGCACGTGTGTAGCCCAGGCCGTAAGGGCCATGATGACTTGACGTCATCCCCACCTTCCTCCGGTTTGTCACCGGCAGTCTCCTTAGAGTGCCCACCATTACGTGCTGGTAACTAAGGACAAGGGTTGCGCTCGTTACGGGACTTAACCCAACATCTCACGACACGAGCTGACGACAGCCATGCAGCACCTGTCTCAATGCTCCCGAAGGCACCAATCCATCTCTGGAAAGTTCATTGGATGTCAAGGCCTGGTAAGGTTCTTCGCGTTGCTTCGAATTAAACCACATGCTCCACCGCTTGTGCGGGCCCCCGTCAATTCATTTGAGTTTTAACCTTGCGGCCGTACTCCCCAGGCGGTCAACTTAATGCGTTAGCTGCGCCACTAAGAGCTCAAGGCTCCCAACGGCTAGTTGACATCGTTTACGGCGTG
>a7_m13f.ab1 
ACGGCTACCTTGTTACGACTTCACCCCAGTCATGAATCCTACCGTGGTAATCGCCCCCCTTGCGGTTAGGCTAACTACTTCTGGTAAAACCCACTCCCATGGTGTGACGGGCGGTGTGTACAAGACCCGGGAACGTATTCACCGCGACATGCTGATCCGCGATTACTAGCGATTCCGACTTCACGCAGTCGAGTTGCAGACTGCGATCCGGACTACGATCGGGTTTCTGGGATTGGCTCCCCCTCGCGGGTTGGCGACCCTCTGTCCCGACCATTGTATGACGTGTGAAGCCCTACCCATAAGGGCCATGAGGACTTGACGTCATCCCCACCTTCCTCCGGTTTGTCACCGGCAGTCTCATTAGAGTGCCCTTTCGTAGCAACTAATGACAAGGGTTGCGCTCGTTGCGGGACTTAACCCAACATCTCACGACACGAGCTGACGACAGCCATGCAGCACCTGTGTTCCGGTTCTCTTGCGAGCACTTCCAAATCTCTTCGGAATTCCAGACATGTCAAGGGTAGGTAAGGTTTTTCGCGTTGCATCGAATTAATCCACATCATCCACCGCTTGTGCGGGTCCCCGTCAATTCCTTTGAGTTTTAATCTTGCGACCGTACTCCCCAGGCGGTCAACTTCACGCGTTAGCTGCGCTACCAAGGCCCGAAGGCCCCAACAGCTAGTTGACATCGTTTAGGGCGTGG
>a8_m13f.ab1 
ACGGCTACCTTGTTACGACTTCACCCCAGTCATGAATCCTACCGTGGTAATCGCCCCCCTTGCGGTTAGGCTAACTACTTCTGGTAAAACCCACTCCCATGGTGTGACGGGCGGTGTGTACAAGACCCGGGAACGTATTCACCGCGACATGCTGATCCGCGATTACTAGCGATTCCGACTTCACGCAGTCGAGTTGCAGACTGCGATCCGGACTACGATCGGGTTTCTGGGATTGGCTCCCCCTCGCGGGTTGGCGACCCTCTGTCCCGACCACTGTATGACGTGTGAAGCCCTACCCATAAGGGCCATGAGGACTTGACGTCATCCCCACCTTCCTCCGGTTTGTCACCGGCAGTCTCATTAGAGTGCCCTTTCGTAGCAACTAATGACAAGGGTTGCGCTCGTTGCGGGACTTAACCCAACATCTCACGACACGAGCTGACGACAGCCATGCAGCACCTGTGTTCCGGTTCTCTTGCGAGCACTTCCAAATCTCTTCGGAATTCCAGACATGTCAAGGGTAGGTAAGGTTTTTCGCGTTGCATCGAATTAATCCACATCATCCACCGCTTGTGCGGGTCCCCGTCAATTCCTTTGAGTTTTAATCTTGCGACCGTACTCCCCAGGCGGTCAACTTCACGCGTTAGCTGCGCTACCAAGGCCCGAAGGCCCCAACAGCTAGTTGACATCGTTTAGGGCGTGGACTACCAGGGTATCTAATCCTGTTTGCTCCCCACGCTTTCGTGC
>a9_m13f.ab1 
GGTTACCTTGTTACGACTTCACCCCAGTCGCTGAGCCTACCGTGGTCGCCTGCCTCCTTGCGGTTAGCGCGACGCCTTCGGGTAAACCCAACTCCCATGGTGTGACGGGCGGTGTGTACAAGGCCCGGGAACGTATTCACCGTGGCATGCTGATCCACGATTACTAGCGATTCCACCTTCATGTACTCGAGTTGCAGAGTACAATCTGAACTGAGACGGCTTTTTGGGATTAGCTCGAGGTCGCCCTTTCGCTGCCCATTGTCACCGCCATTGTAGCACGTGTGTAGCCCAGCCTGTAAGGGCCATGAGGACTTGACGTCATCCCCACCTTCCTCGCGGCTTATCACCGGCAGTCCCCCTAGAGTTCCCAACTGAATGATGGCAACTAGGGGCGAGGGTTGCGCTCGTTGCGGGACTTAACCCAACATCTCACGACACGAGCTGACGACAGCCATGCAGCACCTGTGTTCCGGCCAGCCGAACTGAAGAAAGACATCTCTGTCGATCAAACCGGACATGTCAAAAGCTGGTAAGGTTCTGCGCGTTGCTTCGAATTAAACCACATGCTCCACCGCTTGTGCGGGCCCCCGTCAATTCCTTTGAGTTTTAATCTTGCGACCGTACTCCCCA
>b10_m13f.ab1 
CGGCTACCTTGTTACGACTTCACCCCAGTCGCTAAACCCACTGTGGTCGCCTGCCTCCTTGCGGTTAGCTCAACGCCTTCGAGTGAATCCAACTCCCATGGTGTGACGGGCGGTGTGTACAAGGCCTGGGAACGTATTCACCGCGGCATGCTGATCCGCGATTACTAGCGATTCCGCCTTCACGCTCTCGAGTTGCAGAGAACGATCCGAACTGAGACGACTTTTGGAGATTAGCTCCCTCTCGCGAGGTGGCTGCCCACTGTAGTCGCCATTGTAGCACGTGTGTAGCCCAGCGCGTAAGGGCCATGAGGACTTGACGTCATCCCCACCTTCCTCCGGCTTATCACCGGCGGTTCCTTTAGAGTACCCAACTAAATGATGGCAACTAAAGGCGAGGGTTGCGCTCGTTGCGGGACTTAACCCAACATCTCACGACACGAGCTGACGACAGCCATGCAGCACCTGTCACTCATCCAGCCGAACTGAAGAAATCCATCTCTGGAAATCGCGATGAGGATGTCAAACGCTGGTAAGGTTCTGCGCGTTGCTTCGAATTAAACCACATGCTCCACCGCTTGTGCAGGCCCCCGTCAATTCCTTTGAGTTTTAATCTTGCGACCGTACTCCCCAGGCGGATAACTTAATGCGTTAGCTGCGCCACTGAAACACCATGTGCCCCA
>b11_m13f.ab1 
AGAGTTTGATCATGGCTCAGAACGAACGCTGGCGGCATGCCTAATACATGCAAGTCGAACGGGATCTTCGGATCTAGTGGCGCACGGGTGCGTAACGCGTGGGAATCTACCCTTGGGTTCGGAATAACGTCGGGAAACTGACGCTAATACCGGATGATGACGAAAGTCCAAAGATTTATCGCCCAGGGATGAGCCCGCGTAGGATTAGCTAGTTGGTGAGGTAAAGGCTCACCAAGGCTACGATCCTTAGCTGGTCTGAGAGGATGATCAGCCACACTGGGACTGAGACACGGCCCAGACTCCTACGGGAGGCAGCAGTAGGGAATATTGGACAATGGGGGCAACCCTGATCCAGCAATGCCGCGTGAGTGATGAAGGCCTTAGGGTTGTAAAGCTCTTTTACCCGAGATGATAATGACAGTATCGGGAGAATAAGCTCCGGCTAACTCCGTGCCAGCAGCCGCGGTAATACGGAGGGAGCTAGCGTTGTTCGGAATTACTGGGCGTAAAGCGCACGTAGGCGGCGATTTAAGTCAGAGGTGAAAGCCCGGGGCTCAACCCCGGAACTGCCTTTGAGACTGGATTGCTAGAATCTTGGAGAGGCGGGTGGAATTCCGAGTGTAGAGGTGAAATTCGTAGATATTCGGAAGAACACCAGTGGCGAAGGCGGCCCGCTGGACAAGTATTGACGCTGA
>b12_m13f.ab1 
AGAGTTTGATCATGGCTCAGAGCGAACGCTGGCGGCAGGCTTAACACATGCAAGTCGAACGGGCACTTCGGTGCTAGTGGCAGACGGGTGAGTAACACGTGGGAACGTACCTTTCGGTTCGGAATAATCCAGGGAAACTTGGACTAATACCGGATACGCCCTTCGGGGGAAAGATTTATCGCCGATAGATCGGCCCGCGTCTGATTAGCTAGTTGGTGAGGTAATGGCTCACCAAGGCGACGATCAGTAGCTGGTCTGAGAGGATGATCAGCCACATTGGGACTGAGACACGGCCCAAACTCCTACGGGAGGCAGCAGTGGGGAATATTGGACAATGGGCGCAAGCCTGATCCAGCCATGCCGCGTGAGTGATGAAGGCCTTAGGGTTGTAAAGCTCTTTTGTCCGGGAAGATAATGACTGTACCGGAAGAATAAGCCCCGGCTAACTTCGTGCCAGCAGCCGCGGTAATACGAAGGGGGCTAGCGTTGCTCGGAATCACTGGGCGTAAAGGGCGCGTAGGCGGACTCTTAAGTCGGGGGTGAAAGCCCAGGGCTCAACCCTGGAATTGCCTTCGATACTGAGAGTCTTGAGTTCGGAAGAGGTTGGTGGAACTGCGAGTGTAGAGGTGAAATTCGTAGATATTCGCAAGAACACCAGTGGCGAA
>b1_m13f.ab1 
GGCTACCTTGTTACGACTTAGCCCCAGTCACTAGTTTTACCCTAGGCGGCTCCTTACGGTTACCGACTTTAGGTACACCCAGCTTCCATGGCTTGACGGGCGGTGTGTGCAAGGTCCGGGAACGTATTCACCGTAGCGTTGCTGATCTACGATTACTAGCGATTCCAGCTTCATGGAGTCGAGTTGCAGACTCCAATCTGAACTGAGAGGCGTTTTTTGGGATTAGCTTCATATCGCTATGTTGCAGCCCTTTGTACGCCCCATTGTAGCACGTGTGTAGCCCTGGGCATAAAGGCCATGATGACTTGACATCATCCCCTCCTTCCTCACGTCTTACGACGGCAGTTTCACTAGAGTTCCCAGCGTTACCTGATGGCAACTAGTGATGGGGGTTGCGCTCGTTGCGGGACTTAACCCAACACCTCACGGCACGAGCTGACGACAGCCATGCAGCACCTTACTGGCAGTGTATTGCTACAAAGTGAGCTTTCACCCACGGTCTCCCAGCATTCTAGCCCAGGTAAGGTTCCTCGCGTATCATCGAATTAAACCACATGCTCCACCGCTTGTGCGGACCCCCGCCAATTCCTTTGAGTTTCAATCTTGCGATCGTACTTCCCAGGTGGGATACTTAATGCTTTCGCTCAGACACACACAGTGTATCGCGTATGTCGAGTATCCATAGTTTAGGGCGTGGACTACCAGGGTATCTAATCCTGTTTGATCCCCACGCTTTCGTGCCTCAGTGTCAATATTCGTGTAGCCAGCTGCCTTCGCAATTGG
>b2_m13f.ab1 
AGAGTTTGATCCTGGCTCAGAACGAACGCTGGCGGCAGGCTTAACACATGCAAGTCGAACGCCCCGCAAGGGGAGTGGCAGACGGGTGAGTAACGCGTGGGAATCTACCTAGTTCTACGGAACAACACAGGGAAACTTGTGCTAATACCGTATACGCCCTACGGGGGAAAGATTTATCGGAATTGGATGAGCCCGCGTAAGATTAGCTAGTTGGTGGGGTAATGGCCTACCAAGGCGACGATCTTTAGCTGGTCTGAGAGGATGATCAGCCACACTGGGACTGAGACACGGCCCAGACTCCTACGGGAGGCAGCAGTGGGGAATATTGGACAATGGGCGCAAGCCTGATCCAGCCATGCCGCGTGAGTGATGAAGGCCTTAGGGTTGTAAAGCTCTTTCAGTGGGGACGATAATGACGATACCCACAGAAGAAGCCCCGGCTAACTTCGTGCCAGCAGCCGCGGTAATACGGAGGGAGCTAGCGTTGTTCGGAATTACTGGGCGTAAAGCGCACGTAGGCGGCGATTTAAGTCAGAGGTGAAAGCCCGGGGCTCAACCCCGGAACTGCCTTTGAGACTGGATTGCTAGAATCTTGGAGAGGCGGGTGGAATTCCGAGTGTAGAGGTGAAATTCGTAGATATTCGGAAGAACACCAGTGGCGAAGGCGGCCCGCTGGACAAGTATTGACGCTGAGGTGCGAAAGCGTGGGGAGCAAACAGGATTAGATACCCTGG
>b3_m13f.ab1 
AGAGTTTGATCATGGCTCAGATTGAACGCTAGCGGGATGCCTTACACATGCAAGTCGAACGGCAGCACGGACTTCGGTCTGGTGGCGAGTGGCGAACGGGTGAGTAATGTATCGGAACGTGCCTAGTAGCGGGGGATAACTACGCGAAAGCGTAGCTAATACCGCATACGCCCTACGGGGGAAAGCAGGGGATCGCAAGACCTTGCACTATTAGAGCGGCCGATATCGGATTAGCTAGTTGGTGGGGTAACGGCTCACCAAGGCGACGATCCGTAGCTGGTTTGAGAGGACGACCAGCCACACTGGGACTGAGACACGGCCCAGACTCCTACGGGAGGCAGCAGTGGGGAATTTTGGACAATGGGGGAAACCCTGATCCAGCCATCCCGCGTGTGCGATGAAGGCCTTCGGGTTGTAAAGCACTTTTGGCAGGAAAGAAACGTCATGGGCTAATACCCCGTGAAACTGACGGTACCTGCAGAATAAGCACCGGCTAACTACGTGCCAGCAGCCGCGGTAATACGTAGGGTGCAAGCGTTAATCGGAATTACTGGGCGTAAAGCGTGCGCAGGCGGTTCGGAAAGAAAGATGTGAAATCCCAGAGCTTAACTTTGGAACTGCATTTTTAACTACCGAGCTAGAGTGTGTCAGAGGGAGGTGGAATTCCGCGTGTAGCAGTGAAATGCGTAGATATGCGGAGGAACACCGATGGCGAAAGGCAGCCTCCTGGGATAACACTGACGCTCATGCACGAAAGCGTGGGGAGCAAA
>b4_m13f.ab1 
ACGGCTACCTTGTTACGACTTCACCCCAGTCATGAATCACACCGTGGTAACCGTCCTCCCGAAGGTTAGACTAGCTACTTCTGGTGCAACCCACTCCCATGGTGTGACGGGCGGTGTGTACAAGGCCCGGGAACGTATTCACCGCGACATTCTGATTCGCGATTACTAGCGATTCCGACTTCACGCAGTCGAGTTGCAGACTGCGATCCGGACTACGATCGGTTTTATGGGATTAGCTCCATCTCGCGGCTTGGCAACCCTTTGTACCGACCATTGTAGCACGTGTGTAGCCCAGGCCGTAAGGGCCATGATGACTTGACGTCATCCCCACCTTCCTCCGGTTTGTCACCGGCAGTCTCCTTAGAGTGCCCACCATTACGTGCTGGTAACTAAGGACAAGGGTTGCGCTCGTTACGGGACTTAACCCAACATCTCACGACACGAGCTGACGACAGCCATGCAGCACCTGTCTCAATGCTCCCGAAGGCACCAATCCATCTCTGGAAAGTTCATTGGATGTCAAGGCCTGGTAAGGTTCTTCGCGTTGCTTCGAATTAAACCACATGCTCCACCGCTTGTGCGGGCCCCCGTCAATTCATTTGAGTTTTAACCTTGCGGCCGTACTCCCCAGGCGGTCAACTTAATGCGTTAGCTGCGCCACTAAGAGCTCAAGGCTCCCAACGGCTAGTTGACATCGTTTACGGCGTGG
>b5_m13f.ab1 
ACGGCTACCTTGTTACGACTTCATCCCAGTCGCTGACCCTACCGTGGTCGGCTGCCTCCATTACTGGTTAGCGCACCGCCTTCGGGTAAAGCCAACTCCCATGATGTGACGGGCGGTGTGTACAAGGCCCGGGAACGTATTCACCGCGGCATGCTGATCCGCGATTACTAGCGATTCCGACTTCATGCACTCGAGTTGCAGAGTGCAATCCGAACTGAGACGACTTTTAGGGATTAGCTCACCTTCGCAGGGTTGCAACCCTCTGTAGTCGCCATTGTAGCACGTGTGTAGCCCACCCCGTAAGGGCCATGAGGACTTGACGTCATCCCCGCCTTCCTCCGGATTAGCTCCGGCAGTCCCACTAGAGTGCCCAACTTAATGCTGGCAACTAATGGCGAGGGTTGCGCTCGTTGCGGGACTTAACCCAACATCTCACGACACGAGCTGACGACAGCCATGCAGCACCTGTGTCCTGGTCCCCGAAGGGAAAACCGGATCTCTCCGGCGGTCCAGGCATGTCAAAAGGTGGTAAGGTTCTGCGCGTTGCTTCGAATTAAACCACATGCTCCACCGCTTGTGCGGGCCCCCGTCAATTCCTTTGAGTTTTAATCTTGCGACCGTACTCCCCAGGCGGAGTGCTTAATGCGTTAGCTGCGTCACCGACATGCATGCATGCCGACAACTAGCACTCATCGTTTACAGCGTGGACTACCAGGGGTATCTAATCCTGTTTGCTCCCCCACGCTTTCGCGCCCTCAGCGTCAGTATCGGGCCAG
>b6_m13f.ab1 
AGAGTTTGATCCTGGCTCAGAGCGAACGCTGGCGGCAGGCCTAACACATGCAAGTCGAACGGCTCTTCGGAGCAGTGGCGGACGGGTGAGTAACGCGTGGGAACGTGCCCTTTGGTTCGGAACAACACAGGGAAACTTGTGCTAATACCGGATGAGCCCTTCGGGGGAAAGATTTATCGCCATTGGAGCGGCCCGCGTTGGATTAGGTAGTTGGTGGGGTAAAGGCCCACCAAGCCGACGATCCATAGCTGGTC
>b7_m13f.ab1 
ACGGCTACCTTGTTACGACTTCGGCCCAGTCGCTGATCCTACCGTGGCCGGCTGCCTCCCTTGCGGGTTAGCGCACCGTCTTAAGGTAGAACCAACTCCCATGCCGTGACGGGCGGTGTGTACAAGGCCCGGGAACGTATTCACCGCAGCCTGCTGTTCTGCGATTACTAGCGATTCCACCTTCATGCACTCGAGTTGCAGAGTGCAATCTGAACTGGGACGGTTTTTTGGGATTAGCCGCTTCTCGCGAAGTAGCTGCCCACTGTCACCGCCATTGTAGCACGTGTGTAGCCCAGGGTGTAAGGGCCATGAGGACTTGACGTCATCCCCACCTTCCTCCGGCTTGTCGCCGGCGGTCCCTCTAGAGTGCCCAACTGAATGATGGCAACTAAAGGCGAGGGTTGCGCTCGTTGCGGGACTTAACCCAACATCTCACGACACGAGCTGACGACAGCCATGCAGCACCTGTCTCTGCGTCCCTTGCGGGAAAACTCCCATTACGGAGCGGTCGCAGGATGTCAAACCCTGGTAAGGTTCTGCGCGTTGCGTCGAATTAAACCACATGCTCCACCGCTTGTGCGGGCCCCCGTCAATTCCTTTGAGTTTCAACCTTGCGGCCGTACTCCCCAGGCGGAATGCTTAATGCGTTAGCTGCGCCACTGAATAGCAAGCTACCCAACGGCTAGCATTCATCGTTTACGGCGTGG
>b8_m13f.ab1 
ACGGCTACCTTGTTACGACTTAGCCCCAATTACCGATTTTACCCTAGGCGGTTCCTTGCGGTTGCCGACTTCAGGTCCCCCCGGCTTTCATGGCTTGACGGGCGGTGTGTACAAGGTCCGGGAACGTATTCACCGTATCATTGCTGATATACGATTACTAGCGATTCCAGCTTCATGAGGTCGAGTTGCAGACCTCAATCCGAACTGAGATAGAGTTTTTGAGATTAGCAGCCTGTTACCAGGGAGCAGCCCTTTGTCTCTACCATTGTAGCACGTGTGTAGCCCTGGGCATAAAGGCCATGATGACTTGACATCATCCCCTCCTTCCTCGCGTCTTACGACGGCAGTTTCACTAGAGTTCCCACCTTGACGTGCTGGCAACTAGTGATAGGGGTTGCGCTCGTTGCGGGACTTAACCCAACACCTCACGGCACGAGCTGACGACAGCCATGCAGCACCTTACAATCTGTGTATTGCTACAAAGTGAACTTTCATCCACGGTCAGACTGCATTCTAGCCCAGGTAAGGTTCCTCGCGTATCATCGAATTAAACCACATGCTCCACCGCTTGTGCGGACCCCCGTCAATTCCTTTGAGTTTCAACCTTGC
>b9_m13f.ab1 
AGAGTTTGATCCTGGCTCAGGATGAACGCTAGCGGCAGGCTTAATACATGCAAGTCGAGGGGCAGCATGGTGTAGCAATACACTGATGGCGACCGGCAAACGGGTGCGGAACACGTACACAACCTTCCTTTAAGCGGGGAATAGCCCGGGGAAACCCGGATTAATACCCCATAGTACGTCGAGAGGGCATCCTCTTGATTTTAAAGATTTATCACTTAAAGATGGGTGTGCGGCTGATTAGGTAGTTGGCGGGGTAACGGCCCACCAAGCCTACGACCAGTAACTGGTGTGAGAGCACGACCAGTCACACGGGCACTGAGACACGGGCCCGACTCCTACGGGAGGCAGCAGTAAGGAATATTGGTCAATGGACGAAAGTCTGAACCAGCCATGCCGCGTGGAGGATGAAGGTCCTCTGGATTGTAAACTTCTTTTATATGGGACGAAAACGGGGCTTTCTAGCTCAACTGACGGTACCATATGAATAAGCACCGGCTAACTCCGTGCCAGCAGCCGCGGTAATACGGAGGGTGCAAGCGTTATCCGGATTCACTGGGTTTAAAGGGTGCGTAGGTGGGTTGGTAAGTCAGTGGTGAAATCTCCGAGCTTAACTTGGAAACTGCCATTGATACTATCAGTCTTGAATACCGTGGAGGTCAGCGGAATATGTCATGTAGCGGTGAAATGCTTA
>c10_m13f.ab1 
TAGGTAGTTGGTGGGGTAAAGGCCCACCAAGCCGACGATCCATAGCTGGTCTGAGAGGATGATCAGCCACACTGGGACTGAGACACGGCCCAGACTCCTACGGGAGGCAGCAGTGGGGAATTTTGGACAATGGGCGCAAGCCTGATCCAGCAATGCCGCGTGCAGGATGAAGGCCTTCGGGTTGTAAACTGCTTTTGTACGGAACGAAAAGGCTCTGGTTAATACCTGGGGCCCATGACGGTACCGTAAGAATAAGCACCGGCTAACTACGTGCCAGCAGCCGCGGTAATACGTA
>c11_m13f.ab1 
ACGGCTACCTTGTTACGACTTAGCCCCAGTCACTAGTTTTACCCTAGGCGGCTCCTTACGGTTACCGACTTTAGGTACACCCAGCTTCCATGGCTTGACGGGCGGTGTGTGCAAGGTCCGGGAACGTATTCACCGTAGCGTTGCTGATCTACGATTACTAGCGATTCCAGCTTCATGGAGTCGAGTTGCAGACTCCAATCTGAACTGAGAGGCGTTTTTTGGGATTAGCTTCATATCGCTATGTTGCAGCCCTTTGTACGCCCCATTGTAGCACGTGTGTAGCCCTGGGCATAAAGGCCATGATGACTTGACATCATCCCCTCCTTCCTCACGTCTTACGACGGCAGTTTCACTAGAGTTCCCAGCGTTACCTGATGGCAACTAGTGATGGGGGTTGCGCTCGTTGCGGGACTTAACCCAACACCTCACGGCACGAGCTGACGACAGCCATGCAGCACCTTACTGGCAGTGTATTGCTACAAAGTGAGCTTTCACCCACGGTCTCCCAGCATTCTAGCCCAGGTAAGGTTCCTCGCGTATCATCGAATTAAACCACATGCTCCACCGCTTGTGCGGACCCCCGCCAATTCCTTTGAGTTTCAATCTTGCGATCGTACTTCCCAGGTGGGATACTTAATGCTTTCGCTCAGACACACACAGTGTATCGCGTATGTCGAGTATCCATAGTTTAGGGCGTGG
>c12_m13f.ab1 
ACGGTTACCTTGTTACGACTTAGCCCCAGTTATCGGTTTTACCCTAGGACGCTCCTTACGGTTACATACTTTAGGTACCCCCAACTTCCATGGCTTGACGGGCGGTGTGTACAAGGCCCGGGAACGTATTCACCGCGTCATTGCTGATACGCGATTACTAGCGAATCCAACTTCAAGAGGTCGAGTTGCAGACCTCTATCCGAACTGTGAATGGCTTTTTGAGATTCGCTTGCTGTTGCCAGCTTGCTGCCCTCTGTACCATCCATTGTAGCACGTGTGTAGCCCCGGACGTAAGGGCCATGATGACTTGACGTCGTCCCCTCCTTCCTCTCTGTTTGCACAGGCAGTCTGTTTAGAGTCCCCACCTTAACGTGCTGGCAACTAAACATAGGGGTTGCGCTCGTTGCGGGACTTAACCCAACACCTCACGGCACGAGCTGACGACAGCCATGCAGCACCTAGTTTCGTGTGATTGCTCACTGATCTATCTCTAGATCATTCACTAACTTTCAAGCCCGGGTAAGGTTCCTCGCGTATCATCGAATTAAACCACATGCTCCTCCGCTTGTGCGGGCCCCCGTCAATTCCTTTGAGTTTCACCCTTGCGGGCGTACTCCCCAGGTGGAATACTTAACGCTTTCGCTTAGCCGCTAACTGTATATCGCTAACAGCGAGTATTCATCGTTTAGGGCGTGG
>c1_m13f.ab1 
CGGCTACCTTGTTACGACTTCACCCCAGTCGCTGACCCTACCGTGGTCGGCTGCTTCCTTGCGGTTAGCGCACCGGCTTCGGGTAGAACCAACTCCCATGGTGTGACGGGCGGTGTGTACAAGGCCCGGGAACGTATTCACCGCAGCGTGCTGATCTGCGATTACTAGCGATTCCGACTTCATGCACCCGAGTTGCAGAGTGCAATCCGAACTGAGACGGCTTTTAGGGATTAGCATCACATCGCTGTGTAGCAACCCTCTGTCACCGCCATTGTAGCACGTGTGTAGCCCAGCCCGTAAGGGCCATGAAGACTTGACGTCATCCCCACCTTCCTCCGGCTTATCACCGGCAGTCCCCTTAGAGTGCCCAACTAAATGATGGCAACTAAGGGCGAGGGTTGCGCTCGTTGCGGGACTTAACCCAACATCTCACGACACGAGCTGACGACAGCCATGCAGCACCTGTGTGCAGGTCACCGAAGTGAAGGAATCCGTCTCCGGAAACCGTCCTGCCATGTCAAGGGCTGGTAAGGTTCTTCGCGTTGCTTCGAATTAAACCACATGCTCCACCGCTTGTGCGGGCCCCCGTCAATTCCTTTGAGTTTTAATCTTGCGACCGTACTCCCCAGGCGGAGAGCTTAATGCGTTAGCTGCGCCACTGAAGGATAAATCCTCCAACGGCTAGCTCTCATAGTTTACGGCGTGG
>c2_m13f.ab1 
AGAGTTTGATCCTGGCTCAGAACGAACGCTGGCGGCATGCCTAATACATGCAAGTCGAACGAGATCTTCGGATCTAGTGGCGCACGGGTGCGTAACGCGTGGGAATCTACCCTTGGGTTCGGAATAACGTCGGGAAACTGACGCTAATACCGGATGATGACGAAAGTCCAAAGATTTATCGCCCAGGGATGAGCCCGCGTAGGATTAGCTAGTTGGTGAGGTAAAGGCTCACCAAGGCTACGATCCTTAGCTGGTCTGAGAGGATGATCAGCCACACTGGGACTGAGACACGGCCCAGACTCCTACGGGAGGCAGCAGTAGGGAATATTGGACAATGGGGGCAACCCTGATCCAGCAATGCCGCGTGAGTGATGAAGGCCTTAGGGTTGTAAAGCTCTTTTACCCGAGATGATAATGACAGTATCGGGAGAATAAGCTCCGGCTAACTCCGTGCCAGCAGCCGCGGTAATACGGAGGGAGCTAGCGTTGTTCGGAATTACTGGGCGTAAAGCGCACGTAGGCGGCGATTTAAGTCAGAGGTGAAAGCCCGGGGCTCAACCCCGGAACTGCCTTTGAGACTGGATTGCTAGAATCTTGGAGAGGCGGGTGGAATTCCGAGTGTAGAGGTGAAATTCGTAGATATTCGGAAGAACACCAGTGGC
>c3_m13f.ab1 
ATGGCTACCTTGTTACGACTTCACCCCAGTCATGAATCCTACCGTGGTAATCGCCCCCCTTGCGGTTAGGCTAACTACTTCTGGTAAAACCCACTCCCATGGCGTGACGGGCGGTGTGTACAAGACCCGGGAACGTATTCACCGCGACATGCTGATCCGCGATTACTAGCGATTCCGACTTCACGCAGTCGAGTTGCAGACTGCGATCCGGACTACGATCGGGTTTCTGGGATTGGCTCCCCCTCGCGGGTTGGCGACCCTCTGTCCCGACCATTGTATGACGTGTGAAGCCCTACCCATAAGGGCCATGAGGACTTGACGTCATCCCCACCTTCCTCCGGTTTGTCACCGGCAGTCTCATTAGAGTGCCCTTTCGTAGCAACTAATGACAAGGGTTGCGCTCGTTGCGGGACTTAACCCAACATCTCACGACACGAGCTGACGACAGCCATGCAGCACCTGTGTTCCGGTTCTCTTGCGAGCACTTCCAAATCTCTTCGGAATTCCAGACATGTCAAGGGTAGGTAAGGTTTTTCGCGTTGCATCGAATTAATCCACATCATCCACCGCTTGTGCGGGTCCCCGTCAATTCCTTTGAGTTTTAATCTTGCGACCGTACTCCCCAGGCGGTCAACTTCACGCGTTAGCTGCGCTACCAAGGCCCGAAGGCCCCAACAGCTAGTTGACATCGTTTAGGGCGTGG
>c4_m13f.ab1 
ACGGCTACCTTGTTACGACTTAGCCCCAATTACCGATTTTACCCTAGGCGGTTCCTTGCGGTTGCCGACTTCAGGTCCCCCCGGCTTTCATGGCTTGACGGGCGGTGTGTACAAGGTCCGGGAACGTATTCACCGTATCATTGCTGATATACGATTACTAGCGATTCCAGCTTCATGAGGTCGAGTTGCAGACCTCAATCCGAACTGAGATAGAGTTTTTGAGATTAGCAGCCTGTTACCAGGGAGCAGCCCTTTGTCTCTACCATTGTAGCACGTGTGTAGCCCTGGGCATAAAGGCCATGATGACTTGACATCATCCCCTCCTTCCTCGCGTCTTACGACGGCAGTTTCACTAGAGTTCCCACCTTGACGTGCTGGCAACTAGTGATAGGGGTTGCGCTCGTTGCGGGACTTAACCCAACACCTCACGGCACGAGCTGACGACAGCCATGCAGCACCTTACAATCTGTGTATTGCTACAAAGTGAACTTTCATCCACAGTCAGACTGCATTCTAGCCCAGGTAAGGTTCCTCGCGTATCATCGAATTAAACCACATGCTCCACCGCTTGTGCGGACCCCCGTCAATTCCTTTGAGTTTCAACCTTGCGGTCGTACTTCCCAGGTGGGATACTTAATGCTTTCGCTCAGACACTTACTTTGTATCGCAAATGTCGAGTATCCATCGTTTAGGGCGTGG
>c5_m13f.ab1 
AGAGTTTGATCATGGCTCAGAACGAACGCTGGCGGCATGCCTAATACATGCAAGTCGAACGAGATCTTCGGATCTAGTGGCGCACGGGTGCGTAACGCGTGGGAATCTACCCTTGGGTTCGGAATAACGTCGGGAAACTGACGCTAATACCGGATGATGACGAAAGTCCAAAGATTTATCGCCCAGGGATGAGCCCGCGTAGGATTAGCTAGTTGGTGAGGTAAAGGCTCACCAAGGCTACGATCCTTAGCTGGTCTGAGAGGATGATCAGCCACACTGGGACTGAGACACGGCCCAGACTCCTACGGGAGGCAGCAGTAGGGAATATTGGACAATGGGGGCAACCCTGATCCAGCAATGCCGCGTGAGTGATGAAGGCCTTAGGGTTGTAAAGCTCTTTTACCCGAGATGATAATGACAGTATCGGGAGAATAAGCTCCGGCTAACTCCGTGCCAGCAGCCGCGGTAATACGGAGGGAGCTAGCGTTGTTCGGAATTACTGGGCGTAAAGCGCACGTAGGCGGCGATTTAAGTCAGAGGTGGAAGCCCGGGGCTCAACCCCGGAACTGCCTTTGAGACTGGATTGCTAGAATCTTGGAGAGGCGGGTGGAATTCCGAGTGTAGAGGTGAAATTCGTAGATATTCGGAAGAACACCAGTGGCGAA
>c6_m13f.ab1 
AGAGTTTGATCATGGCTCAGAACGAACGCTGGCGGCAGGCTTAACACATGCAAGTCGAGCGCCCCGCAAGGGGAGCGGCAGACGGGTGAGTAACGCGTGGGAATCTACCCATCTCTACGGAATAACGCATGGAAACGTGTGCTAATACCGTATACGTCCTTCGGGAGAAAGATTTATCGGAGATGGATGAGCCCGCGTTGGATTAGCTAGTTGGTGGGGTAAAGGCCTACCAAGGCGACGATCCATAGCTGGTCTGAGAGGATGATCAGCCACACTGGGACTGAGACACGGCCCAGACTCCTACGGGAGGCAGCAGTGGGGAATATTGGACAATGGGCGCAAGCCTGATCCAGCCATGCCGCGTGAGTGATGAAGGCCCTAGGGTTGTAAAGCTCTTTCACCGGTGAAGATAATGACGGTAACCGGAGAAGAAGCCCCGGCTAACTTCGTGCCAGCAGCCGCGGTAATACGAAGGGGGCTAGCGTTGTTCGGATTTACTGGGCGTAAAGCGCACGTAGGCGGACTATTAAGTCAGGGGTGAAATCCCGGGGCTCAACCCCGGAACTGCCTTTGATACTGGTAGTCTTGAGTTCGAGAGAGGTGAGTGGAATTCCGAGTGTAGAGGTGAAATTCGTAGATATTCGGAGGAACACCAGTGGCGAAGGCGGCTCACTGGCTCGATACTGACGCTGAGGTGCGAAAGCGTGGGGAGCAAACAG
>c7_m13f.ab1 
AGAGTTTGATCCTGGCTCAGAACGAACGCTGGCGGCAGGCTTAACACATGCAAGTCGAGCGCCCCGCAAGGGGAGCGGCAGACGGGTGAGTAACGCGTGGGAATCTACCCATCTCTACGGAATAACGCATGGAAACGTGTGCTAATACCGTATACGTCCTTCGGGAGAAAGATTTATCGGAGATGGATGAGCCCGCGTTGGATTAGCTAGTTGGTGGGGTAAAGGCCTACCAAGGCGACGATCCATAGCTGGTCTGAGAGGATGATCAGCCACACTGGGACTGAGACACGGCCCAGACTCCTACGGGAGGCAGCAGTGGGGAATATTGGACAATGGGCGCAAGCCTGATCCAGCCATGCCGCGTGAGTGATGAAGGCCCTAGGGTTGTAAAGCTCTTTCACCGGTGAAGATAATGACGGTAACCGGAGAAGAAGCCCCGGCTAACTTCGTGCCAGCAGCCGCGGTAATACGAAGGGGGCTAGCGTTGTTCGGATTTACTGGGCGTAAAGCGCACGTAGGCGGACTATTAAGTCAGGGGTGAAATCCCGGGGCTCAACCCCGGAACTGCCTTTGATACTGGTAGTCTTGAGTTCGAGAGAGGTGAGTGGAATTCCGAGTGTAGAGGTGAAATTCGTAGATATTCGGAGGAACACCAGTGGCGAAGGCGGCTCACTGG
>c8_m13f.ab1 
ACGGCTACCTTGTTACGACTTCACCCCAGTCGCTAAACCCACTGTGGTCGCCTGCCTCCTTGCGGTTAGCTCAACGCCTTCGAGTGAATCCAACTCCCATGGTGTGACGGGCGGTGTGTACAAGGCCTGGGAACGTATTCACCGCGGCATGCTGATCCGCGATTACTAGCGATTCCGCCTTCACGCTCTCGAGTTGCAGAGAACGATCCGAACTGAGACGACTTTTGGAGATTAGCTCCCTCTCGCGAGGTGGCTGCCCACTGTAGTCGCCATTGTAGCACGTGTGTAGCCCAGCGCGTAAGGGCCATGAGGACTTGACGTCATCCCCACCTTCCTCCGGCTTATCACCGGCGGTTCCTTTAGAGTACCCAACTAAATGATGGCAACTAAAGGCGAGGGTTGCGCTCGTTGCGGGACTTAACCCAACATCTCACGACACGAGCTGACGACAGCCATGCAGCACCTGTCACTCATCCAGCCGAACTGAAGAAATCCATCTCTGGAAATCGCGATGAGGATGTCAAACGCTGGTAAGGTTCTGCGCGTTGCTTCGAATTAAACCACATGCTCCACCGCTTGTGCAGGCCCCCGTCAATTCCTTTGAGTTTTAATCTTGCGACCGTACTCCCCAGGCGGATAACTTAATGCGTTAGCTGCGCCACTGAAACACCATGTGCCCCAGCAGCTAGTTATCATCGTTTACGGCGT
>c9_m13f.ab1 
AGAGTTTGATCATGGCTCAGAGCGAACGCTGGCGGCAGGCTTAACACATGCAAGTCGAACGGGCACTTCGGTGCTAGTGGCAGACGGGTGAGTAACACGTGGGAACGTACCTTTCGGTTCGGAATAATCCAGGGAAACTTGGACTAATACCGGATACGCCCTTCGGGGGAAAGATTTATCGCCGATAGATCGGCCCGCGTCTGATTAGCTAGTTGGTGAGGTAATGGCTCACCAAGGCGACGATCAGTAGCTGGTCTGAGAGGATGATCAGCCACATTGGGACTGAGACACGGCCCAAACTCCTACGGGAGGCAGCAGTGGGGAATATTGGACAATGGGCGCAAGCCTGATCCAGCCATGCCGCGTGAGTGATGAAGGCCTTAGGGTTGTAAAGCTCTTTTGTCCGGGAAGATAATGACTGTACCGGAAGAATAAGCCCCGGCTAACTTCGTGCCAGCAGCCGCGGTAATACGAAGGGGGCTAGCGTTGCTCGGAATCACTGGGCGTAAAGGGCGCGTAGGCGGACTCTTAAGTCGGGGGTGAAAGCCCAGGGCTCAACCCTGGAATTGCCTTCGATACTGAGAGTCTTGAGTTCGGAAGAGGTTGGTGGAACTGCGAGTGTAGAGGTGAAATTCGTAGATATTCGCAAGAACACCAGTGGCGAA
>d10_m13f.ab1 
ACGGCTACCTTGTTACGACTTCACCCCAGTCACGAACCCTGCCGTGGTAATCGCCCTCCTTGCGGTTAGGCTAACTACTTCTGGCAGAACCCGCTCCCATGGTGTGACGGGCGGTGTGTACAAGACCCGGGAACGTATTCACCGTGACATTCTGATCCACGATTACTAGCGATTCCGACTTCACGCAGTCGAGTTGCAGACTGCGATCCGGACTACGACTGGTTTTATGGGATTAGCTCCCCCTCGCGGGTTGGCAACCCTTTGTACCAGCCATTGTATGACGTGTGTAGCCCCACCTATAAGGGCCATGAGGACTTGACGTCATCCCCACCTTCCTCCGGTTTATCACCGGCAGTCCCATTAGAGTGCCCTTTCGTAGCAACTAATGGCAAGGGTTGCGCTCGTTGCGGGACTTAACCCAACATCTCACGACACGAGCTGACGACAGCCATGCAGCACCTGTGTTATGGCTCTCTTTCGAGCACTCCTTCATCTCTAAAGGATTCCATACATGTCAAAGGTGGGTAAGGTTTTTCGCGTTGCATCGAATTAAACCACATCATCCACCGCTTGTGCGGGTCCCCGTCAATTCCTTTGAGTTTCAACCTTGCGGCCGTACTCCCCAGGCGGTCAACTTCACGCGTTAGCTTCGTTACTGAGTCAGTTAAGACCCAACAACCAGTTGACATCGTTTAGGGCGTGG
>d11_m13f.ab1 
AGAGTTTGATCATGGCTCAGAACGAACGCTGGCGGCAGGCTTAACACATGCAAGTCGAGCGCCCCGCAAGGGGAGCGGCAGACGGGTGAGTAACGCGTGGGAATCTACCCATCTCTACGGAATAACGCATGGAAACGTGTGCTAATACCGTATACGTCCTTCGGGAGAAAGATTTATCGGAGATGGATGAGCCCGCGTTGGATTAGCTAGTTGGTGGGGTAAAGGCCTACCAAGGCGACGATCCATAGCTGGTCTGAGAGGATGATCAGCCACACTGGGACTGAGACACGGCCCAGACTCCTACGGGAGGCAGCAGTGGGGAATATTGGACAATGGGCGCAAGCCTGATCCAGCCATGCCGCGTGAGTGATGAAGGCCCTAGGGTTGTAAAGCTCTTTCACCGGTGAAGATAATGACGGTAACCGGAGAAGAAGCCCCGGCTAACTTCGTGCCAGCAGCCGCGGTAATACGAAGGGGGCTAGCGTTGTTCGGATTTACTGGGCGTAAAGCGCACGTAGGCGGACTATTAAGTCAGGGGTGAAATCCCGGGGCTCAACCCCGGAACTGCCTTTGATACTGGTAGTCTTGAGTTCGAGAGAGGTGAGTGGAATTCCGAGTGTAGAGGTGAAATTCGTAGATATTCGGAGGAACACCAGTGGCGAAGGCGGCTCACTGGCTCGATACTGACGCTGAGGTGCGAAAGCGTGGGGAGCAAACAGGATTAGATACCCTGG
>d12_m13f.ab1 
AGAGTTTGATCCTGGCTCAGGATGAACGCTAGCGGCAGGCTTAATACATGCAAGTCGAGGGGCAGCATGGTGTAGCAATACACTGATGGCGACCGGCAAACGGGTGCGGAACACGTACACAACCTTCCTTTAAGCGGGGAATAGCCCGGGGAAACCCGGATTAATACCCCATAGTACGTCGAGAGGGCATCCTCTTGATTTTAAAGATTTATCACTTAAAGATGGGTGTGCGGCTGATTAGGTAGTTGGCGGGGTAACGGCCCACCAAGCCTACGATCAGTAACTGGTGTGAGAGCACGACCAGTCACACGGGCACTGAGACACGGGCCCGACTCCTACGGGAGGCAGCAGTAAGGAATATTGGTCAATGGACGAAAGTCTGAACCAGCCATGCCGCGTGGAGGATGAAGGTCCTCTGGATTGTAAACTTCTTTTATATGGGACGAAAACGGGGCTTTCTAGCTCAACTGACGGTACCATATGAATAAGCACCGGCTAACTCCGTGCCAGCAGCCGCGGTAATACGGAGGGTGCAAGCGTTATCCGGATTCACTGGGTTTAAAGGGTGCGTAGGTGGGTTGGTAAGTCAGTGGTGAAATCTCCGAGCTTAACTTG
>d1_m13f.ab1 
AGAGTTTGATCCTGGCTCAGAACGAACGCTGGCGGCAGGCTTAACACATGCAAGTCGAACGGGCATAGCAATATGTCAGTGGCAGACGGGTGAGTAACGCGTGGGAATCTACCCAACCCTATGGAATAACGCATGGAAACGTGTGCTAATACCATATACGCCCTTGACCGGAGACGGTGATGGGGAAAGATTTATCGGGGATGGATGAGCCCGCGTTGGATTAGCTAGTTGGTGGGGTAAAGGCCTACCAAGGCGACGATCCATAGCTGGTCTGAGAGGATGATCAGCCACATTGGGACTGAGACACGGCCCAAACTCCTACGGGAGGCAGCAGTGGGGAATATTGGACAATGGGCGCAAGCCTGATCCAGCCATGCCGCGTGAGTGATGAAGGCCCTAGGGTTGTAAAGCTCTTTCACCGGTGAAGATAATGACGGTAACCGGAGAAGAAGCCCCGGCTAACTTCGTGCCAGCAGCCGCGGTAATACGAAGGGGGCTAGCGTTGTTCGGAATTACTGGGCGTAAAGCGCACGTAGGCGGATATTTAAGTCAGGGGTGAAATCCCAGAGCTCAACTCTGGAACTGCCTTTGATACTGGATATCTCGAGTATGGAAGAGGTGAGTGGAATTCCGAGTGTAGAGGTGAAATTCGTAGATATTCGGA
>d2_m13f.ab1 
AGGCTACCTTGTTACGACTTCACCCCAGTCGCTGACCCTACCGTGGTTAGCTGCCCCCCTTGCGGGTTAGCGCACTACTTTCGGGTAAAACCAACTCCCATGGTGTGACGGGCGGTGTGTACAAGGCCCGGGAACGTATTCACCGCAGCATGCTGATCTGCGATTACTAGCGATTCCGACTTCATGCACCCGAGTTGCAGAGTGCAATCCGAACTGAGATGGCTTTTAGGGATTAGCATCACATCGCTGTGTAGCAACCCTCTGTCACCGCCATTGTAGCACGTGTGTAGCCCAGCCCGTAAGGGCCATGAAGACTTGACGTCATCCCCACCTTCCTCCGGCTTATCACCGGCAGTCCCCTTAGAGTGCCCAACTAAATGATGGCAACTAAGGGCGAGGGTTGCGCTCGTTGCGGGACTTAACCCAACATCTCACGACACGAGCTGACGACAGCCATGCAGCACCTGTGTGCAGGTCACCGAAGTGAAGGAATCCGTCTCCGGAAACCGTCCTGCCATGTCAAGGGCTGGTAAGGTTCTTCGCGTTGCTTCGAATTAAACCACATGCTCCACCGCTTGTGCGGGCCCCCGTCAATTCCTTTGAGTTTTAATCTTGCGACCGTACTCCCCAGGCGGAGAGCTTAATGCGTTAGCTGCGCCACTGAAGGATAAATCCTCCAACGGCTAGCTCTCATAGTTTACGGCGTGG
>d3_m13f.ab1 
GGTTACCTTGTTACGACTTCACCCCAGTCGCTGAGCCTACCGTGGTCGCCTGCCTCCTTGCGGTTAGCGCGACGCCTTCGGGTAAACCCAACTCCCATGGTGTGACGGGCGGTGTGTACAAGGCCCGGGAACGTATTCACCGTGGCATGCTGATCCACGATTACTAGCGATTCCACCTTCATGTACTCGAGTTGCAGAGTACAATCTGAACTGAGACGGCTTTTTGGGATTAGCTCGAGGTCGCCCTTTCGCTGCCCATTGTCACCGCCATTGTAGCACGTGTGTAGCCCAGCCTGTAAGGGCCATGAGGACTTGACGTCATCCCCACCTTCCTCGCGGCTTATCACCGGCAGTCCCCCTAGAGTTCCCAACTGAATGATGGCAACTAGGGGCGAGGGTTGCGCTCGTTGCGGGACTTAACCCAACATCTCACGACACGAGCTGACGACAGCCATGCAGCACCTGTGTTCCGGCCAGCCGAACTGAAGAAAGACATCTCTGTCGATCAAACCGGACATGTCAAAAGCTGGTAAGGTTCTGCGCGTTGCTTCGAATTAAACCACATGCTCCACCGCTTGTGCGGGCCCCCGTCAATTCCTTTGAGTTTTAATCTTGCGACCGTACTCCCCAGGCGGAATGCTTAAAGCGTTAGCTGCGCCACTGAAGTGCATGCACCCCAACGGCTGGCATTCATCGTTTACGGCGTGG
>d4_m13f.ab1 
AGAGTTTGATCCTGGCTCAGAGCGAACGCTGGCGGCAGGCTTAACACATGCAAGTCGAACGGGCACTTCGGTGCTAGTGGCAGACGGGTGAGTAACACGTGGGAACGTACCTTTCGGTTCGGAATAATCCAGGGAAACTTGGACTAATACCGGATACGCCCTTCGGGGGAAAGATTTATCGCCGATAGATCGGCCCGCGTCTGATTAGCTAGTTGGTGAGGTAATGGCTCACCAAGGCGACGATCAGTAGCTGGTCTGAGAGGATGATCAGCCACATTGGGACTGAGACACGGCCCAAACTCCTACGGGAGGCAGCAGTGGGGAATATTGGACAATGGGCGCAAGCCTGATCCAGCCATGCCGCGTGAGTGATGAAGGCCTTAGGGTTGTAAAGCTCTTTTGTCCGGGAAGATAATGACTGTACCGGAAGAATAAGCCCCGGCTAACTTCGTGCCAGCAGCCGCGGTAATACGAAGGGGGCTAGCGTTGCTCGGAATCACTGGGCGTAAAGGGCGCGTAGGCGGACTCTTAAGTCGGGGGTGAAAGCCCAGGGCTCAACCCTGGAATTGCCTTCGATACTGAGAGTCTTGAGTTCGGAAGAGGTTGGTGGAACTGCGAGTGTAGAGGTGAAATTCGTAGATATTCGCAAGAACACCAGTGGCGAAGGCGGCCAACTGGTCCGATACTGACGCTGAGGTGCGAAAGCGTGGGGAGCAAACAGGGATTAGATACCCTGGT
>d5_m13f.ab1 
AGAGTTTGATCCTGGCTCAGATTGAACGCTGGCGGCATGCCTTACACATGCAAGTCGAACGGCAGCACGGGAGCAATCCTGGTGGCGAGTGGCGAACGGGTGAGTAATATATCGGAACGTGCCCAGTCGTGGGGGATAACGCAGCGAAAGCTGTGCTAATACCGCATACGATCTACGGATGAAAGCGGGGGATCGCAAGACCTCGCGCGATTGGAGCGGCCGATATCAGATTAGCTAGTTGGTGGGGTAAAAGCCTACCAAGGCGACGATCTGTAGCTGGTCTGAGAGGACGACCAGCCACACTGGAACTGAGACACGGTCCAGACTCCTACGGGAGGCAGCAGTGGGGAATTTTGGACAATGGGCGCAAGCCTGATCCAGCAATGCCGCGTGCAGGATGAAGGCCTTCGGGTTGTAAACTGCTTTTGTACGGAACGAAACGGTTCTCTCTAATACAGGGGGCTAATGACGGTACCGTAAGAATAAGCACCGGCTAACTACGTGCCAGCAGCCGCGGTAATACGTAGGGTGCGAGCGTTAATCGGAATTACTGGGCGTAAAGCGTGCGCAGGCGGTGATGTAAGACAGATGTGAAATCCCCGGGCTCAACCTGGGACCTGCATTTGTGACTGCATCGCTGGAGTGCGGCAGA
>d6_m13f.ab1 
AGAGTTTGATCCTGGCTCAGAACGAACGCTGGCGGCATGCCTAATACATGCAAGTCGAACGAGATCTTCGGATCTAGTGGCGCACGGGTGCGTAACGCGTGGGAATCTACCCTTGGGTTCGGAATAACGTCGGGAAACTGACGCTAATACCGGATGATGACGAAAGTCCAAAGATTTATCGCCCAGGGATGAGCCCGCGTAGGATTAGCTAGTTGGTGAGGTAAAGGCTCACCAAGGCTACGATCCTTAGCTGGTCTGAGAGGATGATCAGCCACACTGGGACTGAGACACGGCCCAGACTCCTACGGGAGGCAGCAGTAGGGAATATTGGACAATGGGGGCAACCCTGATCCAGCAATGCCGCGTGAGTGATGAAGGCCTTAGGGTTGTAAAGCTCTTTTACCCGAGATGATAATGACAGTATCGGGAGAATAAGCTCCGGCTAACTCCGTGCCAGCAGCCGCGGTAATACGGAGGGAGCTAGCGTTGTTCGGAATTACTGGGCGTAAAGCGCACGTAGGCGGCGATTTAAGTCAGAGGTGAAAGCCCGGGGCTCAACCCCGGAACTGCCTTTGAGACTGGATTGCTAGAATCTTGGAGAGGCGGGTGGAATTCCGAGTGTAGAGGTGAAATTCGTAGATATTCGGAAGAACACCAGTGGCGAAGGCGGCCCGCTGGACAAGTATTGACGCTGA
>d7_m13f.ab1 
AGAGTTTGATCCTGGCTCAGAGCGAACGCTGGCGGCAGGCCTAACACATGCAAGTCGAACGGCTCTTCGGAGCAGTGGCGGACGGGTGAGTAACGCGTGGGAACGTGCCCTTTGGTTCGGAACAACACAGGGAAACTTGTGCTAATACCGGATGAGCCCTTCGGGGGAAAGATTTATCGCCATTGGAGCGGCCCGCGTTGGATTAGGTAGTTGGTGGGGTAAAGGCCCACCAAGCCGACGATCCATAGCTGGTCTGAGAGGATGATCAGCCACACTGGGACTGAGACACGGCCCAGACTCCTACGGGAGGCAGCAGTGGGGAATCTTGCGCAATGGGCGAAAGCCTGACGCAGCCATGCCGCGTGAATGATGAAGGTCTTAGGATTGTAAAATTCTTTCACCGGGGAAGATAATGACGGTACCCGGAGAAGAAGCCCCGGCTAACTTCGTGCCAGCAGCCGCGGTAATACGAAGGGGGCTAGCGTTGCTCGGAATTACTGGGCGTAAAGGGCGCGTAGGCGGACAGTTTAGTCAGAGGTAAAAGCCCAGGGCTCAACCTTGGAACTGCCTTTGATACTGGCTGTCTTGAGTTCGGGAGAGGTGAGTGGAATGCCGAGTGTAGAGGTGAAATTCGTAGATATTCGGCGGAACACCAGTGGCGAAGGCGACTCACTGGCCCGATACTGACGCTGAGGCGCGAAAGCGTGGGGAGCAAACAGGATTAGATACCCTGG
>d8_m13f.ab1 
AGAGTTTGATCATGGCTCAGAACGAACGCTGGCGGCAGGCTTAACACATGCAAGTCGAACGCCCCGCAAGGGGAGTGGCAGACGGGTGAGTAACGCGTGGGAATCTACCCAGTTCTACGGAACAACACAGGGAAACTTGTGCTAATACCGTATACGCCCTACGGGGGAAAGATTTATCGGAATTGGATGAGCCCGCGTAAGATTAGCTAGTTGGTGGGGTAATGGCCTACCAAGGCGACGATCTTTAGCTGGTCTGAGAGGATGATCAGCCACACTGGGACTGAGACACGGCCCAGACTCCTACGGGAGGCAGCAGTGGGGAATATTGGACAATGGGCGCAAGCCTGATCCAGCCATGCCGCGTGAGTGATGAAGGCCTTAGGGTTGTAAAGCTCTTTCAGTGGGGACGATAATGACGGTACCCACAGAAGAAGCCCCGGCTAACTTCGTGCCAGCAGCCGCGGTAATACGAAGGGGGCTAGCGTTGTTCGGATTTACTGGGCGTAAAGCGCACGTAGGCGGATCGTTAAGTCGGGGGTGAAATCCTGGAGCTCAACTCCAGAACTGCCTTCGATACTGGCGATCTTGAGTCCGGAAGAGGTGAGTGGAACTCCTAGTGTAGAGGTGGAATTCGTAGATATTAGGAAGAACACCAGTGGCGAAGG
>d9_m13f.ab1 
AGAGTTTGATCCTGGCTCAGGATGAACGCTAGCGGCAGGCCTAATACATGCAAGTCGAACGAGATTAAGAGGCTTGCTTCTTATGAAAGTGGCGCACGGGTGCGTAACGCGTATGCAACCTACCTTAATCAGGGGGATAGCCCGAAGAAATTCGGATTAAGACCGCATAAAAACACAGGATAGCATTATCCAATGTTCAAATATTTATAGGATTAAGATGGGCATGCGTGTCATTAGCTAGTTGGCGGGGTAACGGCCCACCAAGGCGACGATGACTAGGGGATCTGAGAGGATGACCCCCCACACTGGTACTGAGACACGGACCAGACTCCTACGGGAGGCAGCAGTAAGGAATATTGGTCAATGGAGGGAACTCTGAACCAGCCATGCCGCGTGCAGGAAGACAGCCCTCTGGGTCGTAAACTGCTTTTATTCGGGAATAAACCTTTCTACGTGTAGGAAGCTGAATGTACCGAAGGAATAAGGATCGGCTAACTCCGTGCCAGCAGCCGCGGTAATACGGAGGATCCAAGCGTTATCCGGATTTATTGGGTTTAAAGGGTGCGTAGGCGGCTTATTAAGTCAGGGGTGAAAGACGGTGGCTCAACCATCGCAGTGCCCTTGATACTGATGAGCTTGAATACACTAGAGGTAGGCGGAATGTGACAAGTAGCGGTGAAATGCATAGATATGTCACAGAACACCGATTGCGAAGGCAGCTTACTATGGTGTTATTGACGCTGAGGCACGAAAGCGTGGGGATCAAACAGGATTAGATACCCTGG
>e10_m13f.ab1 
AGAGTTTGATCATGGCTCAGGATGAACGCTAGCGGCAGGCTTAATACATGCAAGTCGAGGGGCAGCATGGTGTAGCAATACACTGATGGCGACCGGCAAACGGGTGCGGAACACGTACACAACCTTCCTTTAAGCGGGGAATAGCCCGGGGAAACCCGGATTAATACCCCATAGTACGTCGAGAGGGCATCCTCTTGATTTTAAAGATTTATCACTTAAAGATGGGTGTGCGGCTGATTAGGTAGTTGGCGGGGTAACGGCCCACCAAGCCTACGATCAGTAACTGGTGTGAGAGCACGACCAGTCACACGGGCACTGAGACACGGGCCCGACTCCTACGGGAGGCAGCAGTAAGGAATATTGGTCAATGGACGAAAGTCTGAACCAGCCATGCCGCGTGGAGGATGAAGGTCCTCTGGATTGTAAACTTCTTTTATATGGGACGAAAACGGGGCTTTCTAGCTCAACTGACGGTACCATATGAATAAGCACCGGCTAACTCCGTGCCAGCAGCCGCGGTAATACGGAGGGTGCAAGCGTTATCCGGATTCACTGGGTTTAAAGGGTGCGTAGGTGGGTTGGTAAGTCAGTGGTGAAATCTCCGAGCTTAACTTGGAAACTGCCATTGATACTATCAGTCTTGAATACCGTGGAGGTCAGCGGAATATGTCATGTAGCGGTGAAATGCTTA
>e11_m13f.ab1 
ACGGTTACCTTGTTACGACTTCACCCCAGTCGCTAAACCCACTGTGGTCGCCTGCCTCCTTGCGGTTAGCTCAACGCCTTCGAGTGAATCCAACTCCCATGGTGTGACGGGCGGTGTGTACAAGGCCTGGGAACGTATTCACCGCGGCATGCTGATCCGCGATTACTAGCGATTCCGCCTTCACGCTCTCGAGTTGCAGAGAACGATCCGAACTGAGACGACTTTTGGAGATTAGCTCCCTCTCGCGAGGTGGCTGCCCACTGTAGTCGCCATTGTAGCACGTGTGTAGCCCAGCGCGTAAGGGCCATGAGGACTTGACGTCATCCCCACCTTCCTCCGGCTTATCACCGGCGGTTCCTTTAGAGTACCCAACTAAATGATGGCAACTAAAGGCGAGGGTTGCGCTCGTTGCGGGACTTAACCCAACATCTCACGACACGAGCTGACGACAGCCATGCAGCACCTGTCACTCATCCAGCCGAACTGAAGAAATCCATCTCTGGAAATCGCGATGAGGATGTCAAACGCTGGTAAGGTTCTGCGCGTTGCTTCGAATTAAACCACATGCTCCACCGCTTGTGCAGGCCCCCGTCAATTCCTTTGAGTTTTAATCTTGCGACCGTACTCCCCAGGCGGATAACTTAATGCGTTAGCTGCGCCACTGAAACACCATGTGCCCCAGCAGCTAGTTATCATCGTTTACGGCGTGG
>e12_m13f.ab1 
AGAGTTTGATCCTGGCTCAGAGCGAACGCTGGCGGCAGGCCTAACACATGCAAGTCGAACGGACCCTTCGGGGTTAGTGGCGGACGGGTGAGTAACACGTGGGAACGTGCCTTTAGGTTCGGAATAGCTCCTGGAAACGGGTGGTAATGCCGAATGTGCCCTTCGGGGGAAAGATTTATCGCCTTTAGAGCGGCCCGCGTCTGATTAGCTAGTTGGTGAGGTAATGGCTCACCAAGGCGACGATCAGTAGCTGGTCTGAGAGGATGATCAGCCACATTGGGACTGAGACACGGCCCAAACTCCTACGGGAGGCAGCAGTGGGGAATCTTGCGCAATGGGCGAAAGCCTGACGCAGCCATGCCGCGTGAATGATGAAGGTCTTAGGATTGTAAAATTCTTTCACCGGGGACGATAATGACGGTACCCGGAGAAGAAGCCCCGGCTAACTTCGTGCCAGCAGCCGCGGCAATACGAAGGGGGCTAGCGTTGCTCGGAATTACTGGGCGTAAAGGGCGCGTAGGCGGATCGTTAAGTCAGAGGTGAAATCCCGGAGCTCAACTTCGGAACTGCCTTTGATACTGGCGATCTTGAGTGTGAGAGAGGTATGTGGAACTCCGAGTGTAGAGGTGAAATTCGTAGATATTCGGAAGAACACCAGTGGCGAAAGGCGACATACTGGCTCATTACTGACGCTGAGGCGCGAAAGCGTGGGGAGCAAACAGGATTAGATACCCTGG
>e1_m13f.ab1 
ACGGCTACCTTGTTACGACTTCACCCCAGTCGCTAAACCCACTGTGGTCGCCTGCCTCCTTGCGGTTAGCTCAACGCCTTCGAGTGAATCCAACTCCCATGGTGTGACGGGCGGTGTGTACAAGGCCTGGGAACGTATTCACCGCGGCATGCTGATCCGCGATTACTAGCGATTCCGCCTTCACGCTCTCGAGTTGCAGAGAACGATCCGAACTGAGACGACTTTTGGAGATTAGCTCCCTCTCGCGAGGTGGCTGCCCACTGTAGTCGCCATTGTAGCACGTGTGTAGCCCAGCGCGTAAGGGCCATGAGGACTTGACGTCATCCCCACCTTCCTCCGGCTTATCACCGGCGGTTCCTTTAGAGTACCCAACTAAATGATGGCAACTAAAGGCGAGGGTTGCGCTCGTTGCGGGACTTAACCCAACATCTCACGACACGAGCTGACGACAGCCATGCAGCACCTGTCACTCATCCAGCCGAACTGAAGAAATCCATCTCTGGAAATCGCGATGAGGATGTCAAACGCTGGTAAGGTTCTGCGCGTTGCTTCGAATTAAACCACATGCTCCACCGCTTGTGCAGGCCCCCGTCAATTCCTTTGAGTTTTAATCTTGCGACCGTACTCCCCAGGCGGATAACTTAATGCGTTAGCTGCGCCACTGAAACACCATGTGCCCCAGCAGCTAGTTATCATCGTTTACGGCGT
>e2_m13f.ab1 
AGAGTTTGATCATGGCTCAGAACGAACGCTGGCGGCAGGCCTCAAACATGCAAGTCTAGGGGGTGTAGCAATACATCACCGGCGGACGGGTGCGTAACGCGTGGGAATATACCTATTGGTTCGGAACAACTGAGGGAAACTTCAGCTAATACCGAATGTGCCCGTAAGGGGAAAGATTTATCGCCAATGGATTAGCCCGCGTAGGATTAGCTAGTTGGTGGGGTAATGGCCCACCAAGGCTCCGATCCTTAGCTGTTCTGAGAGGAAGATCAGCCACACTGGGACTGAGACACGGCCCAGACTCCTACGGGAGGCAGCAGTTGGGAATCTTGGACAATGGGGGAAACCCTGATCCAGCCATGCCGCGTGAGTGATGAAGGCCTTCGGGTTGTAAAACTCTTTCGACGGGGACGATAATGACGGTACCCGTAGAAGAAGCTCCGGCTAACTTCGTGCCAGCAGCCGCGGTAATACGAAGGGGGCTAGCGTTGTTCGGAATTACTGGGCGTAAAGCGCGCGCAGGCGGTCTTCCAAGTCAGTGGTGAAAGCCCGGAGCTCAACTCCGGAACTGCCATTGAAACTGTTAGACTTGAGGACGAGAGAGGTGAGTGGAATTCCCAGTGTAGAGGTGAAATTCGTAGATATTGGGGAAGAACACCGGTGGCGAA
>e3_m13f.ab1 
AGAGTTTGATCATGGCTCAGAACGAACGCTGGCGGCATGCCTAATACATGCAAGTCGAACGAGATCTTCGGATCTAGTGGCGCACGGGTGCGTAACGCGTGGGAATCTACCCTTGGGTTCGGAATAACGTCGGGAAACTGACGCTAATACCGGATGATGACGAAAGTCCAAAGATTTATCGCCCAGGGATGAGCCCGCGTAGGATTAGCTAGTTGGCGGGGTAACGGCCCACCAAGGCGACGATGACTAGGGGATCTGAGAGGATGACCCCCCACACTGGTACTGAGACACGGACCAGACTCCTACGGGAGGCAGCAGTAAGGAATATTGGTCAATGGAGGGAACTCTGAACCAGCCATGCCGCGTGCAGGAAGACAGCCCTCTGGGTCGTAAACTGCTTTTATTCGGGAATAAACCTTTCTACGTGTAGGAAGCTGAATGTACCGAAGGAATAAGGATCGGCTAACTCCGTGCCAGCAGCCGCGGTAATACGGAGGATCCAAGCGTTATCCGGATTTATTGGGTTTAAAGGGTGCGTAGGCGGCTTATTAAGTCAGGGGTGAAAGACGGTGGCTCAACCATCGCAGTGCCCTTGATACTGATGAGCTTGAATACACTAGAGGTAGGCGGAATGTGACAAGTAGCGGTGAAATGCATAGATATGTCACAGAACACCGATTGCGAAGGCAGCTTACTATGGTGTTATTGACGCTGAGGCACGAAAGCGTGGGGATCAAACAGGATTAGATACCCTGG
>e4_m13f.ab1 
AGAGTTTGATCCTGGCTCAGATTGAACGCTGGCGGCAGGCCTAACACATGTAAGTCGAGCGGATGAAAGGAGCTTGCTCCTGGATTCAGCGGCGGACGGGTGAGTAATGCCTAGGAATCTGCCTGGTAGTGGGGGACAACGTTTCGAAAGGAACGCTAATACCGCATACGTCCTACGGGAGAAAGCAGGGGACCTTCGGGCCTTGCGCTATCAGATGAGCCTAGGTCGGATTAGCTAGTTGGTGAGGTAATGGCTCACCAAGGCGACGATCCGTAACTGGTCTGAGAGGATGATCAGTCACACTGGAACTGAGACACGGTCCAGACTCCTACGGGAGGCAGCAGTGGGGAATATTGGACAATGGGCGAAAGCCTGATCCAGCCATGCCGCGTGTGTGAAGAAGGTCTTCGGATTGTAAAGCACTTTAAGTTGGGAGGAAGGGCAGTAAATTAATACTTTGCTGTTTTGACGTTACCGACAGAATAAGCACCGGCTAACTCTGTGCCAGCAGCCGCGGTAATACAGAGGGTGCAAGCGTTAATCGGAATTACTGGGCGTAAAGCGCGCGTAGGTGGTTTGTTAAGTTGGATGTGAAATCCCCGGGCTCAACCTGGGAACTGCATCCAAAACTGGCAAGCTAGAGTATGGTAGAGGGTGGTGGAATTTCCTGTGTAGCGGTGAAATGCGTAGATATAGGAAGGGAACACCAGTGGCGAAGGCGACCACCTGG
>e5_m13f.ab1 
AGAGTTTGATCCTGGCTCAGAACGAACGCTGGCGGCAGGCCTCAAACATGCAAGTCTAGGGGGTGTAGCAATACATCACCGGCGGACGGGTGCGTAACGCGTGGGAATATACCTATTGGTTCGGAACAACTGAGGGAAACTTCAGCTAATACCGAATGTGCCCGTAAGGGGAAAGATTTATCGCCAATGGATTAGCCCGCGTAGGATTAGCTAGTTGGTGGGGTAATGGCCCACCAAGGCTCCGATCCTTAGCTGTTCTGAGAGGAAGATCAGCCACACTGGGACTGAGACACGGCCCAGACTCCTACGGGAGGCAGCAGTTGGGAATCTTGGACAATGGGGGAAACCCTGATCCAGCCATGCCGCGTGAGTGATGAAGGCCTTCGGGTTGTAAAACTCTTTCGACGGGGACGATAATGACGGTACCCGTAGAAGAAGCTCCGGCTAACTTCGTGCCAGCAGCCGCGGTAATACGAAGGGGGCTAGCGTTGTTCGGAATTACTGGGGCGTAAAGCGCGCGCAGGCGGTCTTCCAAGTCAGTGGTGAAAGCCCGGAGCTCAACTCCGGAACTGCCATTGAAACTGTTAGACTTGAGGACGAGAGAGGTGAGTGGAATTCCCAGTGTAGAGGTGAAATTCGTAGATATTGGGAAGAACACCGGTGGCGAAGGCGGCTCACTGGCTCGTATCTGACGCTCAGGCGCGATAGCGTGGGGATCAAACAGGATTAGATACCCTGGTAGTCCACGCCGTA
>e6_m13f.ab1 
AGAGTTTGATCATGGCTCAGAACGAACGCTGGCGGCATGCCTAATACATGCAAGTCGAACGAGATCTTCGGATCTAGTGGCGCACGGGTGCGTAACGCGTGGGAATCTACCCTTGGGTTCGGAATAACGTCGGGAAACTGACGCTAATACCGGATGATGACGAAAGTCCAAAGATTTATCGCCCAGGGATGAGCCCGCGTAGGATTAGCTAGTTGGTGAGGTAAAGGCTCACCAAGGCTACGATCCTTAGCTGGTCTGAGAGGATGATCAGCCACACTGGGACTGAGACACGGCCCAGACTCCTACGGGAGGCAGCAGTAGGGAATATTGGACAATGGGGGCAACCCTGATCCAGCAATGCCGCGTGAGTGATGAAGGCCTTAGGGTTGTAAAGCTCTTTTACCCGAGATGATAATGACAGTATCGGGAGAATAAGCTCCGGCTAACTCCGTGCCAGCAGCCGCGGTAATACGGAGGGAGCTAGCGTTGTTCGGAATTACTGGGCGTAAAGCGCACGTAGGCGGCGATTTAAGTCAGAGGTGAAAGCCCGGGGCTCAACCCCGGAACTGCCTTTGAGACTGGATTGCTAGAATCTTGGAGAGGCGGGTGGAATTCCGAGTGTAGAGGTGAAATTCGTAGATATTCGGAAGAACACCAGTGGCGAAGGCGGCCCGCTGGACAAGTATTGACGCTGAGGTGCGAAAGCGTGGGGAGCAAACAGGATTAGATACCCTGG
>e7_m13f.ab1 
AGAGTTTGATCCTGGCTCAGATTGAACGCTGGCGGCATGCCTTACACATGCAAGTCGAACGGCAGCACGGGAGCAATCCTGGTGGCGAGTGGCGAACGGGTGAGTAATATATCGGAACGTGCCCAGTCGTGGGGGATAACGCAGCGAAAGCTGTGCTAATACCGCATACGATCTATGGATGAAAGCGGGGGATCGCAAGACCTCGCGCGATTGGAGCGGCCGATATCAGATTAGGTAGTTGGTGGGGTAAAGGCTCACCAAGCCGACGATCTGTAGCTGGTCTGAGAGGACGACCAGCCACACTGGAACTGAGACACGGTCCAGACTCCTACGGGAGGCAGCAGTGGGGAATTTTGGACAATGGGCGCAAGCCTGATCCAGCAATGCCGCGTGCAGGATGAAGGCCTTCGGGTTGTAAACTGCTTTTGTACGGAACGAAAAGGCTCTGGTTAATACCTGGGGCCCATGACGGTACCGTAAGAATAAGCACCGGCTAACTACGTGCCAGCAGCCGCGGTAATACGTAGGGTGCGAGCGTTAATCGGAATTACTGGGCGTAAAGCGTGCGCAGGCGGTAATGCAAGACAGATGTGAAATCCCCGGGCTTAACCTGGGAACTGCATTTGTGACTGCATTGCTGGAGTGCGGCAGAGGGGGATGGAATTCCGCGTGTAGCAGTGAAATGCGTAGATATGCGGAGGAACACCGATGGCGAAGGCAATCCCCTGGGCCTGCACTGACGCTCATGCACGAAAGCGTGGGGAGCAAACAGGATTAGATACCCTGG
>e8_m13f.ab1 
ACGGCTACCTTGTTACGACTTAGCCCCAGTCACTAGTTTTACCCTAGGCGGCTCCTTACGGTTACCGACTTTAGGTACACCCAGCTTCCATGGCTTGACGGGCGGTGTGTGCAAGGTCCGGGAACGTATTCACCGTAGCGTTGCTGATCTACGATTACTAGCGATTCCAGCTTCATGGAGTCGAGTTGCAGACTCCAATCTGAACTGAGAGGCGTTTTTTGGGATTAGCTTCATATCGCTATGTTGCAGCCCTTTGTACGCCCCATTGTAGCACGTGTGTAGCCCTGGGCATAAAGGCCATGATGACTTGACATCATCCCCTCCTTCCTCACGTCTTACGACGGCAGTTTCACTAGAGTTCCCAGCGTTACCTGATGGCAACTAGTGATGGGGGTTGCGCTCGTTGCGGGACTTAACCCAACACCTCACGGCACGAGCTGACGACAGCCATGCAGCACCTTACTGGCAGTGTATTGCTACAAAGTGAGCTTTCACCCACGGTCTCCCAGCATTCTAGCCCAGGTAAGGTTCCTCGCGTATCATCGAATTAAACCACATGCTCCACCGCTTGTGCGGACCCCCGCCAATTCCTTTGAGTTTCAATCTTGCGATCGTACTTCCCAGGTGGGATACTTAATGCTTTCGCTCAGACACACACAGTGTATCGCGTATGTCGAGTATCCATAGTTTAGGGCGTGG
>e9_m13f.ab1 
AGAGTTTGATCCTGGCTCAGGATGAACGCTAGCGGCAGGCTTAATACATGCAAGTCGAGGGGCAGCATGGTGTAGCAATACACTGATGGCGACCGGCAAACGGGTGCGGAACACGTACACAACCTTCCTTTAAGCGGGGAATAGCCCGGGGAAACCCGGATTAATACCCCATAGTACGTCGAGAGGGCATCCTCTTGATTTTAAAGATTTATCACTTAAAGATGGGTGTGCGGCTGATTAGGTAGTTGGCGGGGTAACGGCCCACCAAGCCTACGATCAGTAACTGGTGTGAGAGCACGACCAGTCACACGGGCACTGAGACACGGGCCCGACTCCTACGGGAGGCAGCAGTAAGGAATATTGGTCAATGGACGAAAGTCTGAACCAGCCATGCCGCGTGGAGGATGAAGGTCCTCTGGATTGTAAACTTCTTTTATATGGGACGAAAACGGGGCTTTCTAGCTCAACTGACGGTACCATATGAATAAGCACCGGCTAACTCCGTGCCAGCAGCCGCGGTAATACGGAGGGTGCAAGCGTTATCCGGATTCACTGGGTTTAAAGGGTGCGTAGGTGGGTTGGTAAGTCAGTGGTGAAATCTCCGAGCTTAACTTGGAAACTGCCATTGATACTATCAGTCTTGAATACCGTGGAGGTCAGCGGAATATGTCATGTAGCGGTGAAATGCTTAGATATGACATAGAACACCAATTGCGAAGGCAGCTGGCTACACGAATATTGACACTGAGGCACGAAAGCGTGGGGATCAAACAGGATTAGATACCCTGGTAG
>f10_m13f.ab1 
AGAGTTTGATCATGGCTCAGAGCGAACGCTGGCGGCAGGCCTAACACATGCAAGTCGAACGGCTCTTCGGAGCAGTGGCGGACGGGTGAGTAACGCGTGGGAACGTGCCCTTTGGTTCGGAACAACACAGGGAAACTTGTGCTAATACCGGATGAGCCCTTCGGGGGAAAGATTTATCGCCATTGGAGCGGCCCGCGTTGGATTAGGTAGTTGGTGGGGTAAAGGCCCACCAAGCCGACGATCCATAGCTGGTCTGAGAGGATGATCAGCCACACTGGGACTGAGACACGGCCCAGACTCCTACGGGAGGCAGCAGTGGGGAATCTTGCGCAATGGGCGAAAGCCTGACGCAGCCATGCCGCGTGAATGATGAAGGTCTTAGGATTGTAAAATTCTTTCACCGGGGAAGATAATGACGGTACCCGGAGAAGAAGCCCCGGCTAACTTCGTGCCAGCAGCCGCGGTAATACGAAGGGGGCTAGCGTTGCTCGGAATTACTGGGCGTAAAGGGCGCGTAGGCGGACAGTTTAGTCAGAGGTAAAAGCCCAGGGCTCAACCTTGGAACTGCCTTTGATACTGGCTGTCTTGAGTTCGGGAGAGGTGAGTGGAATGCCGAGTGTAGAGGTGAAATTCGTAGATATTCGGCGGAACACCAGTGGCGAAGGCGACTCACTGGCCCGATACTGACGCTGAGGCGCGAAAGCGTGGGGAGCAAACAGGATTAGATACCCTGGTAGTCCACGCTGTAAACGATGGGGTGCTA
>f11_m13f.ab1 
CGGCTACCTTGTTACGACTTCACCCCAGTCATGAATCCTACCGTGGTAATCGCCCCCCTTACGGTTAGGCTAACTACTTCTGGTAAAACCCACTCCCATGGTGTGACGGGCGGTGTGTACAAGACCCGGGAACGTATTCACCGCGACATGCTGATCCGCGATTACTAGCGATTCCGACTTCACGCAGTCGAGTTGCAGACTGCGATCCGGACTACGATCGGGTTTCTGGGATTGGCTCCCCCTCGCGGGTTGGCGACCCTCTGTCCCGACCATTGTATGACGTGTGAAGCCCTACCCATAAGGGCCATGAGGACTTGACGTCATCCCCACCTTCCTCCGGTTTGTCACCGGCAGTCTCATTAGAGTGCCCTTTCGTAGCAACTAATGACAAGGGTTGCGCTCGTTGCGGGACTTAACCCAACATCTCACGACACGAGCTGACGACAGCCATGCAGCACCTGTGTTCCGGTTCTCTTGCGAGCACTTCCAAATCTCTTCGGAATTCCAGACATGTCAAGGGTAGGTAAGGTTTTTCGCGTTGCATCGAATTAATCCACATCATCCACCGCTTGTGCGGGTCCCCGTCAATTCCTTTGAGTTTTAATCTTGCGACCGTACTCCCCAGGCGGTCAACTTCACGCGTTAGCTGCGCTACCAAGGCCCGAAGGCCCCAACAGCTAGTTGACATCGTTTAGGGCGTGG
>f12_m13f.ab1 
ACGGCTACCTTGTTACGACTTCACCCCAGTCATCGGCCACACCGTGGCAAGCGCCCTCCCGAAGGTTAAGCTACCTGCTTCTGGTGCAACAAACTCCCATGGTGTGACGGGCGGTGTGTACAAGGCCCGGGAACGTATTCACCGCAGCAATGCTGATCTGCGATTACTAGCGATTCCGACTTCATGGAGTCGAGTTGCAGACTCCAATCCGGACTGAGATTAGGTTTCTGGGATTGGCTTACTCTCGCGAGCTTGCAGCCCTCTGTCCTAACCATTGTAGTACGTGTGTAGCCCTGGTCGTAAGGGCCATGATGACTTGACGTCATCCCCACCTTCCTCCGGTTTGTCACCGGCGGTCTCCTTAGAGTTCCCACCATTACGTGCTGGCAACTAAGGACAAGGGTTGCGCTCGTTGCGGGACTTAACCCAACATCTCACGACACGAGCTGACGACAGCCATGCAGCACCTGTCTCACGGTTCCCGAAGGCACCAATCCATCTCTGGAAAGTTCCGTGGATGTCAAGACCAGGTAAGGTTCTTCGCGTTGCATCGAATTAAACCACATACTCCACCGCTTGTGCGGGCCCCCGTCAATTCCTTTGAGTTTCAGTCTTGCGACCGTACTCCCCAGGCGGCGAACTTAACGCGTTAGCTTCGATACTGCGTGCCAAGTTGCACCCAACATCCAGTTCGCATCGTTTA
>f1_m13f.ab1 
CGGCTACCTTGTTACGACTTCACCCCAGTCGCTGACCCTACCGTGGTCGACTGCCTCCTTGCGGTTAGCGCATCGCCTTCGGGTAGAACCAACTCCCATGGTGTGACGGGCGGTGTGTACAAGGCCCGGGAACGTATTCACCGCGGCATGCTGATCCGCGATTACTAGCGATTCCAACTTCATGCCCTCGAGTTGCAGAGGACAATCCGAACTGAGACGACTTTTAAGGATTAACCCTCTGTAGTCGCCATTGTAGCACGTGTGTAGCCCACCCTGTAAGGGCCATGAGGACTTGACGTCATCCCCACCTTCCTCCGGCTTAGCACCGGCAGTCCCATTAGAGTTCCCAACTGAATGATGGCAACTAATGGCGAGGGTTGCGCTCGTTGCGGGACTTAACCCAACATCTCACGACACGAGCTGACGACAGCCATGCAGCACCTGTGTCCTAGTCCCCGAAGGGAAAGCCACGTCTCCGTGGCGGTCCAGGCATGTCAAAAGGTGGTAAGGTTCTGCGCGTTGCTTCGAATTAAACCACATGCTCCACCGCTTGTGCGGGCCCCCGTCAATTCCTTTGAGTTTTAATCTTGCGACCGTACTCCCCAGGCGGATTGCTTAATGCGTTAGCTGCGTCACCGAACTGCATGCAGCCCGACAACTAGCAATCATCG
>f2_m13f.ab1 
AGGTTACCTTGTTACGACTTAGCCCCAATTACCGATTTTACCCTAGGCGGTTCCTTGCGGTTGCCGACTTCAGGTCCCCCCGGCTTTCATGGCTTGACGGGCGGTGTGTACAAGGTCCGGGAACGTATTCACCGTATCATTGCTGATATACGATTACTAGCGATTCCAGCTTCATGAGGTCGAGTTGCAGACCTCAATCCGAACTGAGATAGAGTTTTTGAGATTAGCAGCCTGTTACCAGGGAGCAGCCCTTTGTCTCTACCATTGTAGCACGTGTGTAGCCCTGGGCATAAAGGCCATGATGACTTGACATCATCCCCTCCTTCCTCGCGTCTTACGGCGGCAGTTTCACTAGAGTTCCCACCTTGACGTGCTGGCAACTAGTGATAGGGGTTGCGCTCGTTGCGGGACTTAACCCAACACCTCACGGCACGAGCTGACGACAGCCATGCAGCACCTTACAATCTGTGTATTGCTACAAAGTGAACTTTCATCCACGGTCAGACTGCATTCTAGCCCAGGTAAGGTTCCTCGCGTATCATCGAATTAAACCACATGCTCCACCGCTTGTGCGGACCCCCGTCAATTCCTTTGAGTTTCGACCTTGCGGTCGTACTTCCCAGGTGGGATACTTAATGCGTTCGCTCAGACACTTACTTTGTATCGCAAATGTCGAGTATCCATCGTTTAGGGCGTGGACTACCAGGGTATCTAATCCTGTTTGATCCCCACGCTTTCGTGCCTCAGCGTCAATTTCTGTGTAGCCAGCTGCCTTCGCAATTGG
>f3_m13f.ab1 
ACGGCTACCTTGTTACGACTTAGCCCCAGTCACTAGTTTTACCCTAGGCGGCTCCTTACGGTTACCGACTTTAGGTACACCCAGCTTCCATGGCTTGACGGGCGGTGTGTGCAAGGTCCGGGAACGTATTCACCGTAGCGTTGCTGATCTACGATTACTAGCGATTCCAGCTTCATGGAGTCGAGTTGCAGACTCCAATCTGAACTGAGAGGCGTTTTTTGGGATTAGCTTCATATCGCTATGTTGCAGCCCTTTGTACGCCCCATTGTAGCACGTGTGTAGCCCTGGGCATAAAGGCCATGATGACTTGACATCATCCCCTCCTTCCTCACGTCTTACGACGGCAGTTTCACTAGAGTTCCCAGCGTTACCTGATGGCAACTAGTGATGGGGGTTGCGCTCGTTGCGGGACTTAACCCAACACCTCACGGCACGAGCTGACGACAGCCATGCAGCACCCTACTGGCAGTGTATTGCTACAAAGTGAGCTTTCACCCACGGTCTCCCAGCATTCTAGCCCAGGTAAGGTTCCTCGCGTATCATCGAATTAAACCACATGCTCCACCGCTTGTGCGGACCCCCGCCAATTCCTTTGAGTTTCAATCTTGCGATCGTACCTCCCAGGTGGGATACTTAATGCTTTCGCTCAGACACACACAGTGTATCGCGTATGTCGAGTATCCATAGTTTAGGGCGTGG
>f4_m13f.ab1 
ACGGCTACCTTGTTACGACTTCACCCCAGTCGCTAAACCCACTGTGGTCGCCTGCCTCCTTGCGGTTAGCTCAACGCCTTCGAGTGAATCCAACTCCCATGGTGTGACGGGCGGTGTGTACAAGGCCTGGGAACGTATTCACCGCGGCATGCTGATCCGCGATTACTAGCGATTCCGCCTTCACGCTCTCGAGTTGCAGAGAACGATCCGAACTGAGACGACTTTTGGAGATTAGCTCCCTCTCGCGAGGTGGCTGCCCACTGTAGTCGCCATTGTAGCACGTGTGTAGCCCAGCGCGTAAGGGCCATGAGGACTTGACGTCATCCCCACCTTCCTCCGGCTTATCACCGGCGGTTCCTTTAGAGTACCCAACTAAATGATGGCAACTAAAGGCGAGGGTTGCGCTCGTTGCGGGACTTAACCCAACATCTCACGACACGAGCTGACGACAGCCATGCAGCACCTGTCACTCATCCAGCCGAACTGAAGAAATCCATCTCTGGAAATCGCGATGAGGATGTCAAACGCTGGTAAGGTTCTGCGCGTTGCTTCGAATTAAACCACATGCTCCACCGCTTGTGCAGGCCCCCGTCAATTCCTTTGAGTTTTAATCTTGCGACCGTACTCCCCAGGCGGATAACTTAATGCGTTAGCTGCGCCACTGAAACACCATGTGCCCCAGCAGCTAGTTATCATCGTTTACGGCGTG
>f5_m13f.ab1 
CGGCTACCTTGTTACGACTTCACCCCAGTCGCTAAACCCACTGTGGTCGCCTGCCTCCTTGCGGTTAGCTCAACGCCTTCGAGTGAATCCAACTCCCATGGTGTGACGGGCGGTGTGTACAAGGCCTGGGAACGTATTCACCGCGGCATGCTGATCCGCGATTACTAGCGATTCCGCCTTCACGCTCTCGAGTTGCAGAGAACGATCCGAACTGAGACGACTTTTGGAGATTAGCTCCCTCTCGCGAGGTGGCTGCCCACTGTAGTCGCCATTGTAGCACGTGTGTAGCCCAGCGCGTAAGGGCCATGAGGACTTGACGTCATCCCCACCTTCCTCCGGCTTATCACCGGCGGTTCCTTTAGAGTACCCAACTAAATGATGGCAACTAAAGGCGAGGGTTGCGCTCGTTGCGGGACTTAACCCAACATCTCACGACACGAGCTGACGACAGCCATGCAGCACCTGTCACTCATCCAGCCGAACTGAAGAAATCCATCTCTGGAAATCGCGATGAGGATGTCAAACGCTGGTAAGGTTCTGCGCGTTGCTTCGAATTAAACCACATGCTCCACCGCTTGTGCAGGCCCCCGTCAATTCCTTTGAGTTTTAATCTTGCGACCGTACTCCCCAGGCGGATAACTTAATGCGTTAGCTGCGCCACTGAAACACCATGTGCCCCAGCAGCTAGTTATCATCGTTTACGGCGTG
>f6_m13f.ab1 
CGGCTACCTTGTTACGACTTCACCCCAGTCGCTAAACCCACTGTGGTCGCCTGCCTCCTTGCGGTTAGCTCAACGCCTTCGAGTGAATCCAACTCCCATGGTGTGACGGGCGGTGTGTACAAGGCCTGGGAACGTATTCACCGCGGCATGCTGATCCGCGATTACTAGCGATTCCGCCTTCACGCTCTCGAGTTGCAGAGAACGATCCGAACTGAGACGACTTTTGGAGATTAGCTCCCTCTCGCGAGGTGGCTGCCCACTGTAGTCGCCATTGTAGCACGTGTGTAGCCCAGCGCGTAAGGGCCATGAGGACTTGACGTCATCCCCACCTTCCTCCGGCTTATCACCGGCGGTTCCTTTAGAGTACCCAACTAAATGATGGCAACTAAAGGCGAGGGTTGCGCTCGTTGCGGGACTTAACCCAACATCTCACGACACGAGCTGACGACAGCCATGCAGCACCTGTCACTCATCCAGCCGAACTGAAGAAATCCATCTCTGGAAATCGCGATGAGGATGTCAAACGCTGGTAAGGTTCTGCGCGTTGCTTCGAATTAAACCACATGCTCCACCGCTTGTGCAGGCCCCCGTCAATTCCTTTGAGTTTTAATCTTGCGACCGTACTCCCCAGGCGGATAACTTAATGCGTTAGCTGCGCCACTGAAACACCATGTGCCCCAGCAGCTAGTTATCATCGTTTACGGCGTGGACTACCAGGGTATCTAATCCTGTTTGCTCCCCACGCTTTCGCACCTCAGCGTCAATACTTGTCCAG
>f7_m13f.ab1 
AGAGTTTGATCCTGGCTCAGAACGAACGCTGGCGGCATGCCTAATACATGCAAGTCGAACGAGATCTTCGGATCTAGTGGCGCACGGGTGCGTAACGCGTGGGAATCTACCCTTGGGTTCGGAATAACGTCGGGAAACTGACGCTAATACCGGATGATGACGAAAGTCCAAAGATTTATCGCCCAGGGATGAGCCCGCGTAGGATTAGCTAGTTGGTGAGGTAAAGGCTCACCAAGGCTACGATCCTTAGCTGGTCTGAGAGGATGATCAGCCACACTGGGACTGAGACACGGCCCAGACTCCTACGGGAGGCAGCAGTAGGGAATATTGGACAATGGGGGCAACCCTGATCCAGCAATGCCGCGTGAGTGATGAAGGCCTTAGGGTTGTAAAGCTCTTTTACCCGAGATGATAGTGACAGTATCGGGAGAATAAGCTCCGGCTAACTCCGTGCCAGCAGCCGCGGTAATACGGAGGGAGCTAGCGTTGTTCGGAATTACTGGGCGTAAAGCGCACGTAGGCGGCGATTTAAGTCAGAGGTGAAAGCCCGGGGCTCAACCCCGGAACTGCCTTTGAGACTGGATTGCTAGAATCTTGGAGAGGCGGGTGGAATTCCGAGTGTAGAGGTGAAATTCGTAGATATTCGGAAGAACACCAGTGGCGAAGGCGGCCCGCTGGACAAGTATTGACGCTGAGGTGCGAAAGCGTGGGGAGCAAACAGGATTAGATACCCTGG
>f8_m13f.ab1 
ACGGCTACCTTGTTACGACTTCACCCCAGTCGCTAAACCCACTGTGGTCGCCTGCCTCCTTGCGGTTAGCTCAACGCCTTCGAGTGAATCCAACTCCCATGGTGTGACGGGCGGTGTGTACAAGGCCTGGGAACGTATTCACCGCGGCATGCTGATCCGCGATTACTAGCGATTCCGCCTTCACGCTCTCGAGTTGCAGAGAACGATCCGAACTGAGACGACTTTTGGAGATTAGCTCCCTCTCGCGAGGTGGCTGCCCACTGTAGTCGCCATTGTAGCACGTGTGTAGCCCAGCGCGTAAGGGCCATGAGGACTTGACGTCATCCCCACCTTCCTCCGGCTTATCACCGGCGGTTCCTTTAGAGTACCCAACTAAATGATGGCAACTAAAGGCGAGGGTTGCGCTCGTTGCGGGACTTAACCCAACATCTCACGACACGAGCTGACGACAGCCATGCAGCACCTGTCACTCATCCAGCCGAACTGAAGAAATCCATCTCTGGAAATCGCGATGAGGATGTCAAACGCTGGTAAGGTTCTGCGCGTTGCTTCGAATTAAACCACATGCTCCACCGCTTGTGCAGGCCCCCGTCAATTCCTTTGAGTTTTAATCTTGCGACCGTACTCCCCAGGCGGATAACTTAATGCGTTAGCTGCGCCACTGAAACACCATGTGCCCCAGCAGCTAGTTATCATCGTTTACGGCGTGG
>f9_m13f.ab1 
AGAGTTTGATCATGGCTCAGAACGAACGCTGGCGGCAGGCTTAACACATGCAAGTCGAACGCCCCGCAAGGGGAGTGGCAGACGGGTGAGTAACGCGTGGGAATCTACCCAGTTCTACGGAACAACACAGGGAAACTTGTGCTAATACCGTATACGCCCTACGGGGGAAAGATTTATCGGAATTGGATGAGCCCGCGTAAGATTAGCTAGTTGGTGGGGTAATGGCCTACCAAGGCGACGATCTTTAGCTGGTCTGAGAGGATGATCAGCCACACTGGGACTGAGACACGGCCCAGACTCCTACGGGAGGCAGCAGTGGGGAATATTGGACAATGGGCGCAAGCCTGATCCAGCCATGCCGCGTGAGTGATGAAGGCCTTAGGGTTGTAAAGCTCTTTCAGTGGGGACGATAATGACGGTACCCACAGAAGAAGCCTCGGCTAACTTCGTGCCAGCAGCCGCGGTAATACGAAGGGGGCTAGCGTTGTTCGGATTTACTGGGCGTAAAGCGCACGTAGGCGGATCGTTAAGTCGGGGGTGAAATCCTGGAGCTCAACTCCAGAACTGCCTTCGATACTGGCGATCTTGAGTCCGGAAGAGGTGAGTGGAACTCCTAGTGTAGAGGTGGAATTCGTAGATATTAGGAAGAACACCAGTGGCGAAGGCGGCTCACTGGTCCGGTACTGACGCTGAGGTGCGAAAGCGTGGGGAGCAAACAGGA
>g10_m13f.ab1 
ACGGCTACCTTGTTACGACTTCACCCCAGTCATGAATCCTACCGTGGTAATCGCCCCCCTTACGGTTAGGCTAACTACTTCTGGTAAAACCCACTCCCATGGTGTGACGGGCGGTGTGTACAAGACCCGGGAACGTATTCACCGCGACATGCTGATCCGCGATTACTAGCGATTCCGGCTTCATGCAGTCGAGTTGCAGACTGCAATCCGTACTGAGGTCGGCTTTTCCCGATTAGCGCCCCCTCGCGGGTTAGCTGCGTTCTGTACCGACCATTGTAGCACGTGTGTAGCCCCGGACATGAGGGCCATGAGGACTTGACGTCATCCCCACCTTCCTCCGGCTTGACGCCGGCAGTCTCCTTAGAGTGCCCAACTAAATGATGGCAACTAAGGACAGGGGTTGCGCTCGTTGCGGGACTTAACCCAACATCTCACGACACGAGCTGACGACAGCCATGCAGCACCTGGACTACGGCTCTCTTACGAGCACCCCTCTGTTTCCAAAGGGTTCCGCATTTTTCTAGCCCGGGTAAGGTTCTGCGCGTTGCGTCGAATTAAACCACATGCTCCACCGCTTGTGCGGGCCCCCGTCAATTCCTTTGAGTTTTAGTCTTGCGACCGTACTTCCCAGGCGGGGTGCTTAACGCGTTAGCTACGGCACCTCA
>g11_m13f.ab1 
ACGGCTACCTTGTTACGACTTCATCCCAGTCGCTGACCCTACCGTGGTCGGCTGCCTCCATTACTGGTTAGCGCACCGCCTTCGGGTAAAGCCAACTCCCATGATGTGACGGGCGGTGTGTACAAGGCCCGGGAACGTATTCACCGCGGCATGCTGATCCGCGATTACTAGCGATTCCGACTTCATGCACTCGAGTTGCAGAGTGCAATCCGAACTGAGACGACTTTTAGGGATTAGCTCACCTTCGCAGGGTTGCAACCCTCTGTAGTCGCCATTGTAGCACGTGTGTAGCCCACCCCGTAAGGGCCATGAGGACTTGACGTCATCCCCGCCTTCCTCCGGATTAGCTCCGGCAGTCCCACTAGAGTGCCCAACTTAATGCTGGCAACTAATGGCGAGGGTTGCGCTCGTTGCGGGACTTAACCCAACATCTCACGACACGAGCTGACGACAGCCATGCAGCACCTGTGTCCTGGTCCCCGAAGGGAAAACCGGATCTCTCCGGCGGTCCAGGCATGTCAAAAGGTGGTAAGGTTCTGCGCGTTGCTTCGAATTAAACCACATGCTCCACCGCTTGTGCGGGCCCCCGTCAATTCCTTTGAGTTTTAATCTTGCGACCGTACTCCCCAGGCGGAGTGCTTAATGCGTTAGCTGCGTCACCGACATGCATGCATGCCGACAACTAGCACTCATCGTTTACAGCGTGG
>g12_m13f.ab1 
AGGCTACCTTGTTACGACTTAGCCCCAGTCACTAGTTTTACCCTAGGCGGCTCCTTACGGTTACCGACTTTAGGTACACCCAGCTTCCATGGCTTGACGGGCGGTGTGTGCAAGGTCCGGGAACGTATTCACCGTAGCGTTGCTGATCTACGATTACTAGCGATTCCAGCTTCATGGAGTCGAGTTGCAGACTCCAATCTGAACTGAGAGGCGTTTTTTGGGATTAGCTTCATATCGCTATGTTGCAGCCCTTTGTACGCCCCATTGTAGCACGTGTGTAGCCCTGGGCATAAAGGCCATGATGACTTGACATCATCCCCTCCTTCCTCACGTCTTACGACGGCAGTTTCACTAGAGTTCCCAGCGTTACCTGATGGCAACTAGTGATGGGGGTTGCGCTCGTTGCGGGACTTAACCCAACACCTCACGGCACGAGCTGACGACAGCCATGCAGCACCTTACTGGCAGTGTATTGCTACAAAGTGAGCTTTCACCCACGGTCTCCCAGCATTCTAGCCCAGGTAAGGTTCCTCGCGTATCATCGAATTAAACCACATGCTCCACCGCTTGTGCGGACCCCCGCCAATTCCTTTGAGTTTCAATCTTGCGATCGTACTTCCCAGGTGGGATACTTAATGCTTTCGCTCAGACACACACAGTGTATCGCGTATGTCGAGTATCCATAGTTTAGGGCGTGG
>g1_m13f.ab1 
AGAGTTTGATCATGGCTCAGATTGAACGCTGGCGGCATGCCTTACACATGCAAGTCGAACGGCAGCACGGGAGCAATCCTGGTGGCGAGTGGCGAACGGGTGAGTAATATATCGGAACGTGCCCAGTCGTGGGGGATAACGCAGCGAAAGCTGTGCTAATACCGCATACGATCTATGGATGAAAGCGGGGGATCGCAAGACCTCGCGCGATTGGAGCGGCCGATATCAGATTAGGTAGTTGGTGGGGTAAAGGCTCACCAAGCCGACGATCTGTAGCTGGTTTGAGAGGACGACCAGCCACACTGGGACTGAGACACGGCCCAGACTCCTACGGGAGGCAGCAGTGGGGAATTTTGGACAATGGGGGAAACCCTGATCCAGCCATCCCGCGTGTGCGATGAAGGCCTTCGGGTTGTAAAGCACTTTTGGCAGGAAAGAAACGTCATGGGTTAATACCCCGTGAAACTGACGGTACCTGCAGAATAAGCACCGGCTAACTACGTGCCAGCAGCCGCGGTAATACGTAGGGTGCAAGCGTTAATCGGAATTACTGGGCGTAAAGCGTGCGCAGGCGGTTCGGAAAGAAAGATGTGAAATCCCAGAGCTTAACTTTGGAACTGCATTTTTAACTACCGGGCTAGAGTGTGTCAGAGGGAGGTGGAATTCCGCGTGTAGCAGTGAAATGCGTAGATATGCGGAGGAACACCGATGGCGAA
>g2_m13f.ab1 
AGAGTTTGATCATGGCTCAGATTGAACGCTGGCGGCATGCCTTACACATGCAAGTCGAACGGCAGCACGGGAGCAATCCTGGTGGCGAGTGGCGAACGGGTGAGTAATATATCGGAACGTGCCCAGTCGTGGGGGATAACGCAGCGAAAGCTGTGCTAATACCGCATACGATCTATGGATGAAAGCGGGGGATCGCAAGACCTCGCGCGATTGGAGCGGCCGATATCAGATTAGGTAGTTGGTGGGGTAAAGGCTCACCAAGCCGACGATCTGTAGCTGGTCTGAGAGGACGACCAGCCACACTGGAACTGAGACACGGTCCAGACTCCTACGGGAGGCAGCAGTGGGGAATTTTGGACAATGGGCGCAAGCCTGATCCAGCAATGCCGCGTGCAGGATGAAGGCCTTCGGGTTGTAAACTGCTTTTGTACGGAACGAAAAGGCTCTGGTTAATACCTGGGGCCCATGACGGTACCGTAAGAATAAGCACCGGCTAACTACGTGCCAGCAGCCGCGGTAATACGTAGGGTGCGAGCGTTAATCGGAATTACTGGGCGTAAAGCGTGCGCAGGCGGTAATGCAAGACAGATGTGAAATCCCCGGGCTTAACCTGGGAACTGCATTTGTGACTGCATTGCTGGAGTGCGGCAGA
>g3_m13f.ab1 
AGAGTTTGATCATGGCTCAGAACGAACGTTGGCGGCATGGATGAGGCATGCAAGTCGCGGGAATCCCCAGCAATGGGGGGAACCGGCGTAAGGGGCAGTAAGGCGTGGGTACCCACCCCCGGGTCCGGGATAGCCCGCCGAGAGGCGGGGTAATACCGGATGACCTCGGGAGAGCAAAGCTCCGGCGCCCGGGGCGGGGCCCACGTGATATTAGCTAGTTGGCGGGGTGACGGCCCACCAAGGCGGAGATGTCTAGCGGGTGTGAGAGCACGACCCGCGCCACTCGCACTGAGACACTGGCGAGACACCTACGGGTGGCTGCAGTCGAGGATCTTCGGCAATGGGGGCAACCCCGACCGAGCGATGCCGCGTGGGCGACGAAGGCCTTCGGGTTGTAAAGCCCTGTCGAGGGGGAGAAAGCCGCAAGGCGGATCCATCCCTGGAGGAAGCTCGGGCTAAGTTCGTGCCAGCAGCCGCGGTAAGACGAACCGAGCGAACGTTGTTCGGAATCACTGGGCTTAAAGGGCGCGTAGGCGGGCTGCCGCGTCCGGGGTGAAATCCTCCGGCTCAACCGGAGAACGGCCCCGGGTACGGGCGGCCTCGAGGGGGGTAGGGGCGGGCGGAACTGTGGGTGGAGCGGTGAAATGCGTTGAGATCCACAGGAACTCCGGTGGCGAAGGCGGCCCGCTGGACCCCATCTGACGCTGAGGCGCGAAAGCC
>g4_m13f.ab1 
AGAGTTTGATCCTGGCTCAGAACGAACGCTGGCGGCATGCCTAATACATGCAAGTCGAACGAGATCTTCGGATCTAGTGGCGCACGGGTGCGTAACGCGTGGGAATCTACCCTTGGGTTCGGAATAACGTCGGGAAACTGACGCTAATACCGGATGATGACGAAAGTCCAAAGATTTATCGCCCAGGGATGAGCCCGCGTAGGATTAGCTAGTTGGTGAGGTAAAGGCTCACCAAGGCTACGATCCTTAGCTGGTCTGAGAGGATGATCAGCCACACTGGGACTGAGACACGGCCCAGACTCCTACGGGAGGCAGCAGTAGGGAATATTGGACAATGGGGGCAACCCTGATCCAGCAATGCCGCGTGAGTGATGAAGGCCTTAGGGTTGTAAAGCTCTTTTACCCGAGATGATAATGACAGTATCGGGAGAATAAGCTCCGGCTAACTCCGTGCCAGCAGCCGCGGTAATACGGAGGGAGCTAGCGTTGTTCGGAATTACTGGGCGTAAAGCGCACGTAGGCGGCGATTTAAGTCAGAGGTGAAAGCCCGGGGCTCAACCCCGGAACTGCCTTTGAGACTGGATTGCTAGAATCTTGGAGAGGCGGGTGGAATTCCGAGTGTAGAGGTGAAATTCGTAGATATTCGGAAGAACACCAGTGGCGAAGGCGGCCCGCTGGACAAGTATTGACGCTGAGGTGCGAAAGCGTGGGGAGCAAACAGGATTAGATACCCTGG
>g5_m13f.ab1 
AGAGTTTGATCCTGGCTCAGAACGAACGCTGGCGGCAGGCCTCAAACATGCAAGTCTAGGGGGTGTAGCAATACATCACCGGCGGACGGGTGCGTAACGCGTGGGAATATACCTATTGGTTCGGAACAACTGAGGGAAACTTCAGCTAATACCGAATGTGCCCGTAAGGGGAAAGATTTATCGCCAATGGATTAGCCCGCGTAGGATTAGCTAGTTGGTGGGGTAATGGCCCACCAAGGCTCCGATCCTTAGCTGTTCTGAGAGGAAGATCAGCCACACTGGGACTGAGACACGGCCCAAACTCCTACGGGAGGCAGCAGTGGGGAATCTTGCGCAATGGGCGAAAGCCTGACGCAGCCATGCCGCGTGAATGATGAAGGTCTTAGGATTGTAAAATTCTTTCACCGGGGACGATAATGACGGTACCCGGAGAAGAAGCCCCGGCTAACTTCGTGCCAGCAGCCGCGGTAATACGAAGGGGGCTAGCGTTGCTCGGAATTACTGGGCGTAAAGGGCGCGTAGGCGGATCGTTAAGTCAGAGGTGAAATCCCGGAGCTCAACTTCGGAACTGCCTTTGATACTGGCGATCTTGAGTGTGAGAGAGGTATGTGGAACTCCGAGTGTAGAGGTGAAATTCGTAGATATTCGGAAGAACACCAGTGGCGAAGGCGACATACTGGCTCATTACTGACGCTGAGGCGCGAAAGCGTGGGGAGCAAACAGGATTAGATACCCTGG
>g6_m13f.ab1 
GGCTACCTTGTTACGACTTAGCCCCAGTCACTAGTTTTACCCTAGGCGGCTCCTTACGGTTACCGACTTTAGGTACACCCAGCTTCCATGGCTTGACGGGCGGTGTGTGCAAGGTCCGGGAACGTATTCACCGTAGCGTTGCTGATCTACGATTACTAGCGATTCCAGCTTCATGGAGTCGAGTTGCAGACTCCAATCTGAACTGAGAGGCGTTTTTTGGGATTAGCTTCATATCGCTATGTTGCAGCCCTTTGTACGCCCCATTGTAGCACGTGTGTAGCCCTGGGCATAAAGGCCATGATGACTTGACATCATCCCCTCCTTCCTCACGTCTTACGACGGCAGTTTCACTAGAGTTCCCAGCGTTACCTGATGGCAACTAGTGATGGGGGTTGCGCTCGTTGCGGGACTTAACCCAACACCTCACGGCACGAGCTGACGACAGCCATGCAGCACCTTACTGGCAGTGTATTGCTACAAAGTGAGCTTTCACCCACGGTCTCCCAGCATTCTAGCCCAGGTAAGGTTCCTCGCGTATCATCGAATTAAACCACATGCTCCACCGCTTGTGCGGACCCCCGCCAATTCCTTTGAGTTTCAATCTTGCGATCGTACTTCCCAGGTGGGATACTTAATGCTTTCGCTCAGACACACACAGTGTATCGCGTATGTCGAGTATCCATAGTTTAGGGCGTGG
>g7_m13f.ab1 
ACGGCTACCTTGTTACGACTTCACCCCAGTCACGAACCCTGCCGTGGTAATCGCCCTCCTTGCGGTTAGGCTAACTACTTCTGGCAGAACCCGCTCCCATGGTGTGACGGGCGGTGTGTACAAGACCCGGGAACGTATTCACCGTGACATTCTGATCCACGATTACTAGCGATTCCGACTTCACGCAGTCGAGTTGCAGACTGCGATCCGGACTACGACTGGTTTTATGGGATTAGCTCCCCCTCGCGGGTTGGCAACCCTTTGTACCAGCCATTGTATGACGTGTGTAGCCCCACCTATAAGGGCCATGAGGACTTGACGTCATCCCCACCTTCCTCCGGTTTATCACCGGCAGTCCCATTAGAGTGCCCTTTCGTAGCAACTAATGGCAAGGGTTGCGCTCGTTGCGGGACTTAACCCAACATCTCACGACACGAGCTGACGACAGCCATGCAGCACCTGTGTTATGGCTCTCTTTCGAGCACTCCTTCATCTCTAAAGGATTCCATACATGTCAAAGGTGGGTAAGGTTTTTCGCGTTGCATCGAATTAAACCACATCATCCACCGCTTGTGCGGGTCCCCGTCAATTCCTTTGAGTTTCAACCTTGCGGCCGTACTCCCCAGGCGGTCAACTTCACGCGTTAGCTTCGTTACTGAGTCAGTTAAGA
>g8_m13f.ab1 
ACGGTTACCTTGTTACGACTTCACCCCAGTCGCTAAACCCACTGTGGTCGCCTGCCTCCTTGCGGTTAGCTCAACGCCTTCGAGTGAATCCAACTCCCATGGTGTGACGGGCGGTGTGTACAAGGCCTGGGAACGTATTCACCGCGGCATGCTGATCCGCGATTACTAGCGATTCCGCCTTCACGCTCTCGAGTTGCAGAGAACGATCCGAACTGAGACGACTTTTGGAGATTAGCTCCCTCTCGCGAGGTGGCTGCCCACTGTAGTCGCCATTGTAGCACGTGTGTAGCCCAGCGCGTAAGGGCCATGAGGACTTGACGTCATCCCCACCTTCCTCCGGCTTATCACCGGCGGTTCCTTTAGAGTACCCAACTAAATGATGGCAACTAAAGGCGAGGGTTGCGCTCGTTGCGGGACTTAACCCAACATCTCACGACACGAGCTGACGACAGCCATGCAGCACCTGTCACTCATCCAGCCGAACTGAAGAAATCCATCTCTGGAAATCGCGATGAGGATGTCAAACGCTGGTAAGGTTCTGCGCGTTGCTTCGAATTAAACCACATGCTCCACCGCTTGTGCAGGCCCCCGTCAATTCCTTTGAGTTTTAATCTTGCGACCGTACTCCCCAGGCGGATAACTTAATGCGTTAGCTGCGCCACTGAAACACCATGTGCCCCAGCAGCTAGTTATCATCGTTTACGGCGTGG
>g9_m13f.ab1 
AGAGTTTGATCATGGCTCAGAACGAACGCTGGCGGCATGCCTAATACATGCAAGTCGAACGAGATCTTCGGATCTAGTGGCGCACGGGTGCGTAACGCGTGGGAATCTACCCTTGGGTTCGGAATAACGTCGGGAAACTGACGCTAATACCGGATGATGACGAAAGTCCAAAGATTTATCGCCCAGGGATGAGCCCGCGTAGGATTAGCTAGTTGGTGAGGTAAAGGCTCACCAAGGCTACGATCCTTAGCTGGTCTGAGAGGATGATCAGCCACACTGGGACTGAGACACGGCCCAGACTCCTACGGGAGGCAGCAGTAGGGAATATTGGACAATGGGGGCAACCCTGATCCAGCAATGCCGCGTGAGTGATGAAGGCCTTAGGGTTGTAAAGCTCTTTTACCCGAGATGATAATGACAGTATCGGGAGAATAAGCTCCGGCTAACTCCGTGCCAGCAGCCGCGGTAATACGGAGGGAGCTAGCGTTGTTCGGAATTACTGGGCGTAAAGCGCACGTAGGCGGCGATTTAAGTCAGAGGTGAAAGCCCGGGGCTCAACCCCGGAACTGCCTTTGAGACTGGATTGCTAGAATCTTGGAGAGGCGGGTGGAATTCCGAGTGTAGAGGTGAAATTCGTAGATATTCGGAAGAACACCAGTGGCGAA
>h10_m13f.ab1 
AGAGTTTGATCCTGGCTCAGATTGAACGCTAGCGGGATGCCTTACACATGCAAGTCGAACGGCAGCACGGACTTCGGTCTGGTGGCGAGTGGCGAACGGGTGAGTAATGTATCGGAACGTGCCTAGTAGCGGGGGATAACTACGCGAAAGCGTAGCTAATACCGCATACGCCCTACGGGGGAAAGCAGGGGATCGCAAGACCTTGCACTATTAGAGCGGCCGATATCGGATTAGCTAGTTGGTGGGGTAACGGCTCACCAAGGCGACGATCCGTAGCTGGTTTGAGAGGACGACCAGCCACACTGGGACTGAGACACGGCCCAGACTCCTACGGGAGGCAGCAGTGGGGAATTTTGGACAATGGGGGAAACCCTGATCCAGCCATCCCGCGTGTGCGATGAAGGCCTTCGGGTTGTAAAGCACTTTTGGCAGGAAAGAAACGTCATGGGTTAATACCCCGTGAAACTGACGGTACCTGCAGAATAAGCACCGGCTAACTACGTGCCAGCAGCCGCGGTAATACGTAGGGTGCAAGCGTTAATCGGAATTACTGGGCGTAAAGCGTGCGCAGGCGGTTCGGAAAGAAAGATGTGAAATCCCAGAGCTTAACTTTGGAACTGCATTTTTAACTACCGGGCTAGAGTGTGTCAGAGGGAGGTGGAATTCCGCGTGTAGCAGTGAAATGCGTAGATATGCGGAGGAACACCGATGGCGAAGGCAGCCTCCTGGGATAACACTGACGCTCATGCACGAAAGCGTGGGGAGCAAACAGGATTAGATACCCTGGTAGTCCACGCCCTAAACGATGTCAACTAGCTGTTGGGGCCTTCGGG
>h11_m13f.ab1 
CCAGCCATTGTATGACCTGGGTGGCCCCACCTATAAGGGCCATGAGGACTTGACGTCATCCCCACCTTCTTCGGGTTTATCACCGGCAGTCCCATTACAGTGCCCTTTCGG
>h12_m13f.ab1 
ACGGCTACCTTGTTACGACTTCACCCCAGTCGCTAAACCCACTGTGGTCGCCTGCCTCCTTGCGGTTAGCTCAACGCCTTCGAGTGAATCCAACTCCCATGGTGTGACGGGCGGTGTGTACAAGGCCTGGGAACGTATTCACCGCGGCATGCTGATCCGCGATTACTAGCGATTCCGCCTTCACGCTCTCGAGTTGCAGAGAACGATCCGAACTGAGACGACTTTTGGAGATTAGCTCCCTCTCGCGAGGTGGCTGCCCACTGTAGTCGCCATTGTAGCACGTGTGTAGCCCAGCGCGTAAGGGCCATGAGGACTTGACGTCATCCCCACCTTCCTCCGGCTTATCACCGGCGGTTCCTTTAGAGTACCCAACTAAATGATGGCAACTAAAGGCGAGGGTTGCGCTCGTTGCGGGACTTAACCCAACATCTCACGACACGAGCTGACGACAGCCATGCAGCACCTGTCACTCATCCAGCCGAACTGAAGAAATCCATCTCTGGAAATCGCGATGAGGATGTCAAACGCTGGTAAGGTTCTGCGCGTTGCTTCGAATTAAACCACATGCTCCACCGCTTGTGCAGGCCCCCGTCAATTCCTTTGAGTTTTAATCTTGCGACCGTACTCCCCAGGCGGATAACTTAATGCGTTAGCTGCGCCACTGAAACACCATGTGCCCCAGCAGCTAGTTATCATCGTTTACGGCGTG
>h1_m13f.ab1 
ACGGCTACCTTGTTACGACTTCACCCCAGTCGCTAAACCCACTGTGGTCGCCTGCCTCCTTGCGGTTAGCTCAACGCCTTCGAGTGAATCCAACTCCCATGGTGTGACGGGCGGTGTGTACAAGGCCTGGGAACGTATTCACCGCGGCATGCTGATCCGCGATTACTAGCGATTCCGCCTTCACGCTCTCGAGTTGCAGAGAACGATCCGAACTGAGACGACTTTTGGAGATTAGCTCCCTCTCGCGAGGTGGCTGCCCACTGTAGTCGCCATTGTAGCACGTGTGTAGCCCAGCGCGTAAGGGCCATGAGGACTTGACGTCATCCCCACCTTCCTCCGGCTTATCACCGGCGGTTCCTTTAGAGTACCCAACTAAATGATGGCAACTAAAGGCGAGGGTTGCGCTCGTTGCGGGACTTAACCCAACATCTCACGACACGAGCTGACGACAGCCATGCAGCACCTGTCACTCATCCAGCCGAACTGAAGAAATCCATCTCTGGAAATCGCGATGAGGATGTCAAACGCTGGTAAGGTTCTGCGCGTTGCTTCGAATTAAACCACATGCTCCACCGCTTGTGCAGGCCCCCGTCAATTCCTTTGAGTTTTAATCTTGCGACCGTACTCCCCAGGCGGATAACTTAATGCGTTAGCTGCGCCACTGAAACACCATGTGCCCCAGCAGCTAGTTATCATCGTTTACGGCGTGGACTACCAGGGTATCTAATCCTGTTTGCTCCCCACGCTTTCGCACCTCAGCGTCAATACTTGTCCAGCGGGCCGCCTTCGCCACTGG
>h2_m13f.ab1 
ACGGTTACCTTGTTACGACTTCACCCCAGTCGCTAAACCCACTGTGGTCGCCTGCCTCCTTGCGGTTAGCTCAACGCCTTCGAGTGAATCCAACTCCCATGGTGTGACGGGCGGTGTGTACAAGGCCTGGGAACGTATTCACCGCGGCATGCTGATCCGCGATTACTAGCGATTCCGCCTTCACGCTCTCGAGTTGCAGAGAACGATCCGAACTGAGACGACTTTTGGAGATTAGCTCCCTCTCGCGAGGTGGCTGCCCACTGTAGTCGCCATTGTAGCACGTGTGTAGCCCAGCGCGTAAGGGCCATGAGGACTTGACGTCATCCCCACCTTCCTCCGGCTTATCACCGGCGGTTCCTTTAGAGTACCCAACTAAATGATGGCAACTAAAGGCGAGGGTTGCGCTCGTTGCGGGACTTAACCCAACATCTCACGACACGAGCTGACGACAGCCATGCAGCACCTGTCACTCATCCAGCCGAACCGAAGAAATCCATCTCTGGAAATCGCGATGAGGATGTCAAACGCTGGTAAGGTTCTGCGCGTTGCTTCGAATTAAACCACATGCTCCACCGCTTGTGCAGGCCCCCGTCAATTCCTTTGAGTTTTAATCTTGCGACCGTACTCCCCAGGCGGATAACTTAATGCGTTAGCTGCGCCACTGAAACACCATGTGCCCCAGCAGCTAGTTATCATCGTTTACGGCGTG
>h3_m13f.ab1 
AGGCTACCTTGTTACGACTTAGCCCCAGTCACTAGTTTTACCCTAGGCGGCTCCTTACGGTTACCGACTTTAGGTACACCCAGCTTCCATGGCTTGACGGGCGGTGTGTGCAAGGTCCGGGAACGTATTCACCGTAGCGTTGCTGATCTACGATTACTAGCGATTCCAGCTTCATGGAGTCGAGTTGCAGACTCCAATCTGAACTGAGAGGCGTTTTTTGGGATTAGCTTCATATCGCTATGTTGCAGCCCTTTGTACGCCCCATTGTAGCACGTGTGTAGCCCTGGGCATAAAGGCCATGATGACTTGACATCATCCCCTCCTTCCTCACGTCTTACGACGGCAGTTTCACTAGAGTTCCCAGCGTTACCTGATGGCAACTAGTGATGGGGGTTGCGCTCGTTGCGGGACTTAACCCAACACCTCACGGCACGAGCTGACGACAGCCATGCAGCACCTTACTGGCAGTGTATTGCTACAAAGTGAGCTTTCACCCACGGTCTCCCAGCATTCTAGCCCAGGTAAGGTTCCTCGCGTATCATCGAATTAAACCACATGCTCCACCGCTTGTGCGGACCCCCGCCAATTCCTTTGAGTTTCAATCTTGCGATCGTACTTCCCAGGTGGGATACTTAATGCTTTCGCTCAGACACACACAGTGTATCGCGTATGTCGAGTATCCATAGTTTAGGGCGTGG
>h4_m13f.ab1 
ACGGCTACCTTGTTACGACTTCACCCCAGTCGCTAAACCCACTGTGGTCGCCTGCCTCCTTGCGGTTAGCTCAACGCCTTCGAGTGAATCCAACTCCCATGGTGTGACGGGCGGTGTGTACAAGGCCTGGGAACGTATTCACCGCGGCATGCTGATCCGCGATTACTAGCGATTCCGCCTTCACGCTCTCGAGTTGCAGAGAACGATCCGAACTGAGACGACTTTTGGAGATTAGCTCCCTCTCGCGAGGTGGCTGCCCACTGTAGTCGCCATTGTAGCACGTGTGTAGCCCAGCGCGTAAGGGCCATGAGGACTTGACGTCATCCCCACCTTCCTCCGGCTTATCACCGGCGGTTCCTTTAGAGTACCCAACTAAATGATGGCAACTAAAGGCGAGGGTTGCGCTCGTTGCGGGACTTAACCCAACATCTCACGACACGAGCTGACGACAGCCATGCAGCACCTGTCACTCATCCAGCCGAACTGAAGAAATCCATCTCTGGAAATCGCGATGAGGATGTCAAACGCTGGTAAGGTTCTGCGCGTTGCTTCGAATTAAACCACATGCTCCACCGCTTGTGCAGGCCCCCGTCAATTCCTTTGAGTTTTAATCTTGCGACCGTACTCCCCAGGCGGATAACTTAATGCGTTAGCTGCGCCACTGAAACACCATGTGCCCCAGCAGCTAGTTATCATCGTTTACGGCGTGG
>h5_m13f.ab1 
ACGGTTACCTTGTTACGACTTCACCCCAGTCGCTAAACCCACTGTGGTCGCCTGCCTCCTTGCGGTTAGCTCAACGCCTTCGAGTGAATCCAACTCCCATGGTGTGACGGGCGGTGTGTACAAGGCCTGGGAACGTATTCACCGCGGCATGCTGATCCGCGATTACTAGCGATTCCGCCTTCACGCTCTCGAGTTGCAGAGAACGATCCGAACTGAGACGACTTTTGGAGATTAGCTCCCTCTCGCGAGGTGGCTGCCCACTGTAGTCGCCATTGTAGCACGTGTGTAGCCCAGCGCGTAAGGGCCATGAGGACTTGACGTCATCCCCACCTTCCTCCGGCTTATCACCGGCGGTTCCTTTAGAGTACCCAACTAAATGATGGCAACTAGGGGCGAGGGTTGCGCTCGTTGCGGGACTTAACCCAACATCTCACGACACGAGCTGACGACAGCCATGCAGCACCTGTGTTCCGGCCAGCCGAACTGAAGAAAGGCATCTCTGCCGATCAAACCGGACATGTCAAAAGCTGGTAAGGTTCTGCGCGTTGCTTCGAATTAAACCACATGCTCCACCGCTTGTGCGGGCCCCCGTCAATTCCTTTGAGTTTTAATCTTGCGACCGTACTCCCCAGGCGGAATGCTTAAAGCGTTAGCTGCGCCACTGAAGAGCAAGCTCCCCAACGGCTGGCATTCATCGTTTACGGCGTGGACTACCAGGGTATCTAATCCTGTTTGCTCCCCACGCTTTCGCGCCTCAGCGTCAGTTTCGGACCAGTTGGCCGCCTTCGCCACTGGTGTTCTTGCGAATATCTACGAATTTCACCTCTACACTCGCAGTTCCACCAACCTCTTCC
>h6_m13f.ab1 
AGAGTTTGATCCTGGCTCAGAACGAACGCTGGCGGCATGCCTAATACATGCAAGTCGAACGAGATCTTCGGATCTAGTGGCGCACGGGTGCGTAACGCGTGGGAATCTACCCTTGGGTTCGGAATAACGTCGGGAAACTGACGCTAATACCGGATGATGACGAAAGTCCAAAGATTTATCGCCCAGGGATGAGCCCGCGTAGGATTAGCTAGTTGGTGAGGTAAAGGCTCACCAAGGCTACGATCCTTAGCTGGTCTGAGAGGATGATCAGCCACACTGGGACTGAGACACGGCCCAGACTCCTACGGGAGGCAGCAGTAGGGAATATTGGACAATGGGGGCAACCCTGATCCAGCAATGCCGCGTGAGTGATGAAGGCCTTAGGGTTGTAAAGCTCTTTTACCCGAGATGATAATGACAGTATCGGGAGAATAAGCTCCGGCTAACTCCGTGCCAGCAGCCGCGGTAATACGGAGGGAGCTAGCGTTGTTCGGAATTACTGGGCGTAAAGCGCACGTAGGCGGCGATTTAAGTCAGAGGTGAAAGCCCGGGGCTCAACCCCGGAACTGCCTTTGAGACTGGATTGCTAGAATCTTGGAGAGGCGGGTGGAATTCCGAGTGTAGAGGTGAAATTCGTAGATATTCGGAAGAACACCAGTGGCGAAGGCGGCCCGCTGGACAAGTATTGACGCTGAGGTGCGAAAGCGTGGGGA
>h7_m13f.ab1 
AGAGTTTGATCATGGCTCAGAACGAACGCTGGCGGCATGCCTAATACATGCAAGTCGAACGAGATCTTCGGATCTAGTGGCGCACGGGTGCGTAACGCGTGGGAATCTACCCTTGGGTTCGGAATAACGTCGGGAAACTGACGCTAATACCGGATGATGACGAAAGTCCAAAGATTTATCGCCCAGGGATGAGCCCGCGTAGGATTAGCTAGTTGGTGAGGTAAAGGCTCACCAAGGCTACGATCCTTAGCTGGTCTGAGAGGATGATCAGCCACACTGGGACTGAGACACGGCCCAGACTCCTACGGGAGGCAGCAGTAGGGAATATTGGACAATGGGGGCAACCCTGATCCAGCAATGCCGCGTGAGTGATGAAGGCCTTAGGGTTGTAAAGCTCTTTTACCCGAGATGATAATGACAGTATCGGGAGAATAAGCTCCGGCTAACTCCGTGCCAGCAGCCGCGGTAATACGGAGGGAGCTAGCGTTGTTCGGAATTACTGGGCGTAAAGCGCACGTAGGCGGCGATTTAAGTCAGAGGTGAAAGCCCGGGGCTCAACCCCGGAACTGCCTTTGAGACTGGATTGCTAGAATCTTGGAGAGGCGGGTGGAATTCCGAGTGTAGAGGTGAAATTCGTAGATATTCGGAGGAACACCAGTGGCGAAGGCGGCCCGCTGGACAAGTATTGACGCTGAGGTGCGAAAGCGTGGGGAGCAAACAGGATTAGATACCCTGG
>h8_m13f.ab1 
ACGGCTACCTTGTTACGACTTAGCCCCAGTCACTAGTTTTACCCTAGGCGGCTCCTTACGGTTACCGACTTTAGGTACACCCAGCTTCCATGGCTTGACGGGCGGTGTGTGCAAGGTCCGGGAACGTATTCACCGTAGCGTTGCTGATCTACGATTACTAGCGATTCCAGCTTCATGGAGTCGAGTTGCAGACTCCAATCTGAACTGAGAGGCGTTTTTTGGGATTAGCTTCATATCGCTATGTTGCAGCCCTTTGTACGCCCCATTGTAGCACGTGTGTAGCCCTGGGCATAAAGGCCATGATGACTTGACATCATCCCCTCCTTCCTCACGTCTTACGACGGCAGTTTCACTAGAGTTCCCAGCGTTACCTGATGGCAACTAGTGATGGGGGTTGCGCTCGTTGCGGGACTTAACCCAACACCTCACGGCACGAGCTGACGACAGCCATGCAGCACCCTACTGGCAGTGTATTGCTACAAAGTGAGCTTTCACCCACGGTCTCCCAGCATTCTAGCCCAGGTAAGGTTCCTCGCGTATCATCGAATTAAACCACATGCTCCACCGCTTGTGCGGACCCCCGCCAATTCCTTTGAGTTTCAATCTTGCGATCGTACCTCCCAGGTGGGATACTTAATGCTTTCGCTCAGACACACACAGTGTATCGCGTATGTCGAGTATCCATAGTTTAGGGCGTGG
>h9_m13f.ab1 
AGAGTTTGATCCTGGCTCAGGATGAACGCTAGCGGCAGGCTTAATACATGCAAGTCGAGGGGCAGCATGGTGTAGCAATACACTGATGGCGACCGGCAAACGGGTGCGGAACACGTACACAACCTTCCTTTAAGCGGGGAATAGCCCGGGGAAACCCGGATTAATACCCCATAGTACGTCGAGAGGGCATCCTCTTGATTTTAAAGATTTATCACTTAAAGATGGGTGTGCGGCTGATTAGGTAGTTGGCGGGGTAACGGCCCACCAAGCCTACGATTAGTAACTGGTGTGAGAGCACGACCAGTCACACGGGCACTGAGACACGGGCCCGACTCCTACGGGAGGCAGCAGTAAGGAATATTGGTCAATGGACGAAAGTCTGAACCAGCCATGCCGCGTGGAGGATGAAGGTCCTCTGGATTGTAAACTTCTTTTATATGGGACGAAAACGGGGCTTTCTAGCTCAACTGACGGTACCATATGAATAAGCACCGGCTAACTCCGTGCCAGCAGCCGCGGTAATACGGAGGGTGCAAGCGTTATCCGGATTCACTGGGTTTAAAGGGTGCGTAGGTGGGTTGGTAAGTCAGTGGTGAAATCTCCGAGCTTAACTTGGAAACTGCCATTGATACTATCAGTCTTGAATACCGTGGAGGTCAGCGGAATATGTCATGTAGCGGTGAAATGCTTAGATATGACATAGAACACCAATTGCGAAGGCAGCTGGCTACACGAATATTGACACTGAG
