# Supplementary material for: Culture-Independent Investigation of the Microbiome Associated with the Nematode Acrobeloides maximus
Source: PLoS One. 2013 Jul 22;8(7):e67425. doi: 10.1371/journal.pone.0067425 (PMC3718782; doi:10.1371/journal.pone.0067425)
Supplement: Data S1 — Trimmed sequence files used in phylogenetic analysis from soil microcosm and long term culture samples. All were sequenced using plasmid primer binding sites (M13F or M13R) and the plasmid sequence was trimmed away. The sequences were trimmed at the 3′ end at the first ambiguous nucleotide. (ZIP) [file pone.0067425.s001.zip › plate1a all clean.fasta]

>c11_m13f.ab1 
GGCGATTGGGCCCTCTAGATGCATGCTCGAGCGGCCGCCAGTGTGATGGATATCTGCAGAATTCGCCCTTACGGCTACCTTGTTACGACTTCACCCCAGTTACCGGCCTATCCTTGGAACCATGCCTCCCTTGCGGGTTGGCTCAGGCGCTTCTGGAGAAACCGACTCCCATGGTGTGACGGGCGGTGTGTACAAGGCCCGGGAACGTATTCACCGCGGCGTGCTGATCCGCGATTACTAGCGATTCCAACTTCATGCAGCCGAGTTGCAGACTGCAATCCGAACTGAGGACGAGTTTGTGGGATTGGCTCCGCATCACTGCTTGGCAACCCTTTGTATCGTCCATTGTAGCACGTGTGTAGCCCTGGGCATAAGGGCCATGAGGACTTGACGTCATCCCCACCTTCCTCCGATTTAACATCGGCAGTCCCATTAGAGTGCCCGGCCGAACCGCTGGCAACTAGATGGCGGGGGTTGCGCTCGTTGCGGGACTTAACCCAACATCTCACGACACGAGCTGACGACAGCCATGCAGCACCTCTACAGCAGCCCCGAAGGGAAGGTACATCTCTGCACCGGTCCACTGCAGTTCAAACCCAGGTAAGGTTCTGCGCGTTGCGTCGAATTAAACCACATGCTCCACCGCTTGTGCGGGCCCCCGTCAATTCCTTTGAGTTTTAATCTTGCGACCGTACTCCCCAGGCGGAGTGCTTAACGTGTTAACTTCGACACCACAGGGGTCAATACCCGTGACGTCTAGCACTCATCGTTTACAGCGTGGACTACCAGGGTATCTAATCCTGTTTGCTACCCACGCTTTCGCGTCTCAGCGTCAGTCGTCGTCCAGATGGCCGCCTTCGCCACAGGTGTTCCTCCCGATATCTACGAATTTCACCTCTACACCGGGGAATTCCGCCATCCCCTCCGACACTCAAGCGAGACAGTATCAAACGCACTTCCTCAGTTAAGCTGAGGGCTTTCACGTTCG
>d10_m13f.ab1 
GGCGATTGGGCCCTCTAGATGCATGCTCGAGCGGCCGCCAGTGTGATGGATATCTGCAGAATTCGCCCTTAGAGTTTGATCCTGGCTCAGATTGAACGCTGGCGGCATGCCTTACACATGCAAGTCGAACGGCAGCACGGGAGCAATCCTGGTGGCGAGTGGCGAACGGGTGAGTAATATATCGGAACGTGCCCAGTCGTGGGGGATAACGCAGCGAAAGCTGTGCTAATACCGCATACGATCTATGGATGAAAGCGGGGGATCGCAAGACCTCGCGCGATTGGAGCGGCCGATATCAGATTAGGTAGTTGGTGGGGTAAAGGCTCACCAAGCCGACGATCTGTAGCTGGTCTGAGAGGACGACCAGCCACACTGGAACTGAGACACGGTCCAGACTCCTACGGGAGGCAGCAGTGGGGAATTTTGGACAATGGGCGCAAGCCTGATCCAGCAATGCCGCGTGCAGGATGAAGGCCTTCGGGTTGTAAACTGCTTTTGTACGGAACGAAAAGGCTCTGGTTAATACCTGGGGCCCATGACGGTACCGTAAGAATAAGCACCGGCTAACTACGTGCCAGCAGCCGCGGTAATACGTAGGGTGCGAGCGTTAATCGGAATTACTGGGCGTAAAGCGTGCGCAGGCGGTAATGCAAGACAGATGTGAAATCCCCGGGCTTAACCTGGGAACTGCATTTGTGACTGCATTGCTGGAGTGCGGCAGAGGGGGATGGAATTCCGCGTGTAGCAGTGAAATGCGTAGATATGCGGAGGAACACCGATGGCGAAGGCAATCCCCTGGGCCTGCACTGACGCTCATGCACGAAAGCGTGGGGAGCAAACAGGATTAGATACCCTGGTAGTCCACGCCCTAAACGATGTCAACTGGTTGTTGGGTCTTAACTGACTCAGTAACGAAGCTAACGCGTGAAGTTGACCGCCTGGGGAGTACGGCCGCAAGGTTGAAACTCAAGGAATTGACGGGGACCC
>b6_m13f.ab1 
GGCGATTGGGCCCTCTAGATGCATGCTCGAGCGGCCGCCAGTGTGATGGATATCTGCAGAATTCGCCCTTACGGCTACCTTGTTACGACTTCACCCCAGTCGCTGACCCTACCGTGGTTGGCTGCCTCCTTGCGGTTAGCGCACCACCTTCGGGTAGAACCAACTCCCATGGTGTGACGGGCGGTGTGTACAAGGCCCGGGAACGTATTCACCGCGGCATGCTGATCCGCGATTACTAGCGATTCCAACTTCATGCCCTCGAGTTGCAGAGGACAATCCGAACTGAGACGACTTTTAAGGATTAACCCTCTGTAGTCGCCATTGTAGCACGTGTGTAGCCCACCCTGTAAGGGCCATGAGGACTTGACGTCATCCCCACCTTCCTCCGGCTTAGCACCGGCAGTCCCATTAGAGTTCCCAACTAAATGATGGCAACTAATGGCGAGGGTTGCGCTCGTTGCGGGACTTAACCCAACATCTCACGACACGAGCTGACGACAGCCATGCAGCACCTGTGTCCCAGTCCCCGAAGGGAAAGCCACATCTCTGTGGCGGTCCGGGCATGTCAAAAGGTGGTAAGGTTCTGCGCGTTGCTTCGAATTAAACCACATGCTCCACCGCTTGTGCGGGCCCCCGTCAATTCCTTTGAGTTTTAATCTTGCGACCGTACTCCCCAGGCGGATTGCTTAATGCGTTAGCTGCGTCACCGAGAAGCAAGCTTCCCGACAACTAGCAATCATCGTTTACGGCGTGGACTACCAGGGTATCTAATCCTGTTTGCTCCCCACGCTTTCGAGCCTCAGCGTCAGTAATGAGCCAGTAAGTCGCCTTCGCCACTGGTGTTCTTCCGAATATCTACGAATTTCACCTCTACACTCGGAGTTCCACTTACCTCTCTCACACTCAAGACATCCAGTATCAAAGGCAGTTCCAGAGTTGAGCTCTGGGATTTCACCCCTGACTTAAATGTCCGCCTACGCTCCCTTT
>h10_m13f.ab1 
GGCGATTGGGCCCTCTAGATGCATGCTCGAGCGGCCGCCAGTGTGATGGATATCTGCAGAATTCGCCCTTACGGTTACCTTGTTACGACTTCACCCCAGTCATGAATACTACCGTGGTAAGCGTCCCCCTTGCGGTTAGACTACCTACTTCTGGTAAAACCCACTCCCATGGTGTGACGGGCGGTGTGTACAAGGCCCGGGAACGTATTCACCGCGACATGCTGATCCGCGATTACTAGCGATTCCGACTTCATGCTCTCGAGTTGCAGAGAACAATCCGGACTACGATCGGCTTTCTGAGATTAGCTCCCCCTCGCGGGTTGGCAACTCTCTGTACCGACCATTGTATTACGTGTGAAGCCCTGGCCATAAGGGCCATGAGGACTTGACGTCATCCCCACCTTCCTCCGGTTTGTCACCGGCAGTCCCATTAAAGTGCCCAACTAAATGATGGCAATTAATGGCAAGGGTTGCGCTCGTTGCGGGACTTAACCCAACATCTCACGACACGAGCTGACGACAGCCATGCAGCACCTGTGTCCACTTTCCCTTACGGGCACCTAATGCATCTCTGCTTCGTTAGTGGCATGTCAAGGCCAGGTAAGGTTTTTCGCGTTGCATCGAATTAATCCACATAATCCACCGCTTGTGCGGGCCCCCGTCAATTCCTTTGAGTTTTAATCTTGCGACCGTACTCCCCAGGCGGTCTACTTCACGCGTTAGCTGCGTTACTCATGGATTTTACTCCACCAACAACTAGTAGACATCGTTTAGGGCGTGGACTACCAGGGTATCTAATCCTGTTTGCTCCCCACGCTTTCGTGCATGAGCGTCAATATTATCCCAGGGGGCTGCCTTCGCCATTGGTATTCCTCCACATCTCTACGCATTTCACTGCTACACGTGGAATTCTACCCCCCTCTGACATATTCTAGTCTGGCAGTTTCAAACGCAGTTCCCAAGTTGAGCTCGGGGATTTCACATCTG
>f4_m13f.ab1 
GGCGATTGGGCCCTCTAGATGCATGCTCGAGCGGCCGCCAGTGTGATGGATATCTGCAGAATTCGCCCTTAGAGTTTGATCCTGGCTCAGGATGAACGCTAGCGGCAGGCCTAATACATGCAAGTCGAACGAGATTAAGAGGCTTGCTTCTTATGAAAGTGGCGCACGGGTGCGTAACGCGTATGCAACCTACCTTAATCAGGGGGATAGCCCGAAGAAATTCGGATTAAGACCGCATAAAAACACAGGATAGCATTATCCAATGTTCAAATATTTATAGGATTAAGATGGGCATGCGTGTCATTAGCTAGTTGGCGGGGTAACGGCCCACCAAGGCGACGATGACTAGGGGATCTGAGAGGATGACCCCCCACACTGGTACTGAGACACGGACCAGACTCCTACGGGAGGCAGCAGTAAGGAATATTGGTCAATGGAGGGAACTCTGAACCAGCCATGCCGCGTGCAGGAAGACAGCCCTCTGGGTCGTAAACTGCTTTTATTCGGGAATAAACCTTTCTACGTGTAGGAAGCTGAATGTACCGAAGGAATAAGGATCGGCTAACTCCGTGCCAGCAGCCGCGGTAATACGGAGGATCCAAGCGTTATCCGGATTTATTGGGTTTAAAGGGTGCGTAGGCGGCTTATTAAGTCAGGGGTGAAAGACGGTGGCTCAACCATCGCAGTGCCCTTGATACTGATGAGCTTGAATACACTAGAGGTAGGCGGAATGTGACAAGTAGCGGTGAAATGCATAGATATGTCACAGAACACCGATTGCGAAGGCAGCTTACTATGGTGTTATTGACGCTGAGGCACGAAAGCGTGGGGATCAAACAGGATTAGATACCCTGGTAGTCCACGCCCTAAACGATGAATACTCGCTGTTAGCGATATACAGTTAGCGGCTAAGCGAAAGCGTTAAGTATTCCACCTGGGGAGTACGCCCGCAAGGGTGAAACTCAAGGAATTGACGGGGGCCCGC
>a4_m13f.ab1 
GCGATTGGGCCCTCTAGATGCATGCTCGAGCGGCCGCCAGTGTGATGGATATCTGCAGAATTCGCCCTTAGAGTTTGATCCTGGCTCAGATTGAACGCTGGCGACATGCCTTACACATGCAAGTCGAACGGCAGCACGGGAGCAATCCTGGTGGCGAGTGGCGAACGGGTGAGTAATATATCGGAACGTGCCCAGTCGTGGGGGATAACGCAGCGAAAGCTGTGCTAATACCGCATACGATCTACGGATGAAAGCGGGGGATCGCAAGACCTCGCGCGATTGGAGCGGCCGATATCAGATTAGCTAGTTGGTGGGGTAAAAGCCTACCAAGGCGACGATCTGTAGCTGGTCTGAGAGGACGACCAGCCACACTGGAACTGAGACACGGTCCAGACTCCTACGGGAGGCAGCAGTGGGGAATTTTGGACAATGGGCGCAAGCCTGATCCAGCAATGCCGCGTGCAGGATGAAGGCCTTCGGGTTGTAAACTGCTTTTGTACGGAACGAAACGGTTCTCTCTAATACAGGGGGCTAATGACGGTACCGTAAGAATAAGCACCGGCTAACTACGTGCCAGCAGCCGCGGTAATACGTAGGGTGCGAGCGTTAATCGGAATTACTGGGCGTAAAGCGTGCGCAGGCGGTGATGTAAGACAGATGTGAAATCCCCGGGCTCAACCTGGGACCTGCATTTGTGACTGCATCGCTGGAGTGCGGCAGAGGGGGATGGAATTCCGCGTGTAGCAGTGAAATGCGTAGATATGCGGAGGAACACCGATGGCGAAGGCAATCCCCTGGGCCTGCACTGACGCTCATGCACGAAAGCGTGGGGAGCAAACAGGATTAGATACCCTGGTAGTCCACGCCCTAAACGATGTCAACTGGTTGTTGGGTCTTCACTGACTCAGTAACGAAGCTAACGCGTGAAGTTGACCGCCTGGGGAGTACGGCCGCAAGGTTGAAACTCAAAGGAATTGACGGGGA
>d12_m13f.ab1 
ATTGGGCCCTCTAGATGCATGCTCGAGCGGCCGCCAGTGTGATGGATATCTGCAGAATTCGCCCTTACGGCTACCTTGTTACGACTTCACCCCAGTCGCTGACCCTACCGTGGTCGCCTGCCTCCTTGCGGTTAGCACAGCGCCTTCGGGTAAAACCAACTCCCATGGTGTGACGGGCGGTGTGTACAAGGCCCGGGAACGTATTCACCGCGGCATGCTGATCCGCGATTACTAGCGATTCCAACTTCATGCACTCGAGTTGCAGAGTGCAATCCGAACTGAGATGGCTTTTGGAGATTAGCTCACACTCGCGTGCTCGCTGCCCACTGTCACCACCATTGTAGCACGTGTGTAGCCCAGCCCGTAAGGGCCATGAGGACTTGACGTCATCCCCACCTTCCTCTCGGCTTATCACCGGCAGTCCCCTTAGAGTGCCCAACTAAATGCTGGCAACTAAGGGCGAGGGTTGCGCTCGTTGCGGGACTTAACCCAACATCTCACGACACGAGCTGACGACAGCCATGCAGCACCTGTATCCGGTCCAGCCGAACTGAAAGACACATCTCTGTGTCCGCGACCGGTATGTCAAGGGCTGGTAAGGTTCTGCGCGTTGCTTCGAATTAAACCACATGCTCCACCGCTTGTGCGGGCCCCCGTCAATTCCTTTGAGTTTTAATCTTGCGACCGTACTCCCCAGGCGGAATGTTTAATGCGTTAGCTGCGTCACCGAAGAGTAAACTCCCCAACGGCTAACATTCATCGTTTACGGCGTGGACTACCAGGGTATCTAATCCTGTTTGCTCCCCACGCTTTCGCACCTCAGCGTCAGTAATGGTCCAGTGAGCCGCCTTCGCCACTGGTGTTCCTCCGAATATCTACGAATTTCACCTCTACACTCGGAATTCCACTCACCTCTACCATACTCAAGACTTCCAGTATCAAAGGCAGTTCCGGGGTTGAGCCCCGGGATTTCACCCCTGACTT
>c6_m13f.ab1 
GCGATTGGGCCCTCTAGATGCATGCTCGAGCGGCCGCCAGTGTGATGGATATCTGCAGAATTCGCCCTTACGGCTACCTTGTTACGACTTCATCCCAGTTACCAGCTTCACCTTAGGATCGTGCGATACTTCGGGTGCTACCGGCTTCCATGATGTGACGGGCGGTGTGTACAAGACCCGGGAACGTATTCACGCTGCCGTAGCTGATGCAGCATTACTAGCGATTCCGGCTTCATGGAGGCGAGTTGCAGCCTCCAATCCGAACTGGGCCCAGTTTTGCAGATTTCCTCCACCTCGCGGTCTCGGTTCTCATTGTGCTGGGCATTGTAGTACGTGTGCAGTCCAAGGCGTAAGGGCCATACTGACCTGACGTCGTCCCCGCCTTCCTCCCAGTTGATCTGGGCAGTCTGATTAGAGTCCCCACCATTACGTGCTGGCAACTAATCACAGGGGTTGCGCTCGTTGCGGGACTTAACCCAACATCTCACGACACGAGCTGACGACGGCCATGCAGCACCTGTGGAAGTCCCCCGAAGGGTCACACGCTTTCACGTGCTTAGAAATCCATGTCAAGCCTTGGTAAGGTTCTTCGCGTTGCATCGAATTAAGCCACATACTCCACCGCTTGTGCGGGTCCCCGTCAATTTCTTTGAGTTTTAGCCTTGCGGCCGTACTTCCCAGGCGGTGCGCTTAACGCGTTAGCTCCGGCACAAGGGGGGTCGAATCCCCTCACACCAAGCGCACACCGTTTACTGCTAGGACTACAGGGGTATCTAATCCCTTTTGCTCCCCTAGCCTTCGAGCCTCAGCGTCAGATGTTGTCCAGTAGCTCGCCTTCGCCACGAGTGTTCCTCTCGATATCCACGCATTTCACTGCTACACCGAGAATTCCAGCTACCTCTCCAACCCTCAAGCATGGCAGTATCGGATGCAGTTCCGGGGTTGAGCCCCGGGATTTCACATCTGACTTACCACGCCGCC
>b7_m13f.ab1 
GGGCGATTGGGCCCTCTAGATGCATGCTCGAGCGGCCGCCAGTGTGATGGATATCTGCAGAATTCGCCCTTACGGCTACCTTGTTACGACTTAGCCCCAGTTATCGGTTTTACCCTAGGACGCTCCTTGCGGTTACATACTTTAGGTACCCCCAACTTCCATGGCTTGACGGGCGGTGTGTACAAGGCCCGGGAACGTATTCACCGCGTCATTGCTGATACGCGATTACTAGCGAATCCAACTTCAAGAGGTCGAGTTGCAGACCTCTATCCGAACTGTGAATGGCTTTTTGAGATTCGCTTGCTGTTGCCAGCTTGCTGCCCTCTGTACCATCCATTGTAGCACGTGTGTAGCCCCGGACGTAAGGGCCATGATGACTTGACGTCGTCCCCTCCTTCCTCTCTGTTTGCACAGGCAGTCTGTTTGGAGTCCCCACCATTACATGCTGGCAACTAAACATAGGGGTTGCGCTCGTTGCGGGACTTAACCCAACACCTCACGGCACGAGCTGACGACAGCCATGCAGCACCTAGTTTCCTGTCCTTGCGGACTGATCTATCTCTAGATCATTCAGTAACTTTCAAGCCCGGGTAAGGTTCCTCGCGTATCATCGAATTAAACCACATGCTCCTCCGCTTGTGCGGGCCCCCGTCAATTCCTTTGAGTTTCACCCTTGCGGGCGTACTCCCCAGGTGGAATACTTAACGCTTTCGCTTAGCCGCTAACTGTATATCGCTAACAGCGAGTATTCATCGTTTAGGGCGTGGACTACCAGGGTATCTAATCCTGTTTGATCCCCACGCTTTCGTGCCTCAGCGTCAATAAAACCATAGTAAGCTGCCTTCGCAATCGGTGTTCTGTGACATATCTATGCATTTCACCGCTACTTGTCACATTCCGCCTACCTCTAGTTCATTCAAGCTCATCAGTATCAAGGGCACTGCGATGGTTGAGCCACCGTCTTTCACCCCTGACTTAA
>a11_m13f.ab1 
GGCGATTGGGCCCTCTAGATGCATGCTCGAGCGGCCGCCAGTGTGATGGATATCTGCAGAATTCGCCCTTACGGCTACCTTGTTACGACTTCACCCCAGTCGCTGACCCTACCGTGGTCGACTGCCTCCTTGCGGTTAGCGCATCGCCTTCGGGTAGAACCAACTCCCATGGTGTGACGGGCGGTGTGTACAAGGCCCGGGAACGTATTCACCGCGGCATGCTGATCCGCGATTACTAGCGATTCCAACTTCATGCCCTCGAGTTGCAGAGGACAATCCGAACTGAGACGACTTTTAAGGATTAACCCTCTGTAGTCGCCATTGTAGCACGTGTGTAGCCCACCCTGTAAGGGCCATGAGGACTTGACGTCATCCCCACCTTCCTCCGGCTTAGCACCGGCAGTCCCATTAGAGTTCCCAACTGAATGATGGCAACTAATGGCGAGGGTTGCGCTCGTTGCGGGACTTAACCCAACATCTCACGACACGAGCTGACGACAGCCATGCAGCACCTGTGTCCTAGTCCCCGAAGGGAAAGCCACGTCTCCGTGGCGGTCCAGGCATGTCAAAAGGTGGTAAGGTTCTGCGCGTTGCTTCGAATTAAACCACATGCTCCACCGCTTGTGCGGGCCCCCGTCAATTCCTTTGAGTTTTAATCTTGCGACCGTACTCCCCAGGCGGATTGCTTAATGCGTTAGCTGCGTCACCGAACTGCATGCAGCCCGACAACTAGCAATCATCGTTTACGGCGTGGACTACCAGGGTATCTAATCCTGTTTGCTCCCCACGCTTTCGCGCCTCAGCGTCAGTAATGAGCCAGTATGTCGCCTTCGCCACTGGTGTTCTTCCGAATATCTACGAATTTCACCTCTACACTCGGAGTTCCACATACCTCTCTCACACTCAAGATCGCCAGTATCAAAGGCAGTTCCGAAGTTGAGCTCCGGGATTTCACCTCTGACTTAACGATCCGCCTAC
>a6_m13f.ab1 
GGCGATTGGGCCCTCTAGATGCATGCTCGAGCGGCCGCCAGTGTGATGGATATCTGCAGAATTCGCCCTTACGGCTACCTTGTTACGACTTAGCCCCAGTTATCGGTTTTACCCTAGGACGCTCCTTACGGTTACATACTTTAGGTACCCCCAACTTCCATGGCTTGACGGGCGGTGTGTACAAGGCCCGGGAACGTATTCACCGCGTCATTGCTGATACGCGATTACTAGCGAATCCAACTTCAAGAGGTCGAGTTGCAGACCTCTATCCGAACTGTGAATGGCTTTTTGAGATTCGCTTGCTGTTGCCAGCTTGCTGCCCTCTGTACCATCCATTGTAGCACGTGTGTAGCCCCGGACGTAGGGGCCATGATGACTTGACGTCGTCCCCTCCTTCCTCTCTGTTTGCACAGGCAGTCTGTTTAGAGTCCCCACCTTAACGTGCTGGCAACTAAACATAGGGGTTGCGCTCGTTGCGGGACTTAACCCAACACCTCACGGCACGAGCTGACGACAGCCATGCAGCACCTAGTTTCGTGTGATTGCTCACTGATCTATCTCTAGATCATTCACTAACTTTCAAGCCCGGGTAAGGTTCCTCGCGTATCATCGAATTAAACCACATGCTCTTCCGCTTGTGCGGGCCCCCGTCAATTCCTTTGAGTTTCACCCTTGCGGGCGTACTCCCCAGGTGGAATACTTAACGCTTTCGCTTAGCCGCTAACTGTATATCGCTAACAGCGAGTATTCATCGTTTAGGGCGTGGACTACCAGGGTATCTAATCCTGTTTGATCCCCACGCTTTCGTGCCTCAGCGTCAATAACACCATAGTAAGCTGCCTTCGCAATCGGTGTTCTGTGACATATCTATGCATTTCACCGCTACTTGTCACATTCCGCCTACCTCTAGTGTATTCAAGCTCATCAGTATCAAGGGCACTGCGATGGTTGAGCCACCGTCTTTCACCCTGACTA
>b12_m13f.ab1 
TGGGCCCTCTAGATGCATGCTCGAGCGGCCGCCAGTGTGATGGATATCTGCAGAATTCGCCCTTACGGCTACCTTGTTACGACTTCACCCCAGTCATGAATCACACCGTGGTAACCGTCCTCCCGAAGGTTAGACTAGCTACTTCTGGTGCAACCCACCCCCATGGTGTGACGGGCGGTGTGTACAAGGCCCGGGAACGTATTCACCGCGACATTCTGATTCGCGATTACTAGCGATTCCGACTTCACGCAGTCGAGTTGCAGACTGCGATCCGGACTACGATCGGTTTTGTGAGATTAGCTCCACCTCGCGGCTTGGCGACCCTCTGTACCGACCATTGTAGCACGTGTGTAGCCCAGGCCGTAAGGGCCATGATGACTTGACGTCATCCCCACCTTCCTCCGGTTTGTCACCGGCAGTCTCCTTAGAGTGCCCACCATAACGTACTGGTAACTAAGGACAAGGGTTGCGCTCGTTACGGGACTTAACCCAACATCTCACGACACGAGCTGACGACAGCCATGCAGCACCTGTGTCAGAGTTCCCGAAGGCACCAATCCATCTCTGGAAAGTTCTCTGCATGTCAAGGCCTGGTAAGGTTCTTCGCGTTGCTTCGAATTAAACCACATGCTCCACCGCTTGTGCGGGCCCCCGTCAATTCATTTGAGTTTTAACCTTGCGGCCGTACTCCCCAGGCGGTCAACTTAATGCGTTAGCTGCGCCACTAAAATCTCAAGGATTCCAACGGCTAGTTGACATCGTTTACGGCGTGGACTACCAGGGTATCTAATCCTGTTTGCTCCCCACGCTTTCGCACCTCAGTGTCAGTATCAGTCCAGGTGGTCGCCTTCGCCACTGGTGTTCCTTCCTATATCTACGCATTTCACCGCTACACAGGAAATTCCACCACCCTCTACTGTACTCTAGCTTGCCAGTTTTGGATGCAGTTCCC
>b2_m13f.ab1 
GGCGATTGGGCCCTCTAGATGCATGCTCGAGCGGCCGCCAGTGTGATGGATATCTGCAGAATTCGCCCTTACGGCTACCTTGTTACGACTTAGCCCTAGTTACCAGTTTTACCCTAGGCAGCTCCTTGCGGTCACCGACTTCAGGCACCCCCAGCTTCCATGGCTTGACGGGCGGTGTGTACAAGGCCCGGGAACGTATTCACCGGATCATGGCTGATATCCGATTACTAGCGATTCCAGCTTCACGGAGTCGAGTTGCAGACTCCGATCCGAACTGTGACCGGTTTTATAGATTCGCTCCTGGTCGCCCAGTGGCTGCTCTCTGTACCGGCCATTGTAGCACGTGTGTAGCCCAAGGCGTAAGGGCCGTGATGATTTGACGTCATCCCCACCTTCCTCACAGTTTGCACTGGCAGTCTTGTTAGAGTTCCCGACTTGACTCGCTGGCAACTAACAACAGGGGTTGCGCTCGTTATAGGACTTAACCTGACACCTCACGGCACGAGCTGACGACAACCATGCAGCACCTTGTAAATTGTCTTGCGAAAGTTCTGTTTCCAAAACGGTCAATCTACATTTAAGCCTTGGTAAGGTTCCTCGCGTATCATCGAATTAAACCACATGCTCCACCGCTTGTGCGGGCCCCCGTCAATTCCTTTGAGTTTCATTCTTGCGAACGTACTCCCCAGGTGGGATACTTATCACTTTCGCTTAGCCACTGAAATTGCTTCCAACAGCTAGTATCCATCGTTTACGGCGTGGACTACCAGGGTATCTAATCCTGTTCGCTACCCACGCTTTCGTCCATCAGCGTCAATCCATTAGTAGTAACCTGCCTTCGCAATTGGTATTCCATGTAATCTCTAAGCATTTCACCGCTACACTACATATTCTAGTTACTTCCTAATAATTCAAGTTTAGCAGTATCAATGGCCGTTCCACCGTTGA
>c8_m13f.ab1 
GGCGATTGGGCCCTCTAGATGCATGCTCGAGCGGCCGCCAGTGTGATGGATATCTGCAGAATTCGCCCTTACGGCTACCTTGTTACGACTTAGCCCTAGTTACCAGTTTTACCCTAGGCAGCTCCTTGCGGTCACCGACTTCAGGCACCCCCAGCTTCCATGGCTTGACGGGCGGTGTGTACAAGGCCCGGGAACGTATTCACCGGATCATGGCTGATATCCGATTACTAGCGATTCCAGCTTCACGGAGTCGAGTTGCAGACTCCGATCCGAACTGTGACCGGTTTTATAGATTCGCTCCTGGTCGCCCAGTGGCTGCTCTCTGTACCGGCCATTGTAGCACGTGTGTAGCCCAAGGCGTAAGGGCCGTGATGATTTGACGTCATCCCCACCTTCCTCACAGTTTGCACTGGCAGTCTTGTTAGAGTTCCCGACTTGACTCGCTGGCAACTAACAACAGGGGTTGCGCTCGTTATAGGACTTAACCTGACACCTCACGGCACGAGCCGACGACAACCATGCAGCACCTTGTAAATTGTCTTGCGAAAGTTCTGTTTCCAAAACGGTCAATCTACATTTAAGCCTTGGTAAGGTTCCTCGCGTATCATCGAATTAAACCACATGCTCCACCGCTTGTGCGGGCCCCCGTCAATTCCTTTGAGTTTCATTCTTGCGAACGTACTCCCCAGGTGGGATACTTATCACTTTCGCTTAGCCACTGAAATTGCTTCCAACAGCTAGTATCCATCGTTTACGGCGTGGACTACCAGGGTATCTAATCCTGTTCGCTACCCACGCTTTCGTCCATCAGCGTCAATCCATTAGTAGTAACCTGCCTTCGCAATTGGTATTCCATGTAATCTCTAAGCATTTCACCGCTACACTACATATTCTAGTTACTTCCTAATAATTCAAGTTTAGCAGTATCAATGGCCGTTCCACCGTTGA
>h4_m13f.ab1 
GGCGATTGGGCCCTCTAGATGCATGCTCGAGCGGCCGCCAGTGTGATGGATATCTGCAGAATTCGCCCTTACGGTTACCTTGTTACGACTTAGCCCCAGTTATCGGTTTTACCCTAGGACGCTCCTTGCGGTTACATACTTTAGGTACCCCCAACTTCCATGGCTTGACGGGCGGTGTGTACAAGGCCCGGGAACGTATTCACCGCGTCATTGCTGATACGCGATTACTAGCGAATCCAACTTCAAGAGGTCGAGTTGCAGACCTCTATCCGAACTGTGAATGGCTTTTTGAGATTCGCTTGCTGTTGCCAGCTTGCTGCCCTCTGTACCATCCATTGTAGCACGTGTGTAGCCCCGGACGTAAGGGCCATGATGACTTGACGTCGTCCCCTCCTTCCTCTCTGTTTGCACAGGCAGTCTGTTTAGAGTCCCCACCATTACATGCTGGCAACTAAACATAGGGGTTGCGCTCGTTGCGGGACTTAACCCAACACCTCACGGCACGAGCTGACGACAGCCATGCAGCACCTAGTTTCCTGTCCTTGCGGACTGATCTATCTCTAGATCATTCAGTAACTTTCAAGCCCGGGTAAGGTTCCTCGCGTATCATCGAATTAAACCACATGCTCCTCCGCTTGTGCGGGCCCCCGTCAATTCCTTTGAGTTTCACCCTTGCGGGCGTACTCCCCAGGTGGAATACTTAACGCCTTCGCTTAGCCGCTAACTGTATATCGCTAACAGCGAGTATTCATCGTTTAGGGCGTGGACTACCAGGGTATCTAATCCTGTCTGATCCCCACGCTTTCGTGCCTCAGCGTCAATAAAACCATAGTAAGCTGCCTTCGCAATCGGTGTTCTGTGACATATCTATGCATTTCACCGCTACTTGTCACATTCCGCCTACCTCTAGTTCATTCAAGCTCATCAGTATCAAGG
>e10_m13f.ab1 
GGCGATTGGGCCCTCTAGATGCATGCTCGAGCGGCCGCCAGTGTGATGGATATCTGCAGAATTCGCCCTTACGGCTACCTTGTTACGACTTCACCCCAGTCGCTGACCCTACCGTGGTCGACTGCCTCCTTGCGGTTAGCGCATCGCCTTCGGGTAGAACCAACTCCCATGGTGTGACGGGCGGTGTGTACAAGGCCCGGGAACGTATTCACCGCGGCATGCTGATCCGCGATTACTAGCGATTCCAACTTCATGCCCTCGAGTTGCAGAGGACAATCCGAACTGAGACGACTTTTAAGGATTAACCCTCTGTAGTCGCCATTGTAGCACGTGTGTAGCCCACCCTGTAAGGGCCATGAGGACTTGACGTCATCCCCACCTTCCTCCGGCTTAGCACCGGCAGTCCCATTAGAGTTCCCAACTGAATGATGGCAACTAATGGCGAGGGTTGCGCTCGTTGCGGGACTTAACCCAACATCTCACGACGCGAGCTGACGACAGCCATGCAGCACCTGTGTCCTAGTCCCCGAAGGGAAAGCCACGTCTCCGTGGCGGTCCAGGCATGTCAAAAGGTGGTAAGGTTCTGCGCGTTGCTTCGAATTAAACCACATGCTCCACCGCTTGTGCGGGCCCCCGTCAATTCCTTTGAGTTTTAATCTTGCGACCGTACTCCCCAGGCGGATTGCTTAATGCGTTAGCTGCGTCACCGAACTGCATGCAGCCCGACAACTAGCAATCATCGTTTACGGCGTGGACTACCAGGGTATCTAATCCTGTTTGCTCCCCACGCTTTCGCGCCTCAGCGTCAGTAATGAGCCAGTATGTCGCCTTCGCCACTGGTGTTCTTCCGAATATCTACGAATTTCACCTCTACACTCGGAGTTCCACATACCTCTCTCACACTCAAGATCGCCAGTATCAAAGGCAGTTCC
>h9_m13f.ab1 
GCGATTGGGCCTCTAGATGCATGCTCGAGCGGCCGCCAGTGTGATGGATATCTGCAGAATTCGCCCTTACGGTTACCTTGTTACGACTTCACCCCAGTCATGAATACTACCGTGGTAAGCGTCCCCCTTGCGGTTAGACTACCTACTTCTGGTAAAACCCACTCCCATGGTGTGACGGGCGGTGTGTACAAGGCCCGGGAACGTATTCACCGCGACATGCTGATCCGCGATTACTAGCGATTCCGACTTCATGCTCTCGAGTTGCAGAGAACAATCCGGACTACGATCGGCTTTCTGAGATTAGCTCCCCCTCGCGGGTTGGCAACTCTCTGTACCGACCATTGTATTACGTGTGAAGCCCTGGCCATAAGGGCCATGAGGACTTGACGTCATCCCCACCTTCCTCCGGTTTGTCACCGGCAGTCCCATTAAAGTGCCCAACTAAATGATGGCAATTAATGGCAAGGGTTGCGCTCGTTGCGGGACTTAACCCAACATCTCACGACACGAGCTGACGACAGCCATGCAGCACCTGTGTCCACTTTCCCTTACGGGCACCTAATGCATCTCTGCTTCGTTAGTGGCATGTCAAGGCCAGGTAAGGTTTTTCGCGTTGCATCGAATTAATCCACATAATCCACCGCTTGTGCGGGCCCCCGTCAATTCCTTTGAGTTTTAATCTTGCGACCGTACTCCCCAGGCGGTCTACTTCACGCGTTAGCTGCGTTACTCATGGATTTTACTCCACCAACAACTAGTAGACATCGTTTAGGGCGTGGACTACCAGGGTATCTAATCCTGTTTGCTCCCCACGCTTTCGTGCATGAGCGTCAATATTATCCCAGGGGGCTGCCTTCGCCATTGGTATTCCTCCACATCTCTACGCATTTCACTGCTACACGTGGAATTCTACCCCCCTCTGACATATTCTA
>c10_m13f.ab1 
GATTGGGCCCTCTAGATGCATGCTCGAGCGGCCGCCAGTGTGATGGATATCTGCAGAATTCGCCCTTACGGCTACCTTGTTACGACTTAGCCCCAGTTATCGGTTTTACCCTAGGACGCTCCTTACGGTTACATACTTTAGGTACCCCCAACTTCCATGGCTTGACGGGCGGTGTGTACAAGGCCCGGGAACGTATTCACCGCGTCATTGCTGATACGCGATTACTAGCGAATCCAACTTCAAGAGGTCGAGTTGCAGACCTCTATCCGAACTGTGAATGGCTTTTTGAGATTCGCTTGCTGTTGCCAGCTTGCTGCCCTCTGTACCATCCATTGTAGCACGTGTGTAGCCCCGGACGTAAGGGCCATGATGACTTGACGTCGTCCCCTCCTTCCTCTCTGTTTGCACAGGCAGTCTGTTTAGAGTCCCCACCTTAACGTGCTGGCAACTAAACATAGGGGTTGCGCTCGTTGCGGGACTTAACCCAACACCTCACGGCACGAGCTGACGACAGCCATGCAGCACCTAGTTTCGTGTGATTGCTCACTGATCTATCTCTAGATCATTCACTAACTTTCAAGCCCGGGTAAGGTTCCTCGCGTATCATCGAATTAAACCACATGCTCCTCCGCTTGTGCGGGCCCCCGTCAATTCCTTTGAGTTTCACCCTTGCGGGCGTACTCCCCAGGTGGAATACTTAACGCTTTCGCTTAGCCGCTAACTGTATATCGCTAACAGCGAGTATTCATCGTTTAGGGCGTGGACTACCAGGGTATCTAATCCTGTTTGATCCCCACGCTTTCGTGCCTCAGCGTCAATAACACCATAGTAAGCTGCCTTCGCAATCGGTGTTCTGTGACATATCTATGCATTTCACCGCTACTTGTCACATTCCGCCTACCTCTAGTGTATTCAAGCTCATCAGTATCA
>h3_m13f.ab1 
GGCGATTGGGCCCTCTAGATGCATGCTCGAGCGGCCGCCAGTGTGATGGATATCTGCAGAATTCGCCCTTACGGTTACCTTGTTACGACTTCACCCCAGTCGCTGACCCTACCGTGGTCGACTGCCTCCTTGCGGTTAGCGCATCGCCTTCGGGTAGAACCAACTCCCATGGTGTGACGGGCGGTGTGTACAAGGCCCGGGAACGTATTCACCGCGGCATGCTGATCCGCGATTACTAGCGATTCCAACTTCATGCCCTCGAGTTGCAGAGGACAATCCGAACTGAGACGACTTTTAAGGATTAACCCTCTGTAGTCGCCATTGTAGCACGTGTGTAGCCCACCCTGTAAGGGCCATGAGGACTTGACGTCATCCCCACCTTCCTCCGGCTTAGCACCGGCAGTCCCATTAGAGTTCCCAACTGAATGATGGCAACTAATGGCGAGGGTTGCGCTCGTTGCGGGACTTAACCCAACATCTCACGACACGAGCTGACGACAGCCATGCAGCACCTGTGTCCTAGTCCCCGAAGGGAAAGCCACGTCTCCGTGGCGGTCCAGGCATGTCAAAAGGTGGTAAGGTTCTGCGCGTTGCTTCGAATTAAACCACATGCTCCACCGCTTGTGCGGGCCCCCGTCAATTCCTTTGAGTTTTAATCTTGCGACCGTACTCCCCAGGCGGATTGCTTAATGCGTTAGCTGCGTCACCGAACTGCATGCAGCCCGACAACTAGCAATCATCGTTTACGGCGTGGACTACCAGGGTATCTAATCCTGTTTGCTCCCCACGCTTTCGCGCCTCAGCGTCAGTAATGAGCCAGTATGTCGCCTTCGCCACTGGTGTTCTTCCGAATATCTACGAATTTCACCTCTACACTCGGAGTTCCACATACCTCTCTCACACTCAAGATCGCCAGTATCAAGG
>f2_m13f.ab1 
TCTAGATGCATGCTCGAGCGGCCGCCAGTGTGATGGATATCTGCAGAATTCGCCCTTACGGCTACCTTGTTACGACTTCACCCCAGTCGCTGACCCTACCGTGGTCGACTGCCTCCTTGCGGTTAGCGCATCGCCTTCGGGTAGAACCAACTCCCATGGTGTGACGGGCGGTGTGTACAAGGCCCGGGAACGTATTCACCGCGGCATGCTGATCCGCGATTACTAGCGATTCCAACTTCATGCCCTCGAGTTGCAGAGGACAATCCGAACTGAGACGACTTTTAAGGATTAACCCTCTGTAGTCGCCATTGTAGCACGTGTGTAGCCCACCCTGTAAGGGCCATGAGGACTTGACGTCATCCCCACCTTCCTCCGGCTTAGCACCGGCAGTCCCATTAGAGTTCCCAACTGAATGATGGCAACTAATGGCGAGGGTTGCGCGCGTTGCGGGACTTAACCCAACATCTCACGACACGAGCTGACGACAGCCATGCAGCACCTGTGTCCTAGTCCCCGAAGGGAAAGCCACGTCTCCGTGGCGGTCCAGGCACGTCAAAAGGTGGTAAGGTTCTGCGCGTTGCTTCGAATTAAACCACATGCTCCACCGCTTGTGCGGGCCCCCGTCAATTCCTTTGAGTTTTAATCTTGCGACCGTACTCCCCAGGCGGATTGCTTAATGCGTTAGCTGCGTCACCGAACTGCATGCAGCCCGACAACTAGCAATCATCGTTTACGGCGTGGACTACCAGGGTATCTAATCCTGTTTGCTCCCCACGCTTTCGCGCCTCAGCGTCAGTAATGAGCCAGTATGTCGCCTTCGCCACTGGTGTTCTTCCGAATATCTACGAATTTCACCTCTACACTCGGAGTTCCACATACCTCTCTCACACTCAAGATCGCCAGTATCAAAGGCAGTTCC
>f3_m13f.ab1 
CTCTAGATGCATGCTCGAGCGGCCGCCAGTGTGATGGATATCTGCAGAATTCGCCCTTACGGCTACCTTGTTACGACTTAGCCCCAGTTATCGGTTTTACCCTAGGACGCTCCTTACGGTTACATACTTTAGGTACCCCCAACTTCCATGGCTTGACGGGCGGTGTGTACAAGGCCCGGGAACGTATTCACCGCGTCATTGCTGATACGCGATTACTAGCGAATCCAACTTCAAGAGGTCGAGTTGCAGACCTCTATCCGAACTGTGAATGGCTTTTTGAGATTCGCTTGCTGTTGCCAGCTTGCTGCCCTCTGTACCATCCATTGTAGCACGTGTGTAGCCCCGGACGTAAGGGCCATGATGACTTGACGTCGTCCCCTCCTTCCTCTCTGTTTGCACAGGCAGTCTGTTTAGAGTCCCCACCTTAACGTGCTGGCAACTAAACATAGGGGTTGCGCTCGTTGCGGGACTTAACCCAACACCTCACGGCACGAGCTGACGACAGCCATGCAGCACCTAGTTTCGTGTGATTGCTCACTGATCTATCTCTAGATCATTCACTAACTTTCAAGCCCGGGTAAGGTTCCTCGCGTATCATCGAATTAAACCACATGCTCCTCCGCTTGTGCGGGCCCCCGTCAATTCCTTTGAGTTTCACCCTTGCGGGCGTACTCCCCAGGTGGAATACTTAACGCTTTCGCTTAGCCGCTAACTGTATATCGCTAACAGCGAGTATTCATCGTTTAGGGCGTGGACTACCAGGGTATCTAATCCTGTTTGATCCCCACGCTTTCGTGCCTCAGCGTCAATAACACCATAGTAAGCTGCCTTCGCAATCGGTGTTCTGTGACATATCTATGCATTTCACCGCTACTTGTCACATTCCGCCTACCTCTAGTGTATTCAAGCTCATCA
>b3_m13f.ab1 
TGGGCCCTCTAGATGCATGCTCGAGCGGCCGCCAGTGTGATGGATATCTGCAGAATTCGCCCTTACGGCTACCTTGTTACGACTTAGCCCCAGTTATCGGTTTTACCCTAGGACGCTCCTTACGGTTACATACTTTAGGTACCCCCAACTTCCATGGCTTGACGGGCGGTGTGTACAAGGCCCGGGAACGTATTCACCGCGTCATTGCTGATACGCGATTACTAGCGAATCCAACTTCAAGAGGTCGAGTTGCAGACCTCTATCCGAACTGTGAATGGCTTTTTGAGATTCGCTTGCTGTTGCCAGCTTGCTGCCCTCTGTACCATCCATTGTAGCACGTGTGTAGCCCCGGACGTAAGGGCCATGATGACTTGACGTCGTCCCCTCCTTCCTCTCTGTTTGCACAGGCAGTCTGTTTAGAGTCCCCACCTTAACGTGCTGGCAACTAAACATAGGGGTTGCGCTCGTTGCGGGACTTAACCCAACACCTCACGGCACGAGCTGACGACAGCCATGCAGCACCTAGTTTCGTGTGATTGCTCACTGATCTATCTCTAGATCATTCACTAACTTTCAAGCCCGGGTAAGGTTCCTCGCGTATCATCGAATTAAACCACATGCTCCTCCGCTTGTGCGGGCCCCCGTCAATTCCTTTGAGTTTCACCCTTGCGGGCGTACTCCCCAGGTGGAATACTTAACGCTTTCGCTTAGCCGCTAACTGTATATCGCTAACAGCGAGTATTCATCGTTTAGGGCGTGGACTACCAGGGTATCTAATCCTGTTTGATCCCCACGCTTTCGTGCCTCAGCGTCAATAACACCATAGTAAGCTGCCTTCGCAATCGGTGTTCTGTGACATATCTATGCATTTCACCGCTACTTGTCACATTCCGCCTACCTCTAGTGTATTC
>a9_m13f.ab1 
GGGCGATTGGGCCCTCTAGATGCATGCTCGAGCGGCCGCCAGTGTGATGGATATCTGCAGAATTCGCCCTTAGAGTTTGATCCTGGCTCAGAACGAACGCTGGCGGCAGGCTTAACACATGCAAGTCGAGCGCCCCGCAAGGGGAGCGGCAGACGGGTGAGTAACGCGTGGGAATCTACCCATCACTACGGAACAACTCCGGGAAACTGGAGCTAATACCGTATACGTCCTTCGGGAGAAAGATTTATCGGTGATGGATGAGCCCGCGTTGGATTAGCTAGTTGGTGGGGTAATGGCCTACCAAGGCGACGATCCATAGCTGGTCTGAGAGGATGATCAGCCACACTGGGACTGAGACACGGCCCAGACTCCTACGGGAGGCAGCAGTGGGGAATATTGGACAATGGGCGAAAGCCTGATCCAGCCATGCCGCGTGAGTGATGAAGGCCCTAGGGTTGTAAAGCTCTTTCAACGGTGAAGATAATGACGGTAACCGTAGAAGAAGCCCCGGCTAACTTCGTGCCAGCAGCCGCGGTAATACGAAGGGGGCTAGCGTTGTTCGGATTTACTGGGCGTAAAGCGCACGTAGGCGGACTATTAAGTCAGGGGTGAAATCCCGGGGCTCAACCCCGGAACTGCCTTTGATACTGGTAGTCTCGAGTCCGGAAGAGGTGAGTGGAATTCCGAGTGTAGAGGTGAAATTCGTAGATATTCGGAGGAACACCAGTGGCGAAGGCGGCTCACTGGTCCGGTACTGACGCTGAGGTGCGAAAGCGTGGGGAGCAAACAGGATTAGATACCCTGGTAGTCCACGCCGTAAACGATGGAAGCTAGCCGTTGGCAGGTTTACCTGTCGGTGGCGCAGCTAACGCATTAAGCTTCCCGCCTGGGGAGTACGGTCGCAAGATTA
>h8_m13f.ab1 
GGCGATTGGGCCCTCTAGATGCATGCTCGAGCGGCCGCCAGTGTGATGGATATCTGCAGAATTCGCCCTTAGAGTTTGATCCTGGCTCAGATTGAACGCTAGCGGGATGCCTTACACATGCAAGTCGAACGGCAGCACGGACTTCGGTCTGGTGGCGAGTGGCGAACGGGTGAGTAATGTATCGGAACGTGCCTAGTAGCGGGGGATAACTACGCGAAAGCGTAGCTAATACCGCATACGCCCTACGGGGGAAAGCAGGGGATCGCAAGACCTTGCACTATTAGAGCGGCCGATATCGGATTAGCTAGTTGGTGGGGTAACGGCTCACCAAGGCGACGATCCGTAGCTGGTTTGAGAGGACGACCAGCCACACTGGGACTGAGACACGGCCCAGACTCCTACGGGAGGCAGCAGTGGGGAATTTTGGACAATGGGGGAAACCCTGATCCAGCCATCCCGCGTGTGCGATGAAGGCCTTCGGGTTGTAAAGCACTTTTGGCAGGAAAGAAACGTCATGGGTTAATACCCCGTGAAACTGACGGTACCTGCAGAATAAGCACCGGCTAACTACGTGCCAGCAGCCGCGGTAATACGTAGGGTGCAAGCGTTAATCGGAATTACTGGGCGTAAAGCGTGCGCAGGCGGTTCGGAAAGAAAGATGTGAAATCCCAGAGCTTAACTTTGGAACTGCATTTTTAACTACCGGGCTAGAGTGTGTCAGAGGGAGGTGGAATTCCGCGTGTAGCAGTGAAATGCGTAGATATGCGGAGGAACACCGATGGCGAAGGCAGCCTCCTGGGATAACACTGACGCTCATGCACGAAAGCGTGGGGAGCAAACAGGATTAGATACCCTGGTAGTCCACGCCCTAAACGATGTCAACTAGCTGTTGGGGCCTTCGGGCCTTA
>e7_m13f.ab1 
GGCGATTGGGCCCTCTAGATGCATGCTCGAGCGGCCGCCAGTGTGATGGATATCTGCAGAATTCGCCCTTAGAGTTTGATCATGGCTCAGATTGAACGCTGGCGGCATGCCTTACACATGCAAGTCGAACGGCAGCACGGGAGCAATCCTGGTGGCGAGTGGCGAACGGGTGAGTAATATATCGGAACGTGCCCAGTCGTGGGGGATAACGCAGCGAAAGCTGTGCTAATACCGCATACGATCTATGGATGAAAGCGGGGGATCGCAAGACCTCGCGCGATTGGAGCGGCCGATATCAGATTAGGTAGTTGGTGGGGTAAAGGCTCACCAAGCCGACGATCTGTAGCTGGTCTGAGAGGACGACCAGCCACACTGGAACTGAGACACGGTCCAGACTCCTACGGGAGGCAGCAGTGGGGAATTTTGGACAATGGGCGCAAGCCTGATCCAGCAATGCCGCGTGCAGGATGAAGGCCTTCGGGTTGTAAACTGCTTTTGTACGGAACGAAAAGGCTCTGGTTAATACCTGGGGCCCATGACGGTACCGTAAGAATAAGCACCGGCTAACTACGTGCCAGCAGCCGCGGTAATACGTAGGGTGCGAGCGTTAATCGGAATTACTGGGCGTAAAGCGTGCGCAGGCGGTAATGCAAGACAGATGTGAAATCCCCGGGCCTAACCTGGGAACTGCATTTGTGACTGCATTGCTGGAGTGCGGCAGAGGGGGATGGAATTCCGCGTGTAGCAGTGAAATGCGTAGATATGCGGAGGAACACCGATGGCGAAGGCAATCCCCTGGGCCTGCACTGACGCTCATGCACGAAAGCGTGGGGAGCAAACAGGATTAGATACCCTGGTAGTCCACGCCCTAAACGATGTCAACTGGTTGTTGGGTCTTAACTGACTCA
>a7_m13f.ab1 
GGCGATTGGGCCCTCTAGATGCATGCTCGAGCGGCCGCCAGTGTGATGGATATCTGCAGAATTCGCCCTTACGGCTACCTTGTTACGACTTCACCCCAGTCGCTGACCCTACCGTGGTCGGCTGCTTCCTTGCGGTTAGCGCACCGGCTTCGGGTAGAACCAACTCCCATGGTGTGACGGGCGGTGTGTACAAGGCCCGGGAACGTATTCACCGCAGCGTGCTGATCTGCGATTACTAGCGATTCCGACTTCATGCACCCGAGTTGCAGAGTGCAATCCGAACTGAGACGGCTTTTAGGGATTAGCATCACATCGCTGTGTAGCAACCCTCTGTCACCGCCATTGTAGCACGTGTGTAGCCCAGCCCGTAAGGGCCATGAAGACTTGACGTCATCCCCACCTTCCTCCGGCTTATCACCGGCAGTCCCCTTAGAGTGCCCAACTAAATGATGGCAACTAAGGGCGAGGGTTGCGCTCGTTGCGGGACTTAACCCAACATCTCACGACACGAGCTGACGACAGCCATGCAGCACCTGTGTGCAGGTCACCGAAGTGAAGGAATCCGTCTCCGGAAACCGTCCTGCCATGTCAAGGGCTGGTAAGGTTCTTCGCGTTGCTTCGAATTAAACCACATGCTCCACCGCTTGTGCGGGCCCCCGACAATTCCTTTGAGTTTTAATCTTGCGACCGTACTCCCCAGGCGGAGAGCTTAATGCGTTAGCTGCGCCACTGAAGGATAAATCCTCCAACGGCTAGCTCTCATAGTTTACGGCGTGGACTACCAGGGTATCTAATCCTGTTTGCTCCCCACGCTTTCGCACCTCAGCGTCAGTACCGGACCAGTGAGCCGCCTTCGCCACTGGTGTTCTTCCTAATATCTACGAATTCCACCTCTACACTAG
>a3_m13f.ab1 
GGCGATTGGGCCCTCTAGATGCATGCTCGAGCGGCCGCCAGTGTGATGGATATCTGCAGAATTCGCCCTTACGGCTACCTTGTTACGACTTCACCCCAGTCGCTGACCCTACCGTGGTCGGCTGCTTCCTTGCGGTTAGCGCACCGGCTTCGGGTAGAACCAACTCCCATGGTGTGACGGGCGGTGTGTACAAGGCCCGGGAACGTATTCACCGCAGCGTGCTGATCTGCGATTACTAGCGATTCCGACTTCATGCACCCGAGTTGCAGAGTGCAATCCGAACTGAGACGGCTTTTAGGGATTAGCATCACATCGCTGTGTAGCAACCCTCTGTCACCGCCATTGTAGCACGTGTGTAGCCCAGCCCGTAAGGGCCATGAAGACTTGACGTCATCCCCACCTTCCTCCGGCTTATCGCCGGCAGTCCCCTTAGAGTGCCCAACTAAATGATGGCAACTAAGGGCGAGGGTTGCGCTCGTTGCGGGACTTAACCCAACATCTCACGACACGAGCTGACGACAGCCATGCAGCACCTGTGTGCAGGTCACCGAAGTGAAGGAATCCGTCTCCGGAAACCGTCCTGCCATGTCAAGGGCTGGTAAGGTTCTTCGCGTTGCTTCGAATTAAACCACATGCTCCACCGCTTGTGCGGGCCCCCGTCAATTCCTTTGAGTTTTAATCTTGCGACCGTACTCCCCAGGCGGAGAGCTTAATGCGTTAGCTGCGCCACTGAAGGATAAATCCTCCAACGGCTAGCTCTCATAGTTTACGGCGTGGACTACCAGGGTATCTAATCCTGTTTGCTCCCCACGCTTTCGCACCTCAGCGTCAGTACCGGACCAGTGAGCCGCCTTCGCCACTGGTGTTCTTCCTAATATCTACGAATTCCACCTCTACACT
>b11_m13f.ab1 
GATTGGGCCCTCTAGATGCATGCTCGAGCGGCCGCCAGTGTGATGGATATCTGCAGAATTCGCCCTTACGGCTACCTTGTTACGACTTCACCCCAGTCGCTGACCCTACCGTGGTCGACTGCCTCCTTGCGGTTAGCGCATCGCCTTCGGGTAGAACCAACTCCCATGGTGTGACGGGCGGTGTGTACAAGGCCCGGGAACGTATTCACCGCGGCATGCTGATCCGCGATTACTAGCGATTCCAACTTCATGCCCTCGAGTTGCAGAGGACAATCCGAACTGAGACGACTTTTAAGGATTAACCCTCTGTAGTCGCCATTGTAGCACGTGTGTAGCCCACCCTGTAAGGGCCATGAGGACTTGACGTCATCCCCACCTTCCTCCGGCTTAGCACCGGCAGTCCCATTAGAGTTCCCAACTGAATGATGGCAACTAATGGCGAGGGTTGCGCTCGTTGCGGGACTTAACCCAACATCTCACGACACGAGCTGACGACAGCCATGCAGCACCTGTGTCCTAGTCCCCGAAGGGAAAGCCACGTCTCCGTGGCGGTCCAGGCATGTCAAAAGGTGGTAAGGTTCTGCGCGTTGCTTCGAATTAAACCACATGCTCCACCGCTTGTGCGGGCCCCCGTCAATTCCTTTGAGTTTTAATCTTGCGACCGTACTCCCCAGGCGGATTGCTTAATGCGTTAGCTGCGTCACCGAACTGCATGCAGCCCGACAACTAGCAATCATCGTTTACGGCGTGGACTACCAGGGTATCTAATCCTGTTTGCTCCCCACGCTTTCGCGCCTCAGCGTCAGTAATGAGCCAGTATGTCGCCTTCGCCACTGGTGTTCTTCCGAATATCTACGAATTTCACCTCTACACTCGGA
>c7_m13f.ab1 
GGCGATTGGGCCCTCTAGATGCATGCTCGAGCGGCCGCCAGTGTGATGGATATCTGCAGAATTCGCCCTTACGGCTACCTTGTTACGACTTCACCCCAGTCACGAACCCTGCCGTGGTAATCGCCCTCCTTGCGGTTAAGCTAACTACTTCTGGCAGAACCCGCTCCCATGGTGTGACGGGCGGTGTGTACAAGACCCGGGAACGTATTCACCGTGACATTCTGATCCACGATTACTAGCGATTCCGACTTCACGCAGTCGAGTTGCAGACCGCGATCCGGACTACGACTGGTTTTATGGGATTAGCTCCCCCTCGCGGGTTGGCAACCCTTTGTACCAGCCATTGTATGACGTGTGTAGCCCCACCTATAAGGGCCATGAGGACTTGACGTCATCCCCACCTTCCTCCGGTTTGTCACCGGCAGTCTCATTAGAGTGCCCAACTAAATGTAGCAACTAATGACAAGGGTTGCGCTCGTTGCGGGACTTAACCCAACATCTCACGACACGAGCTGACGACAGCCATGCAGCACCTGTGTTACGGTTCTCTTTCGAGCACTAAGCCATCTCTGGCGAATTCCGTACATGTCAAAGGTGGGTAAGGTTTTTCGCGTTGCATCGAATTAAACCACATCATCCACCGCTTGTGCGGGTCCCCGTCAATTCCTTTGAGTTTCAACCTTGCGGCCGTACTCCCCAGGCGGTCAACTTCACGCGTTAGCTTCGTTACTGAGTCAGTGAAGACCCAACAACCAGTTGACATCGTTTAGGGCGTGGACTACCAGGGTATCTAATCCTGTTTGCTCCCCACGCTTTCGTGCATGAGCGTCAGTACAGGTCCAGGGGATTGCCTTCGCCATCGGTGTTCCTCCGCA
>b5_m13f.ab1 
GGGCGATTGGGCCCTCTAGATGCATGCTCGAGCGGCCGCCAGTGTGATGGATATCTGCAGAATTCGCCCTTAGAGTTTGATCCTGGCTCAGAGCGAACGCTGGCGGCAGGCCTAACACATGCAAGTCGAACGGACCCTTCGGGGTTAGTGGCGGACGGGTGAGTAACACGTGGGAACGTGCCTTTAGGTTCGGAATAGCTCCTGGAAACGGGTGGTAATGCCGAATGTGCCCTTCGGGGGAAAGATTTATCGCCTTTAGAGCGGCCCGCGTCTGATTAGCTAGTTGGTGAGGTAATGGCTCACCAAGGCGACGATCAGTAGCTGGTCTGAGAGGATGATCAGCCACATTGGGACTGAGACACGGCCCAAACTCCTACGGGAGGCAGCAGTGGGGAATCTTGCGCAATGGGCGAAAGCCTGACGCAGCCATGCCGCGTGAATGATGAAGGTCTTAGGATTGTAAAATTCTTTCACCGGGGACGATAATGACGGTACCCGGAGAAGAAGCCCCGGCTAACTTCGTGCCAGCAGCCGCGGTAATACGAAGGGGGCTAGCGTTGCTCGGAATTACTGGGCGTAAAGGGCGCGTAGGCGGATCGTTAAGTCAGAGGTGAAATCCCGGAGCTCAACTTCGGAACTGCCTTTGATACTGGCGATCTTGAGTGTGAGAGAGGTATGTGGAACTCCGAGTGTAGAGGTGAAATTCGTAGATATTCGGAAGAACACCAGTGGCGAAGGCGACATACTGGCTCATTACTGACGCTGAGGCGCGAAAGCGTGGGGAGCAAACAGGATTAGATACCCTGGTAGTCCACGCCGTAAACGATGATTGCTAGTTGTCGGGCTGCATGCAGTTCGGTGACGCA
>f6_m13f.ab1 
GCGATTGGGCCCTCTAGATGCATGCTCGAGCGGCCGCCAGTGTGATGGATATCTGCAGAATTCGCCCTTACGGCTACCTTGTTACGACTTAGCCCCAGTTATCGGTTTTACCCTAGGACGCTCCTTACGGTTACATACTTTAGGTACCCCCAACTTCCATGGCTTGACGGGCGGTGTGTACAAGGCCCGGGAACGTATTCACCGCGTCATTGCTGATACGCGATTACTAGCGAATCCAACTTCAAGAGGTCGAGTTGCAGACCTCTATCCGAACTGTGAATGGCTTTTTGAGATTCGCTTGCTGTTGCCAGCTTGCTGCCCTCTGTACCATCCATTGTAGCACGTGTGTAGCCCCGGACGTAAGGGCCATGATGACTTGACGTCGTCCCCTCCTTCCTCTCTGTTTGCACAGGCAGTCTGTTTAGAGTCCCCACCTTAACGTGCTGGCAACTAAACATAGGGGTTGCGCTCGTTGCGGGACTTAACCCAACACCTCACGGCACGAGCTGACGACAGCCATGCAGCACCTAGTTTCGTGTGATTGCTCACTGATCTATCTCTAGATCATTCACTAACTTTCAAGCCCGGGTAAGGTTCCTCGCGTATCATCGAATTAAACCACATGCTCCTCCGCTTGTGCGGGCCCCCGTCAATTCCTTTGAGTTTCACCCTTGCGGGCGTACTCCCCAGGTGGAATACTTAACGCTTTCGCTTAGCCGCTAACTGTATATCGCTAACAGCGAGTATTCATCGTTTAGGGCGTGGACTACCAGGGTATCTAATCCTGTTTGATCCCCACGCTTTCGTGCCTCAGCGTCAATAACACCATAGTAAGCTGCCTTCGC
>c2_m13f.ab1 
TGGGCCCTCTAGATGCATGCTCGAGCGGCCGCCAGTGTGATGGATATCTGCAGAATTCGCCCTTAGAGTTTGATCCTGGCTCAGATTGAACGCTGGCGGCATGCCTTACACATGCAAGTCGAACGGCAGCACGGGAGCAATCCTGGTGGCGAGTGGCGAACGGGTGAGTAATACATCGGAACGTGCCCAATCGTGGGGGATAACGCAGCGAAAGCTGTGCTAATACCGCATAAGATCTACGGATGAAAGCAGGGGATCGCAAGACCTTGCGCGAATGGAGCGGCCGATGGCAGATTAGGTAGTTGGTGAGGTAAAGGCTCACCAAGCCTTCGATCTGTAGCTGGTCTGAGAGGACGACCAGCCACACTGGGACTGAGACACGGCCCAGACTCCTACGGGAGGCAGCAGTGGGGAATTTTGGACAATGGGCGAAAGCCTGATCCAGCCATGCCGCGTGCAGGATGAAGGCCTTCGGGTTGTAAACTGCTTTTGTACGGAACGAAAAGTCTCTTTCTAATAAAGAGGGATCATGACGGTACCGTAAGAATAAGCACCGGCTAACTACGTGCCAGCAGCCGCGGTAATACGTAGGGTGCAAGCGTTAATCGGAATTACTGGGCGTAAAGCGTGCGCAGGCGGTTATATAAGACAGTTGTGAAATCCCCGGGCTCAACCTGGGAACTGCATCTGTGACTGTATAGCTAGAGTACGGTAGAGGGGGATGGAATTCCGCGTGTAGCAGTGAAATGCGTAGATATGCGGAGGAACACCGATGGCGAAGGCAATCCCCTGGACCTGTACTGACGCTCATGCACGAAAGCGTGGGGAGCAAACAGGATTA
>f10_m13f.ab1 
GGCGATTGGGCCCTCTAGATGCATGCTCGAGCGGCCGCCAGTGTGATGGATATCTGCAGAATTCGCCCTTAGAGTTTGATCATGGCTCAGGATGAACGCTAGCGGCAGGCTTAATACATGCAAGTCGAGGGGTAACAGGTCTGTAGCAATACAGATGCTGACGACCGGCAAACGGGTGCGGAACACGTACAGAACCTTCCTTCGAGTGGGAGATAGCCCAGGGAAACTTGGAGTAATATCCCATAGGATCATAGAGTGGCATCACTTAGTGATTAAAGATTTATCGCTTGAAGATGGCTGTGCGGCTGATTAGGTAGTTGGTGTAGGTAACGGCTCACCAGGCCTTCGATCAGTAACTGGTGTGAGAGCACGACCAGTCACACGGGCACTGAGACACAGGCCCGACTCCTACGGGAGGCAGCAGTAAGGAATATTGGGCAATGGAGGCAACTCTGACCCAGCCATGCCGCGTGGAGGATGAAGGTCCTCTGGATTGTAAACTTCTTTTATTTGGGAAGAAATGCCAATTTTCTAATTGGTTTGACGGTACCAGATGAATAAGCACCGGCTAACTCCGTGCCAGCAGCCGCGGTAATACGGAGGGTGCAAGCGTTATCCGGATTCACTGGGTTTAAAGGGTGCGTAGGCGGGCATATAAGTCAGTGGTGAAATCCCCGAGCTTAACTTGGGAACTGCCGTTGATACTATGTGTCTTGAATATCGCGGAGGTAAGCGGAATATGTCATGTAGCGGTGAAATGCATAGATATGACATAGAACACCGATTGCGAAGGCAGCTTACTACACGATCATTGACGCTGA
>d8_m13f.ab1 
GGCGATTGGGCCCTCTAGATGCATGCTCGAGCGGCCGCCAGTGTGATGGATATCTGCAGAATTCGCCCTTAGAGTTTGATCATGGCTCAGGATGAACGCTAGCGGCAGGCCTAATACATGCAAGTCGAGGGGCAGCGCAGTGTAGCAATACATGGGCGGCGACCGGCAAACGGGTGCGGAACACGTACGCAACCTTCCTTCAAGCGGGGAATAGCCCAGAGAAATTTGGATTAATACCCCATAGCACTGTCCGATGGCATCATTGGACAGTTAAAGATTTATCACTTGAAGATGGGCGTGCGTCTGATTAGGTAGTTGGTGAGGTAACGGCTCACCAAGCCGACGATCAGTAACTGGCGTGAGAGCGCGACCAGTCACACGGGCACTGAGACACGGGCCCGACTCCTACGGGAGGCAGCAGTAAGGAATATTGGTCAATGGACGGAAGTCTGAACCAGCCATGCCGCGTGGAGGATGAAGGTCCTCTGGATTGTAAACTTCTTTTATTTGGGACGAAATGATCTTTTTCTAAAGGTTTTGACGGTACCAGATGAATAAGCACCGGCTAACTCCGTGCCAGCAGCCGCGGTAATACGGAGGGTGCAAGCGTTATCCGGATTCACTGGGTTTAAAGGGTGCGTAGGCGGACACTTAAGTCCGTGGTGAAATCTCCGGGCTTAACCCGGAAACTGCCATGGATACTATTTGTCTTGAATGCTGTGGAGGTTAGCGGAATATGTCATGTAGCGGTGAAATGCATAGATATGACATAGAACACCAATTGCGAAGGCAGCTGGCTACACAGAAATTGACGCTGA
>a1_m13f.ab1 
GGGCGATTGGGCCCTCTAGATGCATGCTCGAGCGGCCGCCAGTGTGATGGATATCTGCAGAATTCGCCCTTAGAGTTTGATCATGGCTCAGGATGAACGCTAGCGGCAGGCCTAATACATGCAAGTCGAACGAGATTAAGAGGCTTGCTTCTTATGAAAGTGGCGCACGGGTGCGTAACGCGTATGCAACCTACCTTAATCAGGGGGATAGCCCGAAGAAATTCGGATTAAGACCGCATAAAAACACAGGATAGCATTATCCAATGTTCAAATATTTATAGGATTAAGATGGGCATGCGTGTCATTAGCTAGTTGGCGGGGTAACGGCCCACCAAGGCGACGATGACTAGGGGATCTGAGAGGATGACCCCCCACACTGGTACTGAGACACGGACCAGACTCCTACGGGAGGCAGCAGTAAGGAATATTGGTCAATGGAGGGAACTCTGAACCAGCCATGCCGCGTGCAGGAAGACAGCCCTCTGGGTCGTAAACTGCTTTTATTCGGGAATAAACCTTTCTACGTGTAGGAAGCTGAATGTACCGAAGGAATAAGGATCGGCTAACTCCGTGCCAGCAGCCGCGGTAATACGGAGGATCCAAGCGTTATCCGGATTTATTGGGTTTAAAGGGTGCGTAGGCGGCTTATTAAGTCAGGGGTGAAAGACGGTGGCTCAACCATCGCAGTGCCCTTGATACTGATGAGCTTGAATACACTAGAGGTAGGCGGAATGTGACAAGTAGCGGTGAAATGCATAGATATGTCACAGAACACCGATTGCGAAGGCAGCTTACTATGGTGTTATTGACGCTGA
>a2_m13f.ab1 
GGGCGATTGGGCCCTCTAGATGCATGCTCGAGCGGCCGCCAGTGTGATGGATATCTGCAGAATTCGCCCTTAGAGTTTGATCATGGCTCAGGATGAACGCTAGCGGCAGGCCTAATACATGCAAGTCGAACGAGATTAAGAGGCTTGCTTCTTATGAAAGTGGCGCACGGGTGCGTAACGCGTATGCAACCTACCTTAATCAGGGGGATAGCCCGAAGAAATTCGGATTAAGACCGCATAAAAACACAGGATAGCATTATCCAATGTTCAAATATTTATAGGATTAAGATGGGCATGCGTGTCATTAGCTAGTTGGCGGGGTAACGGCCCACCAAGGCGACGATGACTAGGGGATCTGAGAGGATGACCCCCCACACTGGTACTGAGACACGGACCAGACTCCTACGGGAGGCAGCAGTAAGGAATATTGGTCAATGGAGGGAACTCTGAACCAGCCATGCCGCGTGCAGGAAGACAGCCCTCTGGGTCGTAAACTGCTTTTATTCGGGAATAAACCTTTCTACGTGTAGGAAGCTGAATGTACCGAAGGAATAAGGATCGGCTAACTCCGTGCCAGCAGCCGCGGTAATACGGAGGATCCAAGCGTTATCCGGATTTATTGGGTTTAAAGGGTGCGTAGGCGGCTTATTAAGTCAGGGGTGAAAGACGGTGGCTCAACCATCGCAGTGCCCTTGATACTGATGAGCTTGAATACACTAGAGGTAGGCGGAATGTGACAAGTAGCGGTGAAATGCATAGATATGTCACAGAACACCGATTGCGAAGGCAGCTTACTATGGTGTTATTGACGCTGA
>a10_m13f.ab1 
GGCGATTGGGCCCTCTAGATGCATGCTCGAGCGGCCGCCAGTGTGATGGATATCTGCAGAATTCGCCCTTAGAGTTTGATCATGGCTCAGGATGAACGCTAGCGGCAGGCCTAATACATGCAAGTCGAACGAGATTAAGAGGCTTGCTTCTTATGAAAGTGGCGCACGGGTGCGTAACGCGTATGCAACCTACCTTAATCAGGGGGATAGCCCGAAGAAATTCGGATTAAGACCGCATAAAAACACAGGATAGCATTATCCAATGTTCAAATATTTATAGGATTAAGATGGGCATGCGTGTCATTAGCTAGTTGGCGGGGTAACGGCCCACCAAGGCGACGATGACTAGGGGATCTGAGAGGATGACCCCCCACACTGGTACTGAGACACGGACCAGACTCCTACGGGAGGCAGCAGTAAGGAATATTGGTCAATGGAGGGAACTCTGAACCAGCCATGCCGCGTGCAGGAAGACAGCCCTCTGGGTCGTAAACTGCTTTTATTCGGGAATAAACCTTTCTACGTGTAGGAAGCTGAATGTACCGAAGGAATAAGGATCGGCTAACTCCGTGCCAGCAGCCGCGGTAATACGGAGGATCCAAGCGTTATCCGGATTTATTGGGTTTAAAGGGTGCGTAGGCGGCTTATTAAGTCAGGGGTGAAAGACGGTGGCTCACCCATCGCAGTGCCCTTGATACTGATGAGCTTGAATACACTAGAGGTAGGCGGAATGTGACAAGTAGCGGTGAAATGCATAGATATGTCACAGAACACCGATTGCGAAGGCAGCTTACTATGGTGTTATTGACGCTGA
>d4_m13f.ab1 
GGCGATTGGGCCCTCTAGATGCATGCTCGAGCGGCCGCCAGTGTGATGGATATCTGCAGAATTCGCCCTTAGAGTTTGATCCTGGCTCAGGATGAACGCTAGCGGCAGGCCTAATACATGCAAGTCGAACGAGATTAAGAGGCTTGCTTCTTATGAAAGTGGCGCACGGGTGCGTAACGCGTATGCAACCTACCTTAATCAGGGGGATAGCCCGAAGAAATTCGGATTAAGACCGCATAAAAACACAGGATAGCATTATCCAATGTTCAAATATTTATAGGATTAAGATGGGCATGCGTGTCATTAGCTAGTTGGCGGGGTAACGGCCCACCAAGGCGACGATGACTAGGGGATCTGAGAGGATGACCCCCCACACTGGTACTGAGACACGGACCAGACTCCTACGGGAGGCAGCAGTAAGGAATATTGGTCAATGGAGGGAACTCTGAACCAGCCATGCCGCGTGCAGGAAGACAGCCCTCTGGGTCGTAAACTGCTTTTATTCGGGAATAAACCTTTCTACGTGTAGGAAGCTGAATGTACCGAAGGAATAAGGATCGGCTAACTCCGTGCCAGCAGCCGCGGTAATACGGAGGATCCAAGCGTTATCCGGATTTATTGGGTTTAAAGGGTGCGTAGGCGGCTTATTAAGTCAGGGGTGAAAGACGGTGGCTCAACCATCGCAGTGCCCTTGATACTGATGAGCTTGAATACACTAGAGGTAGGCGGAATGTGACAAGTAGCGGTGAAATGCATAGATATGTCACAGAACACCGATTGCGAAGGCAGCTTACTATGGTGTTATTGACGCTGA
>b10_m13f.ab1 
GGCGATTGGGCCCTCTAGATGCATGCTCGAGCGGCCGCCAGTGTGATGGATATCTGCAGAATTCGCCCTTAGGTTTGATCCTGGCTCAGGATGAACGCTAGCGGCAGGCCTAATACATGCAAGTCGAACGATACTATCCAGCTTGCTGGATAGGAAAGTGGCGCACGGGTGCGTAACGCGTATGCAACCTACCTTAATCAGGGGGATAGCCCGAAGAAATTCGGATTAACACCGCATAAAAACACAGTACAGCATTGTACAATGTTCAAATATTTATAGGATTAAGATGGGCATGCGTGTCATTAGCTAGTTGGCGGGGTAACGGCCCACCAAGGCGACGATGACTAGGGGATCTGAGAGGATGACCCCCCACACTGGTACTGAGACACGGACCAGACTCCTACGGGAGGCAGCAGTAAGGAATATTGGTCAATGGAGGCAACTCTGAACCAGCCATGCCGCGTGCAGGAAGACAGCCCTCTGGGTCGTAAACTGCTTTTATTCGGGAATAAACCTTTCTACGTGTAGGAAGCTGAATGTACCGAAGGAATAAGGATCGGCTAACTCCGTGCCAGCAGCCGCGGTAATACGGAGGATCCAAGCGTTATCCGGATTTATTGGGTTTAAAGGGTGCGTAGGCGGCTTATTAAGTCAGGGGTGAAAGACGGTGGCTCAACCATCGCAGTGCCCTTGATACTGATGAGCTTGAATGAACTAGAGGTAGGCGGAATGTGACAAGTAGCGGTGAAATGCATAGATATGTCACAGAACACCGATTGCGAAGGCAGCTTACTATGGTTTTATTGACGCTGA
>d2_m13f.ab1 
TCTAGATGCATGCTCGAGCGGCCGCCAGTGTGATGGATATCTGCAGAATTCGCCCTTAGAGTTTGATCATGGCTCAGATTGAACGCTGGCGGCAGGCCTAACACATGCAAGTCGAGCGGATGAGAAGAGCTTGCTCTTCGATTCAGCGGCGGACGGGTGAGTAATGCCTAGGAATCTGCCTGATAGTGGGGGACAACGTTTCGAAAGGAACGCTAATACCGCATACGTCCTACGGGAGAAAGCAGGGGACCTTCGGGCCTTGCGCTATCAGATGAGCCTAGGTCGGATTAGCTAGTTGGTGAGGTAATGGCTCACCAAGGCGACGATCCGTAACTGGTCTGAGAGGATGATCAGTCACACTGGAACTGAGACACGGTCCAGACTCCTACGGGAGGCAGCAGTGGGGAATATTGGACAATGGGCGAAAGCCTGATCCAGCCATGCCGCGTGTGTGAAGAAGGTCTTCGGATTGTAAAGCACTTTAAGTTGGGAGGAAGGGCAGTAAGCGAATACCTTGCTGTTTTGACGTTACCGACAGAATAAGCATCGGCTAACTCTGTGCCAGCAGCCGCGGTAATACAGAGGGTGCAAGCGTTAATCGGAATTACTGGGCGTAAAGCGCGCGTAGGTGGTTTGTTAAGTTGGATGTGAAAGCCCCGGGCTCAACCTGGGAACTGCATCCAAAACTGGCAAGCTAGAGTACAGTAGAGGGTGGTGGAATTTCCTGTGTAGCGGTGAAATGCGTAGATATAGGAAGGAACACCAGTGGCGAAGGCGACCACCTGGACTGATACTGACACTGA
>g10_m13f.ab1 
GGGCGATTGGGCCCTCTAGATGCATGCTCGAGCGGCCGCCAGTGTGATGGATATCTGCAGAATTCGCCCTTACGGCTACCTTGTTACGACTTCACCCCAGTCGCTGACCCTACCGTGGTCGACTGCCTCCTTGCGGTTAGCGCATCGCCTTCGGGTAGAACCAACTCCCATGGTGTGACGGGCGGTGTGTACAAGGCCCGGGAACGTATTCACCGCGGCATGCTGATCCGCGATTACTAGCGATTCCAACTTCATGCCCTCGAGTTGCAGAGGACAATCCGAACTGAGACGACTTTTAAGGATTAACCCTCTGTAGTCGCCATTGTAGCACGTGTGTAGCCCACCCTGTAAGGGCCATGAGGACTTGACGTCATCCCCACCTTCCTCCGGCTTAGCACCGGCAGTCCCATTAGAGTTCCCAACTGAATGATGGCAACTAATGGCGAGGGTTGCGCTCGTTGCGGGACTTAACCCAACACCTCACGACACGAGCTGACGACAGCCATGCAGCACCTGTGTCCTAGTCCCCGAAGGGAAAGCCACGTCTCCGTGGCGGTCCAGGCATGTCAAAAGGTGGTAAGGTTCTGCGCGTTGCTTCGAATTAAACCACATGCTCCACCGCTTGTGCGGGCCCCCGTCAATTCCTTTGAGTTTTAATCTTGCGACCGTACTCCCCAGGCGGATTGCTTAATGCGTTAGCTGCGTCACCGAACTGCATGCAGCCCGACAACTAGCAATCATCGTTTACGGCGTGGACTACCAGGGTATCTAATCCTGTTTGCTCCCCACGCTTTCGCGCCTCA
>a5_m13f.ab1 
TAGATGCATGCTCGAGCGGCCGCCAGTGTGATGGATATCTGCAGAATTCGCCCTTACGGTTACCTTGTTACGACTTAGCCCCAGTTATCGGTTTTACCCTAGGACGCTCCTTACGGTTACATACTTTAGGTACCCCCAACTTCCATGGCTTGACGGGCGGTGTGTACAAGGCCCGGGAACGTATTCACCGCGTCATTGCTGATACGCGATTACTAGCGAATCCAACTTCAAGAGGTCGAGTTGCAGACCTCTATCCGAACTGTGAATGGCTTTTTGAGATTCGCTTGCTGTTGCCAGCTTGCTGCCCTCTGTACCATCCATTGTAGCACGTGTGTAGCCCCGGACGTAAGGGCCATGATGACTTGACGTCGTCCCCTCCTTCCTCTCTGTTTGCACAGGCAGTCTGTTTAGAGTCCCCACCTTAACGTGCTGGCAACTAAACATAGGGGTTGCGCTCGTTGCGGGACTTAACCCAACACCTCACGGCACGAGCTGACGACAGCCATGCAGCACCTAGTTTCGTGTGATTGCTCACTGATCTATCTCTAGATCATTCACTAACTTTCAAGCCCGGGTAAGGTTCCTCGCGTATCATCGAATTAAACCACATGCTCCTCCGCTTGTGCGGGCCCCCGTCAATTCCTTTGAGTTTCACCCTTGCGGGCGTACTCCCCAGGTGGAATACTTAACGCTTTCGCTTAGCCGCTAACTGTATATCGCTAACAGCGAGTATTCATCGTTTAGGGCGTGGACTACCAGGGTATCTAATCCTGTTTGATCCCCACGCTTTCGTGCCTCA
>h5_m13f.ab1 
AGATGCATGCTCGAGCGGCCGCCAGTGTGATGGATATCTGCAGAATTCGCCCTTACGGCTACCTTGTTACGACTTAGCCCCAGTTATCGGTTTTACCCTAGGACGCTCCTTGCGGTTACATACTTTAGGTACCCCCAACTTCCATGGCTTGACGGGCGGTGTGTACAAGGCCCGGGAACGTATTCACCGCGTCATTGCTGATACGCGATTACTAGCGAATCCAACTTCAAGAGGTCGAGTTGCAGACCTCTATCCGAACTGTGAATGGCTTTTTGAGATTCGCTTGCTGTTGCCAGCTTGCTGCCCTCTGTACCATCCATTGTAGCACGTGTGTAGCCCCGGACGTAAGGGCCATGATGACTTGACGTCGTCCCCTCCTTCCTCTCTGTTTGCACAGGCAGTCTGTTTAGAGTCCCCACCATTACATGCTGGCAACTAAACATAGGGGTTGCGCTCGTTGCGGGACTTAACCCAACACCTCACGGCACGAGCTGACGACAGCCATGCAGCACCTAGTTTCCTGTCCTTGCGGACTGATCTATCTCTAGATCATTCAGTAACTTTCAAGCCCGGGTAAGGTTCCTCGCGTATCATCGAATTAAACCACATGCTCCTCCGCTTGTGCGGGCCCCCGTCAATTCCTTTGAGTTTCACCCTTGCGGGCGTACTCCCCAGGTGGAATACTTAACGCTTTCGCTTAGCCGCTAACTGTATATCGCTAACAGCGAGTATTCATCGTTTAGGGCGTGGACTACCAGGGTATCTAATCCTGTTTGATCCCCACGCTTTCGTGCCTCA
>c1_m13f.ab1 
GGCGATTGGGCCCTCTAGATGCATGCTCGAGCGGCCGCCAGTGTGATGGATATCTGCAGAATTCGCCCTTAGAGTTTGATCCTGGCTCAGAACGAACGCTGGCGGCAGGCTTAACACATGCAAGTCGAGCGCCCCGCAAGGGGAGCGGCAGACGGGTGAGTAACGCGTGGGAACGTACCTTTTGCTACGGAATAACTCAGGGAAACTTGTGCTAATACCGTATGTGCCCTTCGGGGGAAAGATTTATCGGCAAAGGATCGGCCCGCGTTGGATTAGCTAGTTGGTGAGGTAAAGGCTCACCAAGGCGACGATCCATAGCTGGTCTGAGAGGATGATCGGCCACACTGGGACTGAGACACGGCCCAGACTCCTACGGGAGGCAGCAGTGGGGAATATTGGACAATGGGCGCAAGCCTGATCCAGCCATGCCGCGTGAGTGATGAAGGCCCTAGGGTTGTAAAGCTCTTTCACCGGTGAAGATAATGACGGTAACCGGAGAAGAAGCCCCGGCTAACTTCGTGCCAGCAGCCGCGGTAATACGAAGGGGGCTAGCGTTGTTCGGATTTACTGGGCGTAAAGCGCACGTAGGCGGACTTTTAAGTCAGGGGTGAAATCCCGGGGCTCAACCCCGGAACTGCCTTTGATACTGGAAGTCTTGAGTATGGTAGAGGTGAGTGGAATTCCGAGTGTAGAGGTGAAATTCGTAGATATTCGGAGGAACACCAGTGGCGAAGGCGGCTCACTGGACCATTACTGACGCTGAGGTGCGAAAGCGTGGGGAGCAAACAGGATTA
>f7_m13f.ab1 
GCGATTGGGCCCTCTAGATGCATGCTCGAGCGGCCGCCAGTGTGATGGATATCTGCAGAATTCGCCCTTAGAGTTTGATCATGGCTCAGAACGAACGCTGGCGGCAGGCTTAACACATGCAAGTCGAGCGCCCCGCAAGGGGAGCGGCAGACGGGTGAGTAACGCGTGGGAACGTACCTTTTGCTACGGAATAACTCAGGGAAACTTGTGCTAATACCGTATGTGCCCTTCGGGGGAAAGATTTATCGGCAAAGGATCGGCCCGCGTTGGATTAGCTAGTTGGTGAGGTAAAGGCTCACCAAGGCGACGATCCATAGCTGGTCTGAGAGGATGATCAGCCACACTGGGACTGAGACACGGCCCAGACTCCTACGGGAGGCAGCAGTGGGGAATATTGGACAATGGGCGCAAGCCTGATCCAGCCATGCCGCGTGAGTGATGAAGGCCCTAGGGTTGTAAAGCTCTTTCACCGGTGAAGATAATGACGGTAACCGGAGAAGAAGCCCCGGCTAACTTCGTGCCAGCAGCCGCGGTAATACGAAGGGGGCTAGCGTTGTTCGGATTTACTGGGCGTAAAGCGCACGTAGGCGGACTTTTAAGTCAGGGGTGAAATCCCGGGGCTCAACCCCGGAACTGCCTTTGATACTGGAAGTCTTGAGTATGGTAGAGGTGAGTGGAATTCCGAGTGTAGAGGTGAAATTCGTAGATATTCGGAGGAACACCAGTGGCGAAGGCGGCTCACTGGACCATTACTGACGCTGAGGTGCGAAAGCGTGGGGGAGCAAACAGGATTA
>f12_m13f.ab1 
GCTCGAGCGGCCGCCAGTGTGATGGATATCTGCAGAATTCGCCCTTAGAGTTTGATCCTGGCTCAGGATGAACGCTAGCGGCAGGCCTAATACATGCAAGTCGAACGATACTATCCAGCTTGCTGGATAGGAAAGTGGCGCACGGGTGCGTAACGCGTATGCAACCTACCTTAATCAGGGGGATAGCCCGAAGAAATTCGGATTAACACCGCATAAAAACACAGTACAGCATTGTACAATGTTCAAATATTTATAGGATTAAGATGGGCATGCGTGTCATTAGCTAGTTGGCGGGGTAACGGCCCACCAAGGCGACGATGACTAGGGGATCTGAGAGGATGACCCCCCACACTGGTACTGAGACACGGACCAGACTCCTACGGGAGGCAGCAGTAAGGAATATTGGTCAATGGAGGCAACTCTGAACCAGCCATGCCGCGTGCAGGAAGACAGCCCTCTGGGTCGTAAACTGCTTTTATTCGGGAATAAACCTTTCTACGTGTAGGAAGCTGAATGTACCGAAGGAATAAGGATCGGCTAACTCCGTGCCAGCAGCCGCGGTAATACGGAGGATCCAAGCGTTATCCGGATTTATTGGGTTTAAAGGGTGCGTAGGCGGCTTATTAAGTCAGGGGTGAAAGACGGTGGCTCAACCATCGCAGTGCCCTTGATACTGATGAGCTTGAATGAACTAGAGGTAGGCGGAATGTGACAAGTAGCGGTGAAATGCATAGATATGTCACAGAACACCGATTGCGAAGGCAGCTTACTATGGTTTTATTGACGCTGA
>d6_m13f.ab1 
GGGCGATTGGGCCCTCTAGATGCATGCTCGAGCGGCCGCCAGTGTGATGGATATCTGCAGAATTCGCCCTTAGAGTTTGATCCTGGCTCAGATTGAACGCTGGCGGCAGGCCTAACACACGCAAGTCGAGCGGATGAGAAGAGCTTGCTCTTCGATTCAGCGGCGGACGGGTGAGTAATGCCTAGGAATCTGCCTGATAGTGGGGGACAACGTTTCGAAAGGAACGCTAATACCGCATACGTCCTACGGGAGAAAGCAGGGGACCTTCGGGCCTTGCGCTATCAGATGAGCCTAGGTCGGATTAGCTAGTTGATGAGGTAATGGCTCACCAAGGCGACGATCCGTAACTGGTCTGAGAGGATGATCAGTCACACTGGAACTGAGACACGGTCCAGACTCCTACGGGAGGCAGCAGTGGGGAATATTGGACAATGGGCGAAAGCCTGATCCAGCCATGCCGCGTGTGTGAAGAAGGTCTTCGGATTGTAAAGCACTTTAAGTTGGGAGGAAGGGCAGTAAGCGAATACCTTGCTGTTTTGACGTTACCGACAGAATAAGCACCGGCTAACTCTGTGCCAGCAGCCGCGGTAATACAGAGGGTGCAAGCGTTAATCGGAATTACTGGGCGTAAAGCGCGCGTAGGTGGTTTGTTAAGTTGGATGTGAAAGCCCCGGGCTCAACCTGGGAACTGCATCCAAAACTGGCAAGCTAGAGTACAGTAGAGGGTGGTGGAATTTCCTGTGTAGCGGTGAAATGCGTAGATATAGGAAGGAACACCAGTGGCGAA
>d1_m13f.ab1 
GGGCGATTGGGCCCTCTAGATGCATGCTCGAGCGGCCGCCAGTGTGATGGATATCTGCAGAATTCGCCCTTAGAGTTTGATCCTGGCTCAGATTGAACGCTGGCGGAATGCTTTACACATGCAAGTCGAACGATGAACCTTAGCTTGCTAGGGGGATTAGTGGCGAACGGGTGAGTAATATATCGGAACGTGCCTTGTAATGGGGGATAACTAGTCGAAAGATTAGCTAATACCGCATACGCCCTGAGGGGGAAAGTAGGGGATCTTCGGACCTTACGTTATAAGAGCGGCCGATATCTGATTAGCTAGTTGGTGGGGTAATGGCCTACCAAGGCTTCGATCAGTAGCTGGTCTGAGAGGACGACCAGCCACACTGGAACTGAGACACGGTCCAGACTCCTACGGGAGGCAGCAGTGGGGAATTTTGGACAATGGGCGCAAGCCTGATCCAGCCATTCCGCGTGAGTGAAGAAGGCCTTCGGGTTGTAAAGCTCTTTCGCAAGGGAAGAAAACTTACTTTCTAATAAAGAGTGAGGCTGACGGTACCTTGATAAGAAGCACCGGCTAACTACGTGCCAGCAGCCGCGGTAATACGTAGGGTGCGAGCGTTAATCGGAATTACTGGGCGTAAAGCGTGCGCAGGCGGTTTGGCAAGTCAGATGTGAAATCCCCGAGCTCAACTTGGGAACTGCGTTTGAAACTGCCAGACTAGAATATGTCAGAGGGGGGTAGAATTCCACGTGTAGCAGTGAAATGCGTAGAGATGTGGAGGAATACCAATGGCGAA
>h1_m13f.ab1 
GGGCGATTGGGCCCTCTAGATGCATGCTCGAGCGGCCGCCAGTGTGATGGATATCTGCAGAATTCGCCCTTAGAGTTTGATCATGGCTCAGATTGAACGCTGGCGGCATGCCTTACACATGCAAGTCGAACGGCAGCACGGGAGCAATCCTGGTGGCGAGTGGCGAACGGGTGAGTAATATATCGGAACGTGCCCAGTCGTGGGGGATAACGCAGCGAAAGCTGTGCTAATACCGCATACGATCTATGGATGAAAGCGGGGGATCGCAAGACCTCGCGCGATTGGAGCGGCCGATATCAGATTAGGTAGTTGGTGGGGTAAAGGCTCACCAAGCCGACGATCTGTAGCTGGTCTGAGAGGACGACCAGCCACACTGGAACTGAGACACGGTCCAGACTCCTACGGGAGGCAGCAGTGGGGAATTTTGGACAATGGGCGCAAGCCTGATCCAGCAATGCCGCGTGCAGGATGAAGGCCTTCGGGTTGTAAACTGCTTTTGTACGGAACGAAAAGGCTCTGGTTAATACCTGGGGCCCATGACGGTACCGTAAGAATAAGCACCGGCTAACTACGTGCCAGCAGCCGCGGTAATACGTAGGGTGCGAGCGTTAATCGGAATTACTGGGCGTAAAGCGTGCGCAGGCGGTAATGCAAGACAGATGTGAAATCCCCGGGCTTAACCTGGGAACTGCATTTGTGACTGCATTGCTGGAGTGCGGCAGAGGGGGATGGAATTCCGCGTGTAGCAGTGAAATGCGTAGATATGCGGAGGAACACCGATGGCGAA
>b8_m13f.ab1 
GGCGATTGGGCCCTCTAGATGCATGCTCGAGCGGCCGCCAGTGTGATGGATATCTGCAGAATTCGCCCTTAGAGTTTGATCCTGGCTCAGATTGAACGCTGGCGGCATGCCTTACACATGCAAGTCGAACGGCAGCACGGGAGCAATCCTGGTGGCGAGTGGCGAACGGGTGAGTAATATATCGGAACGTGCCCAGTCGTGGGGGATAACGCAGCGAAAGCCGTGCTAATACCGCATACGATCTATGGATGAAAGCGGGGGATCGCAAGACCTCGCGCGATCGGGGCGGCCGATATCAGATTAGGTAGTTGGTGGGGTAAAGGCTCACCAAGCCGACGATCTGTAGCTGGTCTGAGAGGACGACCAGCCACACTGGAACTGAGACACGGTCCAGACTCCTACGGGAGGCAGCAGTGGGGAATTTTGGACAATGGGCGCAAGCCTGATCCAGCAATGCCGCGTGCAGGATGAAGGCCTTCGGGTTGTAAACTGCTTTTGTACGGAACGAAAAGGCTCTGGTTAATACCTGGGGCCCATGACGGTACCGTAAGAATAAGCACCGGCTAACTACGTGCCAGCAGCCGCGGTAATACGTAGGGTGCGAGCGTTAATCGGAATTACTGGGCGTAAAGCGTGCGCAGGCGGTAATGCAAGACAGATGTGAAATCCCCGGGCTTAACCTGGGAACTGCATTTGTGACTGCATTGCTGGAGTGCGGCAGAGGGGGATGGAATTCCGCGTGTAGCAGTGAAATGCGTAGATATGCGGAGGAACACCAATGGCGAA
>h2_m13f.ab1 
GGCGATTGGGCCCTCTAGATGCATGCTCGAGCGGCCGCCAGTGTGATGGATATCTGCAGAATTCGCCCTTAGAGTTTGATCCTGGCTCAGATTGAACGCTGGCGGCATGCCTTACACATGCAAGTCGAACGGCAGCACGGGAGCAATCCTGGTGGCGAGTGGCGAACGGGTGAGTAATATATCGGAACGTGCCCAGTCGTGGGGGATAACGCAGCGAAAGCTGTGCTAATACCGCATACGATCTATGGATGAAAGCGGGGGATCGCAAGACCTCGCGCGATTGGAGCGGCCGATATCAGATTAGGTAGTTGGTGGGGTAAAGGCTCACCAAGCCGACGATCTGTAGCTGGTCTGAGAGGACGACCAGCCACACTGGAACTGAGACACGGTCCAGACTCCTACGGGAGGCAGCAGTGGGGAATTTTGGACAATGGGCGCAAGCCTGATCCAGCAATGCCGCGTGCAGGATGAAGGCCTTCGGGTTGTAAACTGCTTTTGTACGGAACGAAAAGGCTCTGGTTAATACCTGGGGCCCATGACGGTACCGTAAGAATAAGCACCGGCTAACTACGTGCCAGCAGCCGCGGTAATACGTAGGGTGCGAGCGTTAATCGGAATTACTGGGCGTAAAGCGTGCGCAGGCGGTAATGCAAGACAGATGTGAAATCCCCGGGCTTAACCTGGGAACTGCATTTGTGACTGCATTGCTGGAGTGCGGCAGAGGGGGATGGAATTCCGCGTGTAGCAGTGAAATGCGTAGATATGCGGAGGAACACCGATGGCGAA
>a8_m13f.ab1 
GGCGATTGGGCCCTCTAGATGCATGCTCGAGCGGCCGCCAGTGTGATGGATATCTGCAGAATTCGCCCTTAGAGTTTGATCCTGGCTCAGATTGAACGCTGGCGGCATGCCTTACACATGCAAGTCGAACGGCAGCACGGGAGCAATCCTGGTGGCGAGTGGCGAACGGGTGAGTAATATATCGGAACGTGCCCAGTCGTGGGGGATAACGCAGCGAAAGCTGTGCTAATACCGCATACGATCTACGGATGAAAGCGGGGGATCGCAAGACCTCGCGCGATTGGAGCGGCCGATATCAGATTAGCTAGTTGGTGGGGTAAAAGCCTACCAAGGCGACGATCTGTAGCTGGTCTGAGAGGACGACCAGCCACACTGGAACTGAGACACGGTCCAGACTCCTACGGGAGGCAGCAGTGGGGAATTTTGGACAATGGGCGCAAGCCTGATCCAGCAATGCCGCGTGCAGGATGAAGGCCTTCGGGTTGTAAACTGCTTTTGTACGGAACGAAACGGTTCTCTCTAATACAGGGGGCTAATGACGGTACCGTAAGAATAAGCACCGGCTAACTACGTGCCAGCAGCCGCGGTAATACGTAGGGTGCGAGCGTTAATCGGAATTACTGGGCGTAAAGCGTGCGCAGGCGGTGATGTAAGACAGATGTGAAATCCCCGGGCTCAACCTGGGACCTGCATTTGTGACTGCATCGCTGGAGTGCGGCAGAGGGGGATGGAATTCCGCGCGTAGCAGTGAAATGCGTAGATATGCGGAGGAACACCGATGGCGAA
>b4_m13f.ab1 
GCGATTGGGCCCTCTAGATGCATGCTCGAGCGGCCGCCAGTGTGATGGATATCTGCAGAATTCGCCCTTAGAGTTTGATCATGGCTCAGATTGAACGCTGGCGGAATGCTTTACACATGCAAGTCGAACGATGAACCTTAGCTTGCTAGGGGGATTAGTGGCGAACGGGTGAGTAATATATCGGAACGTGCCTTGTAATGGGGGATAACTAGTCGAAAGATTAGCTAATACCGCATACGCCCTGAGGGGGAAAGTAGGGGATCTTCGGACCTTACGTTATAAGAGCGGCCGATATCTGATTAGCTAGTTGGTGGGGTAATGGCCTACCAAGGCTTCGATCAGTAGCTGGTCTGAGAGGACGACCAGCCACACTGGAACTGAGACACGGTCCAGACTCCTACGGGAGGCAGCAGTGGGGAATTCTGGACAATGGGCGCAAGCCTGATCCAGCCATTCCGCGTGAGTGAAGAAGGCCTTCGGGTTGTAAAGCTCTTTCGCAAGGGAAGAAAACTTACTTTCTAATAAAGAGTGAGGCTGGCGGTACCTTGATAAGAAGCACCGGCTAACTACGTGCCAGCAGCCGCGGTAATACGTAGGGTGCGAGCGTTAATCGGAATTACTGGGCGTAAAGCGTGCGCAGGCGGTTTGGCAAGTCAGATGTGAAATCCCCGAGCTCAACTTGGGAACTGCGTTTGAAACTGCCAGACTAGAATATGTCAGAGGGGGGTAGAATTCCACGTGTAGCAGTGAAATGCGTAGAGATGTGGAGGAATACCAATGGCGAA
>d11_m13f.ab1 
GGCGATTGGGCCCTCTAGATGCATGCTCGAGCGGCCGCCAGTGTGATGGATATCTGCAGAATTCGCCCTTACGGCTACCTTGTTACGACTTCACCCCAGTCGCTGACCCTACCGTGGTCGCCTGCCTCCTTGCGGTTAGCACAGCGCCTTCGGGTAAAACCAACTCCCATGGTGTGACGGGCGGTGTGTACAAGGCCCGGGAACGTATTCACCGCGGCATGCTGATCCGCGATTACTAGCGATTCCAACTTCATGCACTCGAGTTGCAGAGTGCAATCCGAACTGAGATGGCTTTTGGAGATTAGCTCACACTCGCGTGCTCGCTGCCCACTGTCACCACCATTGTAGCACGTGTGTAGCCCAGCCCGTAAGGGCCATGAGGACTTGACGTCATCCCCACCTTCCTCTCGGCTTATCACCGGCAGTCCCCTTAGAGTGCCCAACTAAATGCTGGCAACTAAGGGCGAGGGTTGCGCTCGTTGCGGGACTTAACCCAACATCTCACGACACGAGCTGACGACAGCCATGCAGCACCTGTATCCGGTCCAGCCGAACTGAAAGACACATCTCTGTGTCCGCGACCGGTATGTCAAGGGCTGGTAAGGTTCTGCGCGTTGCTTCGAATTAAACCACATGCTCCACCGCTTGTGCGGGCCCCCGTCAATTCCTTTGAGTTTTAATCTTGCGACCGTACTCCCCAGGCGGAATGTTTAATGCGTTAGCTGCGCCACCGAAGAGTAAACTCCCCAACGGCTAACATTCATCGTTTACGGCGTGGACTACCA
>f1_m13f.ab1 
GGCGATTGGGCCCTCTAGATGCATGCTCGAGCGGCCGCCAGTGTGATGGATATCTGCAGAATTCGCCCTTAGAGTTTGATCATGGCTCAGGATGAACGCTAGCGGCAGGCCTAATACATGCAAGTCGAACGAGATTAAGAGGCTTGCTTCTTATGAAAGTGGCGCACGGGTGCGTAACGCGTATGCAACCTACCTTAATCAGGGGGATAGCCCGAAGAAATTCGGATTAAGACCGCATAAAAACACAGGATAGCATTATCCAATGTTCAAATATTTATAGGATTAAGATGGGCATGCGTGTCATTAGCTAGTTGGCGGGGTAACGGCCCACCAAGGCGACGATGACTAGGGGATCTGAGAGGATGACCCCCCACACTGGTACTGAGACACGGACCAGACTCCTACGGGAGGCAGCAGTAAGGAATATTGGTCAATGGAGGGAACTCTGAACCAGCCATGCCGCGTGCAGGAAGACAGCCCTCTGGGTCGTAAACTGCTTTTATTCGGGAATAAACCTTTCTACGTGTAGGAAGCTGAATGTACCGAAGGAATAAGGATCGGCTAACTCCGTGCCAGCAGCCGCGGTAATACGGAGGATCCAAGCGTTATCCGGATTTATTGGGTTTAAAGGGTGCGTAGGCGGCTTATTAAGTCAGGGGTGAAAGACGGTGGCTCAACCATCGCAGTGCCCTTGATACTGATGAGCTTGAATACACTAGAGGTAGGCGGAATGTGACAAGTAGCGGTGAAATGCATAGATATGTCACAGAACACCGATTGCGAA
>e2_m13f.ab1 
GCGATTGGGCCCTCTAGATGCATGCTCGAGCGGCCGCCAGTGTGATGGATATCTGCAGAATTCGCCCTTCGGCTACCTTGTTACGACTTCACCCCAGTCGCTGACCCTACCGTGGTCGCCTGCCTCCTTGCGGTTAGCACAGCGCCTTCGGGTAAAACCAACTCCCATGGTGTGACGGGCGGTGTGTACAAGGCCCGGGAACGTATTCACCGCGGCATGCTGATCCGCGATTACTAGCGATTCCAACTTCATGCACTCGAGTTGCAGAGTGCAATCCGAACTGAGATGGCTTTTGGAGATTAGCTCACACTCGCGTGCTCGCTGCCCACTGTCACCACCATTGTAGCACGTGTGTAGCCCAGCCCGTAAGGGCCATGAGGACTTGACGTCATCCCCACCTTCCTCTCGGCTTATCACCGGCAGTCCCCTTAGAGTGCCCAACTAAATGCTGGCAACTAAGGGCGAGGGTTGCGCTCGTTGCGGGACTTAACCCAACATCTCACGACACGAGCTGACGACAGCCATGCAGCACCTGTATCCGGTCCAGCCGAACTGAAAGACACATCTCTGTGTCCGCGACCGGTATGTCAAGGGCTGGTAAGGTTCTGCGCGTTGCTTCGAATTAAACCACATGCTCCACCGCTTGTGCGGGCCCCCGTCAATTCCTTTGAGTTTTAATCTTGCGACCGTACTCCCCAGGCGGAATGTTTAATGCGTTAGCTGCGCCACCGAAGAGTAAACTCCCCAACGGCTAACATTCATCGTTTACGGCGTGGACTACCA
>f8_m13f.ab1 
CTAGATGCATGCTCGAGCGGCCGCCAGTGTGATGGATATCTGCAGAATTCGCCCTTAGAGTTTGATCATGGCTCAGAGCGAACGCTGGCGGCAGGCCTAACACATGCAAGTCGAACGGACCCTTCGGGGTTAGTGGCGGACGGGTGAGTAACACGTGGGAACGTGCCTTTAGGTTCGGAATAGCTCCTGGAAACGGGTGGTAATGCCGAATGTGCCCTTCGGGGGAAAGATTTATCGCCTTTAGAGCGGCCCGCGTCTGATTAGCTAGTTGGTGAGGTAATGGCTCACCAAGGCGACGATCAGTAGCTGGTCTGAGAGGATGATCAGCCACATTGGGACTGAGACACGGCCCAAACTCCTACGGGAGGCAGCAGTGGGGAATCTTGCGCAATGGGCGAAAGCCTGACGCAGCCATGCCGCGTGAATGATGAAGGTCTTAGGATTGTAAAATTCTTTCACCGGGGACGATAATGACGGTACCCGGAGAAGAAGCCCCGGCTAACTTCGTGCCAGCAGCCGCGGTAATACGAAGGGGGCTAGCGTTGCTCGGAATTACTGGGCGTAAAGGGCGCGTAGGCGGATCGTTAAGTCAGAGGTGAAATCCCGGAGCTCAACTTCGGAACTGCCTTTGATACTGGCGATCTTGAGTGTGAGAGAGGTATGTGGAACTCCGAGTGTAGAGGTGAAATTCGTAGATATTCGGAAGAACACCAGTGGCGAAGGCGACATACTGGCTCATTACTGACGCTGAGGCGCGAAAGCGTGGGGGAGCAAACAGGATTA
>f5_m13f.ab1 
GGCGATTGGGCCCTCTAGATGCATGCTCGAGCGGCCGCCAGTGTGATGGATATCTGCAGAATTCGCCCTTACGGCTACCTTGTTACGACTTCACCCCAGTCACGAACCCTGCCGTGGTAATCGCCCTCCTTGCGGTTAGGCTAACTACTTCTGGCAGAGCCCGCTCCCATGGTGTGACGGGCGGTGTGTACAAGACCCGGGAACGTATTCACCGTGACATTCTGATCCACGATTACTAGCGATTCCGACTTCACGCAGTCGAGTTGCAGACTGCGATCCGGACTACGACTGGTTTTATGGGATTAGCTCCCCCTCGCGGGTTGGCAACCCTTTGTACCAGCCATTGTATGACGTGTGTAGCCCCACCTATAAGGGCCATGAGGACTTGACGTCATCCCCACCTTCCTCCGGTTTATCACCGGCAGTCCCATTAGAGTGCCCTTTCGTAGCAACTAATGGCAAGGGTTGCGCTCGTTGCGGGACTTAACCCAACATCTCACGACACGAGCTGACGACAGCCATGCAGCACCTGTGTTATGGCTCTCTTTCGAGCACTCCTTCATCTCTAAAGGATTCCATACATGTCAAAGGTGGGTAAGGTTTTTCGCGTTGCATCGAATTAAACCACATCATCCACCGCTTGTGCGGGTCCCCGTCAATTCCTTTGAGTTTCAACCTTGCGGCCGTACTCCCCAGGCGGTCAACTTCACGCGTTAGCTTCGTTACTGAGTCAGTTAAGACCCAACAACCAGTTGACATCGTTTAGGGCGTGGACTACCA
>g6_m13f.ab1 
GGCGATTGGGCCCTCTAGATGCATGCTCGAGCGGCCGCCAGTGTGATGGATATCTGCAGAATTCGCCCTTACGGTTACCTTGTTACGACTTCACCCCAGTCACGAACCCTGCCGTGGTAATCGCCCTCCTTGCGGTTAGGCTAACTACTTCTGGCAGAACCCGCTCCCATGGTGTGACGGGCGGTGTGTACAAGACCCGGGAACGTATTCACCGTGACATTCTGATCCACGATTACTAGCGATTCCGACTTCACGCAGTCGAGTTGCAGACTGCGATCCGGACTACGACTGGTTTTATGGGATTAGCTCCCCCTCGCGGGTTGGCAACCCTTTGTACCAGCCATTGTATGACGTGTGTAGCCCCACCTATAAGGGCCATGAGGACTTGACGTCATCCCCACCTTCCTCCGGTTTATCACCGGCAGTCCCATTAGAGTGCCCTTTCGTAGCAACTAATGGCAAGGGTTGCGCTCGTTGCGGGACTTAACCCAACATCTCACGACACGAGCTGACGACAGCCATGCAGCACCTGTGTTATGGCTCTCTTTCGAGCACTCCTTCATCTCTAAAGGATTCCATACATGTCAAAGGTGGGTAAGGTTTTTCGCGTTGCATCGAATTAAACCACATCATCCACCGCTTGTGCGGGTCCCCGTCAATTCCTTTGAGTTTCAACCTTGCGGCCGTACTCCCCAGGCGGTCAACTTCACGCGTTAGCTTCGTTACTGAGTCAGTTAAGACCCAACAACCAGTTGACATCGTTTAGGGCGTGGACTACCA
>e9_m13f.ab1 
GGCGATTGGGCCCTCTAGATGCATGCTCGAGCGGCCGCCAGTGTGATGGATATCTGCAGAATTCGCCCTTAGAGTTTGATCATGGCTCAGATTGAACGCTGGCGGCAGGCCTAACACATGCAAGTCGAGCGGATGAGAAGAGCTTGCTCTTCGATTCAGCGGCGGACGGGTGAGTAATGCCTAGGAATCTGCCTGATAGTGGGGGACAACGTTTCGAAAGGAACGCTAATACCGCATACGTCCTACGGGAGAAAGCAGGGGACCTTCGGGCCTTGCGCTATCAGATGAGCCTAGGTCGGATTAGCTAGTTGGTGAGGTAATGGCTCACCAAGGCGACGATCCGTAACTGGTCTGAGAGGATGATCAGTCACACTGGAACTGAGACACGGTCCAGACTCCTACGGGAGGCAGCAGTGGGGAATATTGGACAATGGGCGAAAGCCTGATCCAGCCATGCCGCGTGTGTGAAGAAGGTCTTCGGATTGTAAAGCACTTTAAGTTGGGAGGAAGGGCAGTAAGCGAATACCTTGCTGTTTTGACGTTACCGACAGAATAAGCACCGGCTAACTCTGTGCCAGCAGCCGCGGTAATACAGAGGGTGCAAGCGTTAATCGGAATTACTGGGCGTAAAGCGCGCGTAGGTGGTTTGTTAAGTTGGATGTGAAAGCCCCGGGCTCAACCTGGGAACTGCATCCAAAACTGGCAAGCTAGAGTACAGTAGAGGGTGGTGGAATTTCCTGTGTAGCGGTGAAATGCGTAGATATAGGAAGGAAC
>f11_m13f.ab1 
GGCGATTGGGCCCTCTAGATGCATGCTCGAGCGGCCGCCAGTGTGATGGATATCTGCAGAATTCGCCCTTACGGCTACCTTGTTACGACTTCACCCCAGTCATGAATACTACCGTGGTAAGCGTCCCCCTTGCGGTTAGACTACCTACTTCTGGTAAAACCCACTCCCATGGTGTGACGGGCGGTGTGTACAAGGCCCGGGAACGTATTCACCGCGACATGCTGATCCGCGATTACTAGCGATTCCGACTTCATGCTCTCGAGTTGCAGAGAACAATCCGGACTACGATCGGCTTTCTGAGATTAGCTCCCCCTCGCGGGTTGGCAACTCTCTGTACCGACCATTGTATTACGTGTGAAGCCCTGGCCATAAGGGCCATGAGGACTTGACGTCATCCCCACCTTCCTCCGGTTTGTCACCGGCAGTCCCATTAAAGTGCCCAACTAAATGATGGCAATTAATGGCAAGGGTTGCGCTCGTTGCGGGACTTAACCCAACATCTCACGACACGAGCTGACGGCAGCCATGCAGCACCTGTGTCCACTTTCCCTTACGGGCACCTAATGCATCTCTGCTTCGTTAGTGGCATGTCAAGGCCAGGTAAGGTTTTTCGCGTTGCATCGAATTAATCCACATAATCCACCGCTTGTGCGGGCCCCCGTCAATTCCTTTGAGTTTTAATCTTGCGACCGTACTCCCCAGGCGGTCTACTTCACGCGTTAGCTGCGTTACTCATGGATTTTACTCCACCAACAACTAGTAGACATCGTTTA
>e6_m13f.ab1 
GGCGATTGGGCCCTCTAGATGCATGCTCGAGCGGCCGCCAGTGTGATGGATATCTGCAGAATTCGCCCTTACGGCTACCTTGTTACGACTTAGCCCCAGTTATCGGTTTTACCCTAGGACGCTCCTTACGGTTACATACTTTAGGTACCCCCAACTTCCATGGCTTGACGGGCGGTGTGTACAAGGCCCGGGAACGTATTCACCGCGTCATTGCTGATACGCGATTACTAGCGAATCCAACTTCAAGAGGTCGAGTTGCAGACCTCTATCCGAACTGTGAATGGCTTTTTGAGATTCGCTTGCTGTTGCCAGCTTGCTGCCCTCTGTACCATCCATTGTAGCACGTGTGTAGCCCCGGACGTAAGGGCCATGATGACTTGACGTCGTCCCCTCCTTCCTCTCTGTTTGCACAGGCAGTCTGTTTAGAGTCCCCACCTTAACGTGCTGGCAACTAAACATAGGGGTTGCGCTCGTTGCGGGACTTAACCCAACACCTCACGGCACGAGCTGACGACAGCCATGCAGCACCTAGTTTCGTGTGATTGCTCACTGATCTATCTCTAGATCATTCACTAACTTTCAAGCCCGGGTAAGGTTCCTCGCGTATCATCGAATTAAACCACATGCTCCTCCGCTTGTGCGGGCCCCCGTCAATTCCTTTGAGTTTCACCCTTGCGGGCGTACTCCCCAGGTGGAATACTTAACGCTTTCGCTTAGCCGCTAACTGTATATCGCTAACAGCGAGTATTCATCGTTTAGGGCGTGGACTACCA
>g4_m13f.ab1 
CGATTGGGCCCTCTAGATGCATGCTCGAGCGGCCGCCAGTGTGATGGATATCTGCAGAATTCGCCCTTACGGCTACCTTGTTACGACTTCACCCCAGTCATCGGCCACACCGTGGCAAGCGCCCTCCCGAAGGTTAAGCTACCTGCTTCTGGTGCAACAAACTCCCATGGTGTGACGGGCGGTGTGTACAAGGCCCGGGAACGTATTCACCGCAGCAATGCTGATCTGCGATTACTAGCGATTCCGACTTCATGGAGTCGAGTTGCAGACTCCAATCCGGACTGAGATAGGGTTTCTGGGATTGGCTTACCGTCGCCGGCTTGCAGCCCTCTGTCCCTACCATTGTAGTACGTGTGTAGCCCTGGCCGTAAGGGCCATGATGACTTGACGTCATCCCCACCTTCCTCCGGTTTGTCACCGGCGGTCTCCTTAGAGTTCCCACCATTACGTGCTGGCAACTAAGGACAAGGGTTGCGCTCGTTGCGGGACTTAACCCAACATCTCACGACACGAGCTGACGACAGCCATGCAGCACCTGTGTTCGAGTTCCCGAAGGCACCAATCCATCTCTGGAAAGTTCTCGACATGTCAAGGCCAGGTAAGGTTCTTCGCGTTGCATCGAATTAAACCACATACTCCACCGCTTGTGCGGGCCCCCGTCAATTCCTTTGAGTTTCAGTCTTGCGACCGTACTCCCCAGGCGGCGAACTTAACGCGTTAGCTTCGATACTGCGTGCCAAAGTGCACCCAACATCCAGTTCGCATCGTTTA
>c5_m13f.ab1 
GGGCGATTGGGCCCTCTAGATGCATGCTCGAGCGGCCGCCAGTGTGATGGATATCTGCAGAATTCGCCCTTAGAGTTTGATCATGGCTCAGAACGAACGCTGGCGGCATGCCTAATACATGCAAGTCGAACGAGATCTTCGGATCTAGTGGCGCACGGGTGCGTAACGCGTGGGAATCTACCCTTGGGTTCGGAATAACGTCGGGAAACTGACGCTAATACCGGATGATGACGAAAGTCCAAAGATTTATCGCCCAGGGATGAGCCCGCGTAGGATTAGCTAGTTGGTGAGGTAAAGGCTCACCAAGGCTACGATCCTTAGCTGGTCTGAGAGGATGATCAGCCACACTGGGACTGAGACACGGCCCAGACTCCTACGGGAGGCAGCAGTAGGGAATATTGGACAATGGGGGCAACCCTGATCCAGCAATGCCGCGTGAGTGATGAAGGCCTTAGGGTTGTAAAGCTCTTTTACCCGAGATGATAATGACAGTATCGGGAGAATAAGCTCCGGCTAACTCCGTGCCAGCAGCCGCGGTAATACGGAGGGAGCTAGCGTTGTTCGGAATTACTGGGCGTAAAGCGCACGTAGGCGGCGATTTAAGTCAGAGGTGAAAGCCCGGGGCTCAACCCCGGAACTGCCCTTGAGACTGGATTGCTAGAATCTTGGAGAGGCGGGTGGAATTCCGAGTGTAGAGGTGAAATTCGTAGATATTCGGAAGAACACCAGTGGCGAAGGCGGCCCGCTGGACAAGTATTGACGCTGA
>e4_m13f.ab1 
GGGCGATTGGGCCCTCTAGATGCATGCTCGAGCGGCCGCCAGTGTGATGGATATCTGCAGAATTCGCCCTTACGGCTACCTTGTTACGACTTCACCCCAGTCACGAACCCTGCCGTGGTAAGCGCCCTCCTTACGGTTAGGCTACCTACTTCTGGCAGAACCCGCTCCCATGGTGTGACGGGCGGTGTGTACAAGACCCGGGAACGTATTCACCGCGACATTCTGATCCGCGATTACTAGCGATTCCGACTTCACGCAGTCGAGTTGCAGACTGCGATCCGGACTACGACTGGCTTTATGGGATTAGCTCCCCCTCGCGGGTTGGCAACCCTCTGTACCAGCCATTGTATGACGTGTGTAGCCCCACCTATAAGGGCCATGAGGACTTGACGTCATCCCCACCTTCCTCCGGTTTGTCACCGGCAGTCCCATTAGAGTGCCCTTTCGTAGCAACTAATGGCAAGGGTTGCGCTCGTTGCGGGACTTAACCCAACATCTCACGACACGAGCTGACGACAGCCATGCAGCACCTGTGTTACGGCTCTCTTTCGAGCACTCCTCTATCTCTAAAGGATTCCGTACATGTCAAAGGTGGGTAAGGTTTTTCGCGTTGCATCGAATTAAACCACATCATCCACCGCTTGTGCGGGTCCCCGTCAATTCCTTTGAGTTTCAACCTTGCGGCCGTACTCCCCAGGCGGTCAACTTCACGCGTTAGCTTCGTTACTGAGTCAGTGAAGACCCAACAACCAGTTGACATCGTTTA
>b1_m13f.ab1 
GCGATTGGGCCTCTAGATGCATGCTCGAGCGGCCGCCAGTGTGATGGATATCTGCAGAATTCGCCCTTAGAGTTTGATCCTGGCTCAGATTGAACGCTGGCGGCAGGCCTAACACATGCAAGTCGAGCGGCAGCACGGGTACTTGTACCTGGTGGCGAGCGGCGGACGGGTGAGTAATGCCTAGGAATCTGCCTGGTAGTGGGGGATAACGCTCGGAAACGGACGCTAATACCGCATACGTCCTACGGGAGAAAGCAGGGGACCTTCGGGCCTTGCGCTATCAGATGAGCCTAGGTCGGATTAGCTAGTTGGTGAGGTAATGGCTCACCAAGGCGACGATCCGTAACTGGTCTGAGAGGATGATCAGTCACACTGGAACTGAGACACGGTCCAGACTCCTACGGGAGGCAGCAGTGGGGAATATTGGACAATGGGCGAAAGCCTGATCCAGCCATGCCGCGTGTGTGAAGAAGGTCTTCGGATTGTAAAGCACTTTAAGTTGGGAGGAAGGGCAGTTACCTAATACGTAATTGTTTTGACGTTACCGACAGAATAAGCACCGGCTAACTCTGTGCCAGCAGCCGCGGTAATACAGAGGGTGCAAGCGTTAATCGGAATTACTGGGCGTAAAGCGCGCGTAGGTGGTTCGTTAAGTTGGATGTGAAATCCCCGGGCTCAACCTGGGAACTGCATTCAAAACTGTCGAGCTAGAGTATGGTAGAGGGTGGTGGAATTTCCTGTGTAGCGGTGAAATGCGTAGATATA
>d7_m13f.ab1 
GGCGATTGGGCCCTCTAGATGCATGCTCGAGCGGCCGCCAGTGTGATGGATATCTGCAGAATTCGCCCTTAGAGTTTGATCCTGGCTCAGAGCGAACGCTGGCGGCAGGCCTAACACATGCAAGTCGAACGGACCCTTCGGGGTTAGTGGCGGACGGGTGAGTAACACGTGGGAACGTGCCTTTAGGTTCGGAATAGCTCCTGGAAACGGGTGGTAATGCCGAATGTGCCCTTCGGGGGAAAGATTTATCGCCTTTAGAGCGGCCCGCGTCTGATTAGCTAGTTGGTGAGGTAATGGCTCACCAAGGCGACGATCAGTAGCTGGTCTGAGAGGATGATCAGCCACATTGGGACTGAGACACGGCCCAAACTCCTACGGGAGGCAGCAGTGGGGAATCTTGCGCAATGGGCGAAAGCCTGACGCAGCCATGCCGCGTGAATGATGAAGGTCTTAGGATTGTAAAATTCTTTCACCGGGGACGATAATGACGGTACCCGGAGAAGAAGCCCCGGCTAACTTCGTGCCAGCAGCCGCGGTAATACGAAGGGGGCTAGCGTTGCTCGGAATTACTGGGCGTAAAGGGCGCGTAGGCGGATCGTTAAGTCAGAGGTGAAATCCCGGAGCTCAACTTCGGAACTGCCTTTGATACTGGCGATCTTGAGTGTGAGAGAGGTATGTGGAACTCCGAGTGTAGAGGTGAAATTCGTAGATATTCGGAAGAACACCAGTGGCGAAGGCGACATACTGGCTCATTACTGACGCTGA
>e8_m13f.ab1 
GGCGATTGGGCCCTCTAGATGCATGCTCGAGCGGCCGCCAGTGTGATGGATATCTGCAGAATTCGCCCTTAGAGTTTGATCCTGGCTCAGAGCGAACGCTGGCGGCAGGCCTAACACATGCAAGTCGAACGGACCCTTCGGGGTTAGTGGCGGACGGGTGAGTAACACGTGGGAACGTGCCTTTAGGTTCGGAATAGCTCCTGGAAACGGGTGGTAATGCCGAATGTGCCCTTCGGGGGAAAGATTTATCGCCTTTAGAGCGGCCCGCGTCTGATTAGCTAGTTGGTGAGGTAATGGCTCACCAAGGCGACGATCAGTAGCTGGTCTGAGAGGATGATCAGCCACATTGGGACTGAGACACGGCCCAAACTCCTACGGGAGGCAGCAGTGGGGAATCTTGCGCAATGGGCGAAAGCCTGACGCAGCCATGCCGCGTGAATGATGAAGGTCTTAGGATTGTAAAATTCTTTCACCGGGGACGATAATGACGGTACCCGGAGAAGAAGCCCCGGCTAACTTCGTGCCAGCAGCCGCGGTAATACGAAGGGGGCTAGCGTTGCTCGGAATTACTGGGCGTAAAGGGCGCGTAGGCGGATCGTTAAGTCAGAGGTGAAATCCCGGAGCTCAACTTCGGAACTGCCTTTGATACTGGCGATCTTGAGTGTGAGAGAGGTATGTGGAACTCCGAGTGTAGAGGTGAAATTCGTAGATATTCGGAAGAACACCAGTGGCGAAGGCGACATACTGGCTCATTACTGACGCTGA
>g1_m13f.ab1 
GGCGATTGGGCCCTCTAGATGCATGCTCGAGCGGCCGCCAGTGTGATGGATATCTGCAGAATTCGCCCTTAGAGTTTGATCATGGCTCAGAGCGAACGCTGGCGGCAGGCTTAACACATGCAAGTCGAACGGGCACTTCGGTGCTAGTGGCAGACGGGTGAGTAACACGTGGGAACGTACCTTTCGGTTCGGAATAATCCAGGGAAACTTGGACTAATACCGGATACGCCCTTCGGGGGAAAGATTTATCGCCGATAGATCGGCCCGCGTCTGATTAGCTAGTTGGTGAGGTAATGGCTCACCAAGGCGACGATCAGTAGCTGGTCTGAGAGGATGATCAGCCACATTGGGACTGAGACACGGCCCAAACTCCTACGGGAGGCAGCAGTGGGGAATATTGGACAATGGGCGCAAGCCTGATCCAGCCATGCCGCGTGAGTGATGAAGGCCTTAGGGTTGTAAAGCTCTTTTGTCCGGGAAGATAATGACTGTACCGGAAGAATAAGCCCCGGCTAACTTCGTGCCAGCAGCCGCGGTAATACGAAGGGGGCTAGCGTTGCTCGGAATCACTGGGCGTAAAGGGCGCGTAGGCGGACTCTTAAGTCGGGGGTGAAAGCCCAGGGCTCAACCCTGGAATTGCCTTCGATACTGAGAGTCTTGAGTTCGGAAGAGGTTGGTGGAACTGCGAGTGTAGAGGTGAAATTCGTAGATATTCGCAAGAACACCAGTGGCGAAGGCGGCCAACTGGTCCGATACTGACGCTGA
>d3_m13f.ab1 
GGGCGATTGGGCCCTCTAGATGCATGCTCGAGCGGCCGCCAGTGTGATGGATATCTGCAGAATTCGCCCTTAGAGTTTGATCCTGGCTCAGAACGAACGCTGGCGGCAGGCTTAACACATGCAAGTCGAGCGCCCCGCAAGGGGAGCGGCAGACGGGTGAGTAACGCGTGGGAACGTACCTTTTGCTACGGAATAACTCAGGGAAACTTGTGCTAATACCGTATGTGCCCTTCGGGGGAAAGATTTATCGGCAAAGGATCGGCCCGCGTTGGATTAGCTAGTTGGTGAGGTAAAGGCTCACCAAGGCGACGATCCATAGCTGGTCTGAGAGGATGATCAGCCACACTGGGACTGAGACACAGCCCAGACTCCTACGGGAGGCAGCAGTGGGGAATATTGGACAATGGGCGCAAGCCTGATCCAGCCATGCCGCGTGAGTGATGAAGGCCCTAGGGTTGTAAAGCTCTTTCACCGGTGAAGATAATGACGGTAACCGGAGAAGAAGCCCCGGCTAACTTCGTGCCAGCAGCCGCGGTAATACGAAGGGGGCTAGCGTTGTTCGGATTTACTGGGCGTAAAGCGCACGTAGGCGGACTTTTAAGTCAGGGGTGAAATCCCGGGGCTCAACCCCGGAACTGCCTTTGATACTGGAAGTCTTGAGTATGGTAGAGGTGAGTGGAATTCCGAGTGTAGAGGTGAAATTCGTAGATATTCGGAGGAACACCAGTGGCGAAGGCGGCTCACTGGACCATTACTGACGCTGA
>a12_m13f.ab1 
GGCGATTGGGCCCTCTAGATGCATGCTCGAGCGGCCGCCAGTGTGATGGATATCTGCAGAATTCGCCCTTAGAGTTTGATCCTGGCTCAGAACGAACGCTGGCGGCAGGCTTAACACATGCAAGTCGAGCGCCCCGCAAGGGGAGCGGCAGACGGGTGAGTAACGCGTGGGAACGTACCTTTTGCTACGGAATAACTCAGGGAAACTTGTGCTAATACCGTATGTGCCCTTCGGGGGAAAGATTTATCGGCAAAGGATCGGCCCGCGTTGGATTAGCTAGTTGGTGAGGTAAAGGCTCACCAAGGCGACGATCCATAGCTGGTCTGAGAGGATGATCAGCCACACTGGGACTGAGACACGGCCCAGACTCCTACGGGAGGCAGCAGTGGGGAATATTGGACAATGGGCGCAAGCCTGATCCAGCCATGCCGCGTGAGTGATGAAGGCCCTAGGGTTGTAAAGCTCTTTCACCGGTGAAGATAATGACGGTAACCGGAGAAGAAGCCCCGGCTAACTTCGTGCCAGCAGCCGCGGTAATACGAAGGGGGCTAGCGTTGTTCGGATTTACTGGGCGTAAAGCGCACGTAGGCGGACTTTTAAGTCAGGGGTGAAATCCCGGGGCTCAACCCCGGAACTGCCTTTGATACTGGAAGTCTTGAGTATGGTAGAGGTGAGTGGAATTCCGAGTGTAGAGGTGAAATTCGTAGATATTCGGAGGAACACCAGTGGCGAAGGCGGCTCACTGGACCATTACTGACGCTGA
>g8_m13f.ab1 
GCGATTGGGCCCTCTAGATGCATGCTCGAGCGGCCGCCAGTGTGATGGATATCTGCAGAATTCGCCCTTAGAGTTTGATCCTGGCTCAGAACGAACGCTGGCGGCAGGCTTAACACATGCAAGTCGAGCGCCCCGCAAGGGGAGCGGCAGACGGGTGAGTAACGCGTGGGAACGTACCTTTTGCTACGGAATAACTCAGGGAAACTTGTGCTAATACCGTATGTGCCCTTCGGGGGAAAGATTTATCGGCAAAGGATCGGCCCGCGTTGGATTAGCTAGTTGGTGAGGTAAAGGCTCACCAAGGCGACGATCCATAGCTGGTCTGAGAGGATGATCAGCCACACTGGGACTGAGACACGGCCCAGACTCCTACGGGAGGCAGCAGTGGGGAATATTGGACAATGGGCGCAAGCCTGATCCAGCCATGCCGCGTGAGTGATGAAGGCCCTAGGGTTGTAAAGCTCTTTCACCGGTGAAGATAATGACGGTAACCGGAGAAGAAGCCCCGGCTAACTTCGTGCCAGCAGCCGCGGTAATACGAAGGGGGCTAGCGTTGTTCGGATTTACTGGGCGTAAAGCGCACGTAGGCGGACTTTTAAGTCAGGGGTGAAATCCCGGGGCTCAACCCCGGAACTGCCTTTGATACTGGAAGTCTTGAGTATGGTAGAGGTGAGTGGAATTCCGAGTGTAGAGGTGAAATTCGTAGATATTCGGAGGAACACCAGTGGCGAAGGCGGCTCACTGGACCATTACTGACGCTGA
>g3_m13f.ab1 
GGGCGATTGGGCCCTCTAGATGCATGCTCGAGCGGCCGCCAGTGTGATGGATATCTGCAGAATTCGCCCTTACGGCTACCTTGTTACGACTTAGCCCCAATTACCGATTTTACCCTAGGCGGTTCCTTGCGGTTGCCGACTTCAGGTCCCCCCGGCTTTCATGGCTTGACGGGCGGTGTGTACAAGGTCCGGGAACGTATTCACCGTATCATTGCTGATATACGATTACTAGCGATTCCAGCTTCATGAGGTCGAGTTGCAGACCTCAATCCGAACTGAGATAGAGTTTTTGAGATTAGCAGCCTGTTACCAGGGAGCAGCCCTTTGTCTCTACCATTGTAGCACGTGTGTAGCCCTGGGCATAAAGGCCATGATGACTTGACATCATCCCCTCCTTCCTCGCGTCTTACGACGGCAGTTTCACTAGAGTTCCCACCTTGACGTGCTGGCAACTAGTGATAGGGGTTGCGCTCGTTGCGGGACTTAACCCAACACCTCACGGCACGAGCTGACGACAGCCATGCAGCACCTTACAATCTGTGTATTGCTACAAAGTGAACTTTCATCCACGGTCAGACTGCATTCTAGCCCAGGTAAGGTTCCTCGCGTATCATCGAATTAAACCACATGCTCCACCGCTTGTGCGGACCCCCGTCAATTCCTTTGAGTTTCAACCTTGCGGTCGTACTTCCCAGGTGGGATACTTAATGCTTTCGCTCAGACACTTACTTTGTATCGCAAATGTCGAGTATCCATCGTTTA
>d5_m13f.ab1 
GGGCGATTGGGCCCTCTAGATGCATGCTCGAGCGGCCGCCAGTGTGATGGATATCTGCAGAATTCGCCCTTACGGCTACCTTGTTACGACTTAGCCCCAGTTATCGGTTTTACCCTAGGACGCTCCTTGCGGTTACATACTTTAGGTACCCCCAACTTCCATGGCTTGACGGGCGGTGTGTACAAGGCCCGGGAACGTATTCACCGCGTCATTGCTGATACGCGATTACTAGCGAATCCAACTTCAAGAGGTCGAGTTGCAGACCTCTATCCGAACTGTGAATGGCTTTTTGAGATTCGCTTGCTGTTGCCAGCTTGCTGCCCTCTGTACCATCCATTGTAGCACGTGTGTAGCCCCGGACGTAAGGGCCATGATGACTTGACGTCGTCCCCTCCTTCCTCTCTGTTTGCACAGGCAGTCTGTTTAGAGTCCCCACCATTACATGCTGGCAACTAAACATAGGGGTTGCGCTCGTTGCGGGACTTAACCCAACACCTCACGGCACGAGCTGACGACAGCCATGCAGCACCTAGTTTCCTGTCCTTGCGGACTGATCTATCTCTAGATCATTCAGTAACTTTCAAGCCCGGGTAAGGTTCCTCGCGTATCATCGAATTAAACCACATGCTCCTCCGCTTGTGCGGGCCCCCGTCAATTCCTTTGAGTTTCACCCTTGCGGGCGTACTCCCCAGGTGGAATACTTAACGCTTTCGCTTAGCCGCTAACTGTATATCGCTAACAGCGAGTATTCATCGTTTA
>h12_m13f.ab1 
GGCGATTGGGCCCTCTAGATGCATGCTCGAGCGGCCGCCAGTGTGATGGATATCTGCAGAATTCGCCCTTGGCTACCTTGTTACGACTTCACCCCAGTCGCTGACCCTACCGTGGTCGACTGCCTCCTTGCGGTTAGCGCATCGCCTTCGGGTAGAACCAACTCCCATGGTGTGACGGGCGGTGTGTACAAGGCCCGGGAACGTATTCACCGCGGCATGCTGATCCGCGATTACTAGCGATTCCAACTTCATGCCCTCGAGTTGCAGAGGACAATCCGAACTGAGACGACTTTTAAGGATTAACCCTCTGTAGTCGCCATTGTAGCACGTGTGTAGCCCACCCTGTAAGGGCCATGAGGACTTGACGTCATCCCCACCTTCCTCCGGCTTAGCACCGGCAGTCCCATTAGAGTTCCCAACTGAATGATGGCAACTAATGGCGAGGGTTGCGCTCGTTGCGGGACTTAACCCAACATCTCACGACACGAGCTGACGACAGCCATGCAGCACCTGTGTCCTAGTCCCCGAAGGGAAAGCCACGTCTCCGTGGCGGTCCAGGCATGTCAAAAGGTGGTAAGGTTCTGCGCGTTGCTTCGAATTAAACCACATGCTCCACCGCTTGTGCGGGCCCCCGTCAATTCCTTTGAGTTTTAATCTTGCGACCGTACTCCCCAGGCGGATTGCTTAATGCGTTAGCTGCGTCACCGAACTGCATGCAGCCCGACAACTAGCAATCATCGTTTACGGCGTGGACTACCA
>e5_m13f.ab1 
GATTGGGCCTCTAGATGCATGCTCGAGCGGCCGCCAGTGTGATGGATATCTGCAGAATTCGCCCTTACGGTTACCTTGTTACGACTTAGCCCCAGTTATCGGTTTTACCCTAGGACGCTCCTTGCGGTTACATACTTTAGGTACCCCCAACTTCCATGGCTTGACGGGCGGTGTGTACAAGGCCCGGGAACGTATTCACCGCGTCATTGCTGATACGCGATTACTAGCGAATCCAACTTCAAGAGGTCGAGTTGCAGACCTCTATCCGAACTGTGAATGGCTTTTTGAGATTCGCTTGCTGTTGCCAGCTTGCTGCCCTCTGTGCCATCCATTGTAGCACGTGTGTAGCCCCGGACGTAAGGGCCATGATGACTTGACGTCGTCCCCTCCTTCCTCTCTGTTTGCACAGGCAGTCTGTTTAGAGTCCCCACCATTACATGCTGGCAACTAAACATAGGGGTTGCGCTCGTTGCGGGACTTAACCCAACACCTCACGGCACGAGCTGACGACAGCCATGCAGCACCTAGTTTCCTGTCCTTGCGGACTGATCTATCTCTAGATCATTCAGTAACTTTCAAGCCCGGGTAAGGTTCCTCGCGTATCATCGAATTAAACCACATGCTCCTCCGCTTGTGCGGGCCCCCGTCAATTCCTTTGAGTTTCACCCTTGCGGGCGTACTCCCCAGGTGGAATACTTAACGCTTTCGCTTAGCCGCTAACTGTATATCGCTAACAGCGAGTATTCATCGTTTA
>h6_m13f.ab1 
GCGATTGGGCCCTCTAGATGCATGCTCGAGCGGCCGCCAGTGTGATGGATATCTGCAGAATTCGCCCTTAGAGTTTGATCCTGGCTCAGGATGAACGCTAGCGGCAGGCCTAATACATGCAAGTCGAACGATACTATCCAGCTTGCTGGATAGGAAAGTGGCGCACGGGTGCGTAACGCGTATGCAACCTACCTTAATCAGGGGGATAGCCCGAAGAAATTCGGATTAACACCGCATAAAAACACAGTACAGCATTGTACAATGTTCAAATATTTATAGGATTAAGATGGGCATGCGTGTCATTAGCTAGTTGGCGGGGTAACGGCCCACCAAGGCGACGATGACTAGGGGATCTGAGAGGATGACCCCCCACACTGGTACTGAGACACGGACCAGACTCCTACGGGAGGCAGCAGTAAGGAATATTGGTCAATGGAGGCAACTCTGAACCAGCCATGCCGCGTGCAGGAAGACAGCCCTCTGGGTCGTAAACTGCTTTTATTCGGGAATAAACCTTTCTACGTGTAGGAAGCTGAATGTACCGAAGGAATAAGGATCGGCTAACTCCGTGCCAGCAGCCGCGGTAATACGGAGGATCCAAGCGTTATCCGGATTTATTGGGTTTAAAGGGTGCGTAGGCGGCTTATTAAGTCAGGGGTGAAAGACGGTGGCTCAACCATCGCAGTGCCCTTGATACTGATGAGCTTGAATGAACTAGAGGTAGGCGGAATGTGACAAGTAGCGGTG
>c4_m13f.ab1 
GGCGATTGGGCCCTCTAGATGCATGCTCGAGCGGCCGCCAGTGTGATGGATATCTGCAGAATTCGCCCTTAGAGTTTGATCATGGCTCAGATTGAACGCTGGCGGCAGGCCTAACACATGCAAGTCGAGCGGCAGCACGGGTACTTGTACCTGGTGGCGAGCGGCGGACGGGTGAGTAATGCCTAGGAATCTGCCTGGTAGTGGGGGATAACGCTCGGAAACGGACGCTAATACCGCATACGTCCTACGGGAGAAAGCAGGGGACCTTCGGGCCTTGCGCTATCAGATGAGCCTAGGTCGGATTAGCTAGTTGGTGAGGTAATGGCTCACCAAGGCGACGATCCGTAACTGGTCTGAGAGGATGATCAGTCACACTGGAACTGAGACACGGTCCAGACTCCTACGGGAGGCAGCAGTGGGGAATATTGGACAATGGGCGAAAGCCTGATCCAGCCATGCCGCGTGTGTGAAGAAGGTCTTCGGATTGTAAAGCACTTTAAGTTGGGAGGAAGGGCAGTTACCTAATACGTAATTGTTTTGACGTTACCGACAGAATAAGCACCGGCTAACTCTGTGCCAGCAGCCGCGGTAATACAGAGGGTGCAAGCGTTGATCGGAATTACTGGGCGTAAAGCGCGCGTAGGTGGTTCGTTAAGTTGGATGTGAAATCCCCGGGCTCAACCTGGGAACTGCATTCAAAACTGTCGAGCTAGAGTATGGTAGAGGGTGGTGGAATTTCCTGTGTA
>e11_m13f.ab1 
GGGCGATTGGGCCCTCTAGATGCATGCTCGAGCGGCCGCCAGTGTGATGGATATCTGCAGAATTCGCCCTTAGAGTTTGATCCTGGCTCAGAGCGAACGCTGGCGGCAGGCCTAACACATGCAAGTCGAACGAACTCCTCGGAGTTAGTGGCGGACGGGTGAGTAACACGTGGGAACGTGCCTTTAGGTTCGGAATAACTCAGGGAAACTTGAGCTAATACCGAATGTGCCCTTCGGGGGAAAGATTTATCGCCTTTAGAGCGGCCCGCGTCTGATTAGCTAGTTGGTGAGGTAAAGGCTCACCAAGGCTACGATCAGTAGCTGGTCTGAGAGGATGACCAGCCACATTGGGACTGAGACACGGCCCAAACTCCTACGGGAGGCAGCAGTGGGGAATCTTGCGCAATGGGCGAAAGCCTGACGCAGCCATGCCGCGTGTATGATGAAGGTCTTAGGATTGTAAAATACCTTCACCGGTGAAGATAATGACTGTAGCCGGAGAAGAAGCCCCGGCTAACTTCGTGCCAGCAGCCGCGGTAATACGAAGGGGGCTAGCGTTGCTCGGAATTACTGGGCGTAAAGGGAGCGTAGGCGGACATTTAAGTCAGAGGTGAAATCCCGGAGCTTAACTTCGGAACTGCCTTTGATACTGGGTGTCTTGAGTGTGAGAGAGGTATGTGGAACTCCGAGTGTAGAGGTGAAATTCGTAGATATTCGGAAGAACACCAGTGGCGA
>c3_m13f.ab1 
ATTGGGCCCTCTAGATGCATGCTCGAGCGGCCGCCAGTGTGATGGATATCTGCAGAATTCGCCCTTACGGCTACCTTGTTACGACTTCACCCCAGTCATGAATCCTACCGTGGTAATCGCCCCCCTTACGGTTAGGCTAACTACTTCTGGTAAAACCCACTCCCATGGTGTGACGGGCGGTGTGTACAAGACCCGGGAACGTATTCACCGCGACATGCTGATCCGCGATTACTAGCGATTCCGACTTCACGCAGTCGAGTTGCAGACTGCGATCCGGACTACGATCGGGTTTCTGGGATTGGCTCCCCCTCGCGGGTTGGCGACCCTCTGTCCCGACCATTGTATGACGTGTGAAGCCCTACCCATAAGGGCCATGAGGACTTGACGTCATCCCCACCTTCCTCCGGTTTGTCACCGGCAGTCTCATTAGAGTGCCCTTTCGTAGCAACTAATGACAAGGGTTGCGCTCGTTGCGGGACTTAACCCAACATCTCACGACACGAGCTGACGACAGCCATGCAGCACCTGTGTTCCGGTTCTCTTGCGAGCACTTCCGAATCTCTTCAGAATTCCAGACATGTCAAGGGTAGGTAAGGTTTTTCGCGTTGCATCGAATTAATCCACATCATCCACCGCTTGTGCGGGTCCCCGTCAATTCCTTTGAGTTTTAATCTTGCGACCGTACTCCCCAGGCGGTCAACTTCACGCGTTAGCTGCGCTACTAAGGCCCGAA
>c9_m13f.ab1 
GGCGATTGGGCCCTCTAGATGCATGCTCGAGCGGCCGCCAGTGTGATGGATATCTGCAGAATTCGCCCTTAGAGTTTGATCCTGGCTCAGAGTGAACGCTGGCGGTAGGCCTAACACATGCAAGTCGAACGGCAGCACAGTAAGAGCTTGCTCTTATGGGTGGCGAGTGGCGGACGGGCGAGGAATACATCGGAATCTACTTTTTCGTGGGGGATAACGTAGGGAAACTTACGCTAATACCGCATACGACCTTCGGGTGAAAGCAGGGGACCTTCGGGCCTTGCGCGATTGAATGAGCCGATGTCGGATTAGCTAGTTGGCGGGGTAAAGGCCCACCAAGGCGACGATCCGTAGCTGGTCTGAGAGGATGATCAGCCACACTGGAACTGAGACACGGTCCAGACTCCTACGGGAGGCAGCAGTGGGGAATATTGGACAATGGGCGCAAGCCTGATCCAGCCATACCGCGTGGGTGAAGAAGGCCTTCGGGTTGTAAAGCCCTTTTGTTGGGAAAGAAAACTTGCAGGTTAATACCCAGCAAGTCTGACGGTACCCAAAGAATAAGCACCGGCTAACTTCGTGCCAGCAGCCGCGGTAATACGAAGGGTGCAAGCGTTACTCGGAATTACTGGGCGTAAAGCGTGCGTAGGTGGTTGTTTAAGTCTGTTGTGAAAGCCCTGGGCTCAACCTGGGAACTGCAGTGGAAACTGGATGACTAGAGTGTGGTA
>b9_m13f.ab1 
GGGCGATTGGGCCCTCTAGATGCATGCTCGAGCGGCCGCCAGTGTGATGGATATCTGCAGAATTCGCCCTTAGAGTTTGATCATGGCTCAGATTGAACGCTGGCGGCATGCCTTACACATGCAAGTCGAACGGCAGCACGGGAGCAATCCTGGTGGCGAGTGGCGAACGGGTGAGTAATATATCGGAACGTGCCCAGTCGTGGGGGATAACGCAGCGAAAGCTGTGCTAATACCGCATACGATCTACGGATGAAAGCGGGGGATCGCAAGACCTCGCGCGATTGGAGCGGCCGATATCAGATTAGCTAGTTGGTGGGGTAAAAGCCTACCAAGGCGACGATCTGTAGCTGGTCTGAGAGGACGACCAGCCACACTGGAACTGAGACACGGTCCAGACTCCTACGGGAGGCAGCAGTGGGGAATTTTGGACAATGGGCGCAAGCCTGATCCAGCAATGCCGCGTGCAGGATGAAGGCCTTCGGGTTGTAAACTGCTTTTGTACGGAACGAAACGGTTCTCTCTAATACAGGGGGCTAATGACGGTACCGTAAGAATAAGCACCGGCTAACTACGTGCCAGCAGCCGCGGTAATACGTAGGGTGCGAGCGTTAATCGGAATTACTGGGCGTAAAGCGTGCGCAGGCGGTGATGTAAGACAGATGTGAAATCCCCGGGCTCAACCTGGGACCTGCATTTGTGACTGCATCGCTGGAGTGCGGCAGA
>c12_m13f.ab1 
GCGATTGGGCCCTCTAGATGCATGCTCGAGCGGCCGCCAGTGTGATGGATATCTGCAGAATTCGCCCTTACGGCTACCTTGGTTACGACTTAGCCCCAGTTATCGGTTTTACCCTAGGACGCTCCTTGCGGTTACATACTTTAGGTACCCCCAACTTCCATGGCTTGACGGGCGGTGTGTACAAGGCCCGGGAACGTATTCACCGCGTCATTGCTGATACGCGATTACTAGCGAATCCAACTTCAAGAGGTCGAGTTGCAGACCTCTATCCGAACTGTGAATGGCTTTTTGAGATTCGCTTGCTGTTGCCAGCTTGCTGCCCTCTGTACCATCCATTGTAGCACGTGTGTAGCCCCGGACGTAAGGGCCATGATGACTTGACGTCGTCCCCTCCTTCCTCTCTGTTTGCACAGGCAGTCTGTTTAGAGTCCCCACCATTACATGCTGGCAACTAAACATAGGGGTTGCGCTCGTTGCGGGACTTAACCCAACACCTCACGGCACGAGCTGACGACAGCCATGCAGCACCTAGTTTCCTGTCCTTGCGGGCTGATCTATCTCTGGATCATTCAGTAACTTTCAAGCCCGGGTAAGGTTCCTCGCGTATCATCGAATTAAACCACATGCTCCTCCGCTTGTGCGGGCCCCCGTCAATTCCTTTGAGTTTCACCCTTGCGGGCGTACTCCCCAGGTGGAATACTTAACGCTTTCGCTTA
>f9_m13f.ab1 
GGCGATTGGGCCCTCTAGATGCATGCTCGAGCGGCCGCCAGTGTGATGGATATCTGCAGAATTCGCCCTTACGGTTACCTTGTTACGACTTAGCCCCAGTTATCGGTTTTACCCTAGGACGCTCCTTACGGTTACATACTTTAGGTACCCCCAACTTCCATGGCTTGACGGGCGGTGTGTACAAGGCCCGGGAACGTATTCACCGCGTCATTGCTGATACGCGATTACTAGCGAATCCAACTTCAAGAGGTCGAGTTGCAGACCTCTATCCGAACTGTGAATGGCTTTTTGAGATTCGCTTGCTGTTGCCAGCTTGCTGCCCTCTGTACCATCCATTGTAGCACGTGTGTAGCCCCGGACGTAAGGGCCATGATGGCTTGACGTCGTCCCCTCCTTCCTCTCTGTTTGCACAGGCAGTCTGTTTAGAGTCCCCACCTTAACGTGCTGGCAACTAAACATAGGGGTTGCGCTCGTTGCGGGACTTAACCCAACACCTCACGGCACGAGCTGACGACAGCCATGCAGCACCTAGTTTCGTGTGATTGCTCACTGATCTATCTCTAGATCATTCACTAACTTTCAAGCCCGGGTAAGGTTCCTCGCGTATCATCGAATTAAACCACATGCTCCTCCGCTTGTGCGGGCCCCCGTCAATTCCTTTGAGTTTCACCCTTGCGGGCGTACTCCCCAGGTGGAATACTTAACGCTTTCGCTTA
>d9_m13f.ab1 
GGCGATTGGGCCCTCTAGATGCATGCTCGAGCGGCCGCCAGTGTGATGGATATCTGCAGAATTCGCCCTTACGGCTACCTTGTTACGACTTAGCCCCAGTTATCGGTTTTACCCTAGGACGCTCCTTGCGGTTACATACTTTAGGTACCCCCAACTTCCATGGCTTGACGGGCGGTGTGTACAAGGCCCGGGAACGTATTCACCGCGTCATTGCTGATACGCGATTACTAGCGAATCCAACTTCAAGAGGTCGAGTTGCAGACCTCTATCCGAACTGTGAATGGCTTTTTGAGATTCGCTTGCTGTTGCCAGCTTGCTGCCCTCTGTACCATCCATTGTAGCACGTGTGTAGCCCCGGACGTAAGGGCCATGATGACTTGACGTCGTCCCCTCCTTCCTCTCTGTTTGCACAGGCAGTCTGTTTAGAGTCCCCACCATTACATGCTGGCAACTAAACATAGGGGTTGCGCTCGTTGCGGGACTTAACCCAACACCTCACGGCACGAGCTGACGACAGCCATGCAGCACCTAGTTTCCTGTCCTTGCGGACTGATCTATCTCTAGATCATTCAGTAACTTTCAAGCCCGGGTAAGGTTCCTCGCGTATCATCGAATTAAACCACATGCTCCTCCGCTTGTGCGGGCCCCCGTCAATTCCTTTGAGTTTCACCCTTGCGGGCGTACTCCCCAGGTGGAATACTTAACGCTTTCGCTTA
>e1_m13f.ab1 
GCGATTGGGCCCTCTAGATGCATGCTCGAGCGGCCGCCAGTGTGATGGATATCTGCAGAATTCGCCCTTACGGCTACCTTGTTACGACTTAGCCCCAGTTATCGGTTTTACCCTAGGACGCTCCTTACGGTTACATACTTTAGGTACCCCCAACTTCCATGGCTTGACGGGCGGTGTGTACAAGGCCCGGGAACGTATTCACCGCGCCATTGCTGATACGCGATTACTAGCGAATCCAACTTCAAGAGGTCGAGTTGCAGACCTCTATCCGAACTGTGAATGGCTTTTTGAGATTCGCTTGCTGTTGCCAGCTTGCTGCCCTCTGTACCATCCATTGTAGCACGTGTGTAGCCCCGGACGTAAGGGCCATGATGACTTGACGTCGTCCCCTCCTTCCTCTCTGTTTGCACAGGCAGTCTGTTTAGAGTCCCCACCTTAACGTGCTGGCAACTAAACATAGGGGTTGCGCTCGTTGCGGGACTTAACCCAACACCTCACGGCACGAGCTGACGACAGCCATGCAGCACCTAGTTTCGTGTGATTGCTCACTGATCTATCTCTAGATCATTCACTAACTTTCAAGCCCGGGTAAGGTTCCTCGCGTATCATCGAATTAAACCACATGCTCCTCCGCTTGTGCGGGCCCCCGTCAATTCCTTTGAGTTTCACCCTTGCGGGCGTACTCCCCAGGTGGAATACTTAACGCTTTCGCTTA
>g5_m13f.ab1 
CGATTGGGCCCTCTAGATGCATGCTCGAGCGGCCGCCAGTGTGATGGATATCTGCAGAATTCGCCCTTAGAGTTTGATCCTGGCTCAGAGCGAACGCTGGCGGCAGGCCTAACACATGCAAGTCGAACGAACTCTTCGGAGTTAGTGGCGGACGGGTGAGTAACACGTGGGAACGTGCCTTTAGGTTCGGAATAACTCAGGGAAACTTGAGCTAATACCGAATGTGCCCTTCGGGGGAAAGATTTATCGCCTTTAGAGCGGCCCGCGTCTGATTAGCTAGTTGGTGAGGTAAAGGCTCACCAAGGCTACGATCAGTAGCTGGTCTGAGAGGATGACCAGCCACATTGGGACTGAGACACGGCCCAAACTCCTACGGGAGGCAGCAGTGGGGAATCTTGCGCAATGGGCGAAAGCCTGACGCAGCCATGCCGCGTGTATGATGAAGGTCTTAGGATTGTAAAATACTTTCACCGGTGAAGATAATGACTGTAGCCGGAGAAGAAGCCCCGGCTAACTTCGTGCCAGCAGCCGCGGTAATACGAAGGGGGCTAGCGTTGCTCGGAATTACTGGGCGTAAAGGGAGCGTAGGCGGACATTTAAGTCAGAGGTGAAATCCCGGAGCTTAACTTCGGAACTGCCTTTGATACTGGGTGTCTTGAGTGTGAGAGAGGTATGTGGAACTCCGAGTGTAGAGGTGAAATTCGTAGATATTC
>g12_m13f.ab1 
GGCGATTGGGCCCTCTAGATGCATGCTCGAGCGGCCGCCAGTGTGATGGATATCTGCAGAATTCGCCCTTAGAGTTTGATCATGGCTCAGAGCGAACGCTGGCGGCAGGCCTAACACATGCAAGTCGAACGGACCCTTCGGGGTTAGTGGCGGACGGGTGAGTAACACGTGGGAACGTGCCTTTAGGTTCGGAATAGCTCCTGGAAACGGGTGGTAATGCCGAATGTGCCCTTCGGGGGAAAGATTTATCGCCTTTAGAGCGGCCCGCGTCTGATTAGCTAGTTGGTGAGGTAATGGCTCACCAAGGCGACGATCAGTAGCTGGTCTGAGAGGATGATCAGCCACATTGGGACTGAGACACGGCCCAAACTCCTACGGGAGGCAGCAGTGGGGAATCTTGCGCAATGGGCGAAAGCCTGACGCAGCCATGCCGCGTGAATGATGAAGGTCTTAGGATTGTAAAATTCTTTCACCGGGGACGATAATGACGGTACCCGGAGAAGAAGCCCCGGCTAACTTCGTGCCAGCAGCCGCGGTAATACGAAGGGGGCTAGCGTTGCTCGGAATTACTGGGCGTAAAGGGCGCGTAGGCGGATCGTTAAGTCAGAGGTGAAATCCCGGAGCTCAACTTCGGAACTGCCTTTGATACTGGCGATCTTGAGTGTGAGAGAGGTATGTGGAACTCCGAGTGTA
>h7_m13f.ab1 
TAGATGCATGCTCGAGCGGCCGCCAGTGTGATGGATATCTGCAGAATTCGCCCTTAGAGTTTGATCCTGGCTCAGAGCGAACGCTGGCGGCAGGCCTAACACATGCAAGTCGAACGGCTCTTCGGAGCAGTGGCGGACGGGTGAGTAACGCGTGGGAACGTGCCCTTTGGTTCGGAACAACACAGGGAAACTTGTGCTAATACCGGATGAGCCCTTCGGGGGAAAGATTTATCGCCATTGGAGCGGCCCGCGTTGGATTAGGTAGTTGGTGGGGTAAAGGCCCACCAAGCCGACGATCCATAGCTGGTCTGAGAGGATGATCAGCCACACTGGGACTGAGACACGGCCCAGACTCCTACGGGAGGCAGCAGTGGGGAATCTTGCGCAATGGGCGAAAGCCTGACGCAGCCATGCCGCGTGAATGATGAAGGTCTTAGGATTGTAAAATTCTTTCACCGGGGAAGATAATGACGGTACCCGGAGAAGAAGCCCCGGCTAACTTCGTGCCAGCAGCCGCGGTAATACGAAGGGGGCTAGCGTTGCTCGGAATTACTGGGCGTAAAGGGCGCGTAGGCGGACAGTTTAGTCAGAGGTAAAAGCCCAGGGCTCAACCTTGGAACTGCCTTTGATACTGGCTGTCTTGAGTTCGGGAGAGGTGAGTGGAATGCCGAGTGTA
>e3_m13f.ab1 
ATTGGGCCCTCTAGATGCATGCTCGAGCGGCCGCCAGTGTGATGGATATCTGCAGAATTCGCCCTTACGGCTACCTTGTTACGACTTCGTCCCAATCGCCAGCCCCACCTTCGACGGCTCCTTCCACAAGGGTTAGGCCACCGGCTTCGGGTGTTGCCGACTTTCGTGACGTGACGGGCGGTGTGTACAAGGCCCGGGAACGTATTCACCGCAGCGTTGCTGATCTGCGATTACTAGCGACTCCGACTTCATGGGGTCGAGTTGCAGACCCCAATCCGAACTGAGACCGGCTTTTTGGGATTCGCTCCCCCTCACGGGATCGCAGCCCTTTGTACCGGCCATTGTAGCATGCGTGAAGCCCTGGACATAAGGGGCATGATGACTTGACGTCATCCCCACCTTCCTCCGAGTTGACCCCGGCAGTCTCCCATGAGTCCCCGGCATAATCCGCTGGCAACATGGAACGAGGGTTGCGCTCGTTGCGGGACTTAACCCAACATCTCACGACACGAGCTGACGACAGCCATGCACCACCTGTACACCAGTATCAAAGAGACCCCCATCTCTGGGGGCTTCCGGTGTATGTCAAACCCAGGTAAGGTTCTTCGCGTTGCATCGAATTAATCCGCATGCTCCGCCGCTTGTGCGGGCCCCCGTCAATTCCTTTGAGTTTTA
>g7_m13f.ab1 
GCGATTGGGCCCTCTAGATGCATGCTCGAGCGGCCGCCAGTGTGATGGATATCTGCAGAATTCGCCCTTAGAGTTTGATCATGGCTCAGAGCGAACGCTGGCGGAATGCTTAACACATGCAAGTCGCACGGGGGCTTCGGCTCGAGTGGCGGACGGGTGAGTAACGCGTAGGAACGTGTCCTGGGATGGGGGATAACGCTGGGAAACTGGCGCTAATACCGCATGTCTGCTGAGGCAGAAAGCCTTCGGGTGTCTTGGGAGCGGCCTGCGTCCGATTAGCTAGTTGGTGGGGTAAGGGCTTACCAAGGCGACGATCGGTAGCTGGTCTGAGAGGACGATCAGCCACACTGGGACTGAGACACGGCCCAGACTCCTACGGGAGGCAGCAGTGGGGAATATTGGACAATGGGCGGAAGCCTGATCCAGCAATTCCGCGTGGGTGAAGAAGGTCTTCGGATTGTAAAGCCCTTTCGGCGGGGACGATGATGACGGTACCCGCAGAAGAAGCCCCGGCTAACTTCGTGCCAGCAGCCGCGGTAATACGAAGGGGGCTAGCGTTGCTCGGAATTACTGGGCGTAAAGGGCGCGTAGGCGGCGCAGTTAGTCAGGCGTGAAATTCCTGGGCTTAACCTGGGGACTGCGCTTGATACGGCTGTGCTTGA
>g11_m13f.ab1 
TCTAGATGCATGCTCGAGCGGCCGCCAGTGTGATGGATATCTGCAGAATTCGCCCTTAGAGTTTGATCCTGGCTCAGGATGAACGCTAGCGGCAGGCCTAATACATGCAAGTCGAGGGGCAGCGCAGTGTAGCAATACATGGGCGGCGACCGGCAAACGGGTGCGGAACACGTACGCAACCTTCCTTCAAGCGGGGAATAGCCCAGAGAAATTTGGATTAATACCCCATAGCACTGTCCGGTGGCATCATTGGACAGTTAAAGATTTATCACTTGAAGATGGGCGTGCGTCTGATTAGGTAGTTGGTGAGGTAACGGCTCACCAAGCCGACGATCAGTAACTGGCGTGAGAGCGCGACCAGTCACACGGGCACTGAGACACGGGCCCGACTCCTACGGGAGGCAGCAGTAAGGAATATTGGTCAATGGACGGAAGTCTGAACCAGCCATGCCGCGTGGAGGATGAAGGTCCTCTGGATTGTAAACTTCTTTTATTTGGGACGAAATGATCTTTTTCTAAAGGTTTTGACGGTACCAGATGAATAAGCACCGGCTAACTCCGTGCCAGCAGCCGCGGTAATACGGAGGGTGCA
>h11_m13f.ab1 
TGGGCCTCTAGATGCATGCTCGAGCGGCCGCCAGTGTGATGGATATCTGCAGAATTCGCCCTTACGGCTACCTTGTTACGACTTCACCCCAGTCATGAATCCTACCGTGGTAATCGCCCCCCTTACGGTTAGGCTAACTACTTCTGGTAAAACCCACTCCCATGGTGTGACGGGCGGTGTGTACAAGACCCGGGAACGTATTCACCGCGACATGCTGATCCGCGATTACTAGCGATTCCGACTTCACGCAGTCCAGTTGCAGACTGCGATCCGGACTACGATCGGGTTTCTGGGATTGGCTCCCCCTCGCGGGTTGGCGACCCTCTGTCCCGACCATTGTATGACGTGTGAAGCCCTACCCATAAGGGCCATGAGGACTTGACGTCATCCCCACCTTCCTCCGGTTTGTCACCGGCAGTCTCATTAGAGTGCCCTTTCGTACCAACTAATGACAAGGGTTGCGCTCGTTGCGGGACTTAACCCAACATCTCACAACACGAGCTGACGACAGCCATGCAGCACCTGTGTTCCGGTTCTCTTGCGAGCACTTCCGAATCTCTTCA
>g9_m13f.ab1 
GGCGATTGGGCCCTCTAGATGCATGCTCGAGCGGCCGCCAGTGTGATGGATATCTGCAGAATTCGCCCTTACGGTTACCTTGTTACGACTTAGCCCCAGTTATCGGTTTTACCCTAGGACGCTCCTTACGGTTACATACTTTAGGTACCCCCAACTTCCATGGCTTGACGGGCGGTGTGTACAAGGCCCGGGAACGTATTCACCGCGTCATTGCTGATACGCGATTACTAGCGAATCCAACTTCAAGAGGTCGAGTTGCAGACCTCTATCCGAACTGTGAATGGCTTTTTGAGATTCGCTTGCTGTTGCCAGCTTGCTGCCCTCTGTACCATCCATTGTAGCACGTGTGTAGCCCCGGACGTAAGGGCCATGATGACTTGACGTCGTCCCCTCCTTCCTCTCTGTTTGCACAGGCAGTCTGTTTA
>e12_m13f.ab1 
GGTTTCTGGGATTGGCTTACCGTCGTGGGCTTGGCCCCCTGTGTCCCTACCTGTGTAATACGTGTGTACCCCTGGCCGTAGGGCCCGAGAACACTTGACCTCCTCCCCCCCTTCCTCCGGTTAGCCACCGGCGGCCTCCTTAAATGTCCCACTATTAGCTGCTGGCTACTGGCGACGGTGGTTGTCCTTGCTGCACTTCTTACCCCATCTTCTCACAACACCAGATGACAACCATGCTGCACCTGTAGTGTTCCA
>g2_m13f.ab1 
CTAGATGCATGCTCGAGCGGCCGCCAGTGTGATGGATATCTGCAGAATTCGCCCTTACGCTACCTTGTTACGACTTCACCCCAGTCACGAACCCTGCCGTGGTAATCGCCCTCCTTGCGGTTAGGCTAACTACTTCTGGCAGAACCCGCTCCCATGGTGTGACGGGCGGTGTGTACAAGACCCGGGAACGTATTCACCGTGACATTCTGATCCACGATTACTA
