# Supplementary material for: Culture-Independent Investigation of the Microbiome Associated with the Nematode Acrobeloides maximus
Source: PLoS One. 2013 Jul 22;8(7):e67425. doi: 10.1371/journal.pone.0067425 (PMC3718782; doi:10.1371/journal.pone.0067425)
Supplement: Data S2 — Sequence alignments for each data set using the NAST Alignment algorithm. (ZIP) [file pone.0067425.s002.zip]

Archive with 17 entries (14 files):
- NAST alignments/
- NAST alignments/.DS_Store
- __MACOSX/
- __MACOSX/NAST alignments/
- __MACOSX/NAST alignments/._.DS_Store
- NAST alignments/acro1_NAST.xls
- NAST alignments/acro2_NAST.xls
- NAST alignments/acro3_NAST.xls
- NAST alignments/AcroIsolates_16s_NAST.xls
- __MACOSX/NAST alignments/._AcroIsolates_16s_NAST.xls
- NAST alignments/Celegans_NAST.xls
- NAST alignments/ltc2a_NAST.xls
- NAST alignments/ltc3a_NAST.xls
- NAST alignments/ltc4a_NAST.xls
- NAST alignments/plate1a_all_clean_NAST.xls
- NAST alignments/plate1b_all_clean_NAST.xls
- NAST alignments/soil_NAST.xls
