# Supplementary material for: Culture-Independent Investigation of the Microbiome Associated with the Nematode Acrobeloides maximus
Source: PLoS One. 2013 Jul 22;8(7):e67425. doi: 10.1371/journal.pone.0067425 (PMC3718782; doi:10.1371/journal.pone.0067425)
Supplement: Data S2 — Sequence alignments for each data set using the NAST Alignment algorithm. (ZIP) [file pone.0067425.s002.zip › NAST alignments/acro1_NAST.xls]

candidate sequence ID	candidate nucleotide count	errors	template ID	BLAST percent identity to template	longest insertion relative to template	candidate span aligned	candidate nucleotide count post-NAST	unaligned length	count of single nucelotide 7mers or longer Nmers	non-ACGT nucleotide count	non-ACGT nucleotide percent
h1_m13f.ab1	910	Best alignment did not meet user requirements. Length:20 Percent Indentity:95.00 Template:140606
h5_m13f.ab1	862	Best alignment did not meet user requirements. Length:21 Percent Indentity:95.24 Template:10876
g12_m13f.ab1	789	Best alignment did not meet user requirements. Length:24 Percent Indentity:87.50 Template:105813
h11_m13f.ab1	690	Best alignment did not meet user requirements. Length:24 Percent Indentity:87.50 Template:225192
c8_m13f.ab1	808	Best alignment did not meet user requirements. Length:24 Percent Indentity:91.67 Template:58611
e8_m13f.ab1	447	Best alignment did not meet user requirements. Length:35 Percent Indentity:77.14 Template:111795
d10_m13f.ab1	838	Best alignment did not meet user requirements. Length:38 Percent Indentity:76.32 Template:6826
e4_m13f.ab1	824	Best alignment did not meet user requirements. Length:38 Percent Indentity:76.32 Template:6826
h2_m13f.ab1	889	Best alignment did not meet user requirements. Length:47 Percent Indentity:72.34 Template:3448
canda10_m13f.ab1	880	no BLAST hits to templates			nematode DNA
canda3_m13f.ab1	797	no BLAST hits to templates
candb10_m13f.ab1	456	no BLAST hits to templates
candc5_m13f.ab1	610	no BLAST hits to templates
cande7_m13f.ab1	405	no BLAST hits to templates
candh6_m13f.ab1	721	no BLAST hits to templates
a11_m13f.ab1	823		39088	97.08	0	complement(1..823)	7682	823	0	0	0
a12_m13f.ab1	693		49093	94.12	2	1..693	7682	693	0	0	0
a1_m13f.ab1	744		39088	95.43	0	1..744	7682	744	0	0	0
a2_m13f.ab1	903		39088	97	0	complement(1..899)	7682	899	0	0	0
a4_m13f.ab1	912		39088	95.83	0	1..912	7682	912	0	0	0
a5_m13f.ab1	693		49093	94.4	2	1..693	7682	693	0	0	0
a6_m13f.ab1	886		128706	95.83	0	complement(1..886)	7682	886	0	0	0
a7_m13f.ab1	919		192107	85.23	1	36..919	7682	884	0	0	0
a9_m13f.ab1	893		6294	90.3	1	complement(1..892)	7682	892	0	0	0
b11_m13f.ab1	572		99395	98.95	0	1..572	7682	572	0	0	0
b12_m13f.ab1	786		112956	89.94	0	1..775	7682	775	0	0	0
b1_m13f.ab1	834		128706	96.41	0	complement(1..834)	7682	834	0	0	0
b2_m13f.ab1	652		106711	97.39	0	1..652	7682	652	0	0	0
b3_m13f.ab1	687		39088	95.2	0	1..687	7682	687	0	0	0
b4_m13f.ab1	773		159481	93.14	0	1..773	7682	773	0	0	0
b5_m13f.ab1	743		39088	95.16	0	1..743	7682	743	0	0	0
b6_m13f.ab1	743		39088	95.03	0	1..743	7682	743	0	0	0
b7_m13f.ab1	443		2508	81.45	0	1..442	7682	442	0	0	0
b8_m13f.ab1	857		39088	96.73	0	complement(1..857)	7682	857	0	0	0
b9_m13f.ab1	742		39088	95.42	0	1..742	7682	742	0	0	0
c10_m13f.ab1	687		39088	96.8	0	complement(1..687)	7682	687	0	0	0
c11_m13f.ab1	541		105079	94.11	0	complement(1..541)	7682	541	0	0	0
c12_m13f.ab1	689		99395	98.7	0	1..689	7682	689	0	0	0
c2_m13f.ab1	847		39088	97.05	0	complement(1..847)	7682	847	0	0	0
c3_m13f.ab1	646		39088	96.75	0	complement(1..646)	7682	646	0	0	0
c4_m13f.ab1	692		171306	99.57	0	1..692	7682	692	0	0	0
c6_m13f.ab1	691		99395	98.99	1	complement(1..691)	7682	691	0	0	0
c7_m13f.ab1	780		39088	96.92	0	complement(1..780)	7682	780	0	0	0
c9_m13f.ab1	640		99395	98.91	0	1..640	7682	640	0	0	0
d11_m13f.ab1	714		39088	95.24	0	1..714	7682	714	0	0	0
d12_m13f.ab1	325		39088	90.73	0	complement(78..325)	7682	248	0	0	0
d1_m13f.ab1	857		39088	96.97	0	complement(1..857)	7682	857	0	0	0
d2_m13f.ab1	783		49093	93.49	2	5..783	7682	779	0	0	0
d3_m13f.ab1	769		39088	95.58	0	1..769	7682	769	0	0	0
d4_m13f.ab1	687		65682	90.42	0	1..687	7682	687	0	0	0
d5_m13f.ab1	820		39088	95.73	0	1..820	7682	820	0	0	0
d6_m13f.ab1	738		128706	99.05	0	complement(1..738)	7682	738	0	0	0
d7_m13f.ab1	699		176825	96.71	1	1..699	7682	699	0	0	0
d8_m13f.ab1	745		39088	95.44	0	1..745	7682	745	0	0	0
d9_m13f.ab1	812		128706	96.07	0	complement(1..812)	7682	812	0	0	0
e10_m13f.ab1	771		164097	98.18	0	complement(1..771)	7682	771	0	0	0
e11_m13f.ab1	687		39088	95.2	0	1..687	7682	687	0	0	0
e12_m13f.ab1	687		39088	96.79	0	complement(2..687)	7682	686	0	0	0
e2_m13f.ab1	756		49093	93.68	2	1..756	7682	756	0	0	0
e3_m13f.ab1	703		39088	96.87	0	complement(1..703)	7682	703	0	0	0
e5_m13f.ab1	431		112956	89.79	2	1..431	7682	431	0	0	0
e6_m13f.ab1	703		39088	96.59	0	complement(1..703)	7682	703	0	0	0
e9_m13f.ab1	685		148552	95.33	0	complement(1..685)	7682	685	0	0	0
f11_m13f.ab1	714		39088	95.1	0	1..714	7682	714	0	0	0
f12_m13f.ab1	686		39088	96.94	0	complement(1..686)	7682	686	0	0	0
f1_m13f.ab1	745		39088	95.17	1	1..745	7682	745	0	0	0
f2_m13f.ab1	713		42709	91.08	1	1..713	7682	713	0	0	0
f3_m13f.ab1	634		49093	94.66	2	1..634	7682	634	0	0	0
f4_m13f.ab1	730		99418	94.8	1	1..730	7682	730	0	0	0
f5_m13f.ab1	235		150590	88.41	2	3..235	7682	233	0	0	0
f6_m13f.ab1	314		115032	80.77	2	3..314	7682	312	0	0	0
f8_m13f.ab1	744		39088	95.3	0	1..744	7682	744	0	0	0
g10_m13f.ab1	715		164097	98.18	0	complement(1..715)	7682	715	0	0	0
g1_m13f.ab1	797		128706	96.25	0	complement(1..797)	7682	797	0	0	0
g2_m13f.ab1	760		140328	90.01	0	complement(1..760)	7682	760	0	0	0
g3_m13f.ab1	761		39088	96.98	0	complement(1..761)	7682	761	0	0	0
g4_m13f.ab1	882		39088	95.46	0	1..882	7682	882	0	0	0
g5_m13f.ab1	813		128706	96.2	0	complement(1..813)	7682	813	0	0	0
g6_m13f.ab1	836		128706	96.42	0	complement(1..836)	7682	836	0	0	0
g7_m13f.ab1	789		128706	96.2	0	complement(1..787)	7682	787	0	0	0
g8_m13f.ab1	861		39088	96.98	0	complement(1..861)	7682	861	0	0	0
g9_m13f.ab1	691		154287	96.38	0	complement(1..691)	7682	691	0	0	0
h10_m13f.ab1	802		155472	84.32	0	1..802	7682	802	0	0	0
h3_m13f.ab1	688		39088	96.95	0	complement(1..688)	7682	688	0	0	0
h4_m13f.ab1	744		39088	95.43	0	1..744	7682	744	0	0	0
h7_m13f.ab1	775		39088	95.48	0	1..775	7682	775	0	0	0
h8_m13f.ab1	694		91160	92.1	4	1..694	7682	694	0	0	0
