# Supplementary material for: Culture-Independent Investigation of the Microbiome Associated with the Nematode Acrobeloides maximus
Source: PLoS One. 2013 Jul 22;8(7):e67425. doi: 10.1371/journal.pone.0067425 (PMC3718782; doi:10.1371/journal.pone.0067425)
Supplement: Data S2 — Sequence alignments for each data set using the NAST Alignment algorithm. (ZIP) [file pone.0067425.s002.zip › NAST alignments/acro2_NAST.xls]

candidate sequence ID	candidate nucleotide count	errors	template ID	BLAST percent identity to template	longest insertion relative to template	candidate span aligned	candidate nucleotide count post-NAST	unaligned length	count of single nucelotide 7mers or longer Nmers	non-ACGT nucleotide count	non-ACGT nucleotide percent
g6_m13f.ab1	722		3667	93.08	7	1..722	7682	722	0	0	0
a7_m13f.ab1	716		4688	88.86	1	complement(1..716)	7682	716	0	0	0
c1_m13f.ab1	859		6294	91.61	1	complement(1..853)	7682	853	0	0	0
c4_m13f.ab1	717		11353	91.79	0	complement(1..717)	7682	717	0	0	0
f1_m13f.ab1	745		14405	95.19	2	1..745	7682	745	0	0	0
g11_m13f.ab1	745		14405	95.19	2	1..745	7682	745	0	0	0
a3_m13f.ab1	916		14575	96.4	3	complement(1..916)	7682	916	0	0	0
e5_m13f.ab1	871		21239	91.85	0	1..871	7682	871	0	0	0
d8_m13f.ab1	767		30983	83.74	2	67..767	7682	701	0	0	0
e7_m13f.ab1	751		32581	98.14	0	1..751	7682	751	0	0	0
a2_m13f.ab1	744		39088	95.43	0	1..744	7682	744	0	0	0
b10_m13f.ab1	862		39088	96.87	0	complement(1..862)	7682	862	0	0	0
b1_m13f.ab1	744		39088	95.03	0	1..744	7682	744	0	0	0
b2_m13f.ab1	744		39088	95.3	0	1..744	7682	744	0	0	0
b5_m13f.ab1	907		39088	97.13	0	complement(1..907)	7682	907	0	0	0
b6_m13f.ab1	744		39088	95.43	0	1..744	7682	744	0	0	0
b8_m13f.ab1	688		39088	96.8	0	complement(1..688)	7682	688	0	0	0
c5_m13f.ab1	687		39088	96.94	0	complement(1..687)	7682	687	0	0	0
d10_m13f.ab1	867		39088	97	0	complement(1..867)	7682	867	0	0	0
d1_m13f.ab1	703		39088	97.01	0	complement(1..703)	7682	703	0	0	0
d4_m13f.ab1	863		39088	96.99	0	complement(1..863)	7682	863	0	0	0
d5_m13f.ab1	714		39088	95.24	0	1..714	7682	714	0	0	0
d6_m13f.ab1	688		39088	96.95	0	complement(1..688)	7682	688	0	0	0
e11_m13f.ab1	780		39088	97.05	0	complement(1..780)	7682	780	0	0	0
g10_m13f.ab1	774		39088	97.03	0	complement(1..774)	7682	774	0	0	0
g2_m13f.ab1	688		39088	96.66	0	complement(1..688)	7682	688	0	0	0
g4_m13f.ab1	744		39088	95.03	0	1..744	7682	744	0	0	0
h2_m13f.ab1	714		39088	95.38	0	1..714	7682	714	0	0	0
h4_m13f.ab1	863		39088	96.87	0	complement(1..863)	7682	863	0	0	0
h9_m13f.ab1	744		39088	95.43	0	1..744	7682	744	0	0	0
a4_m13f.ab1	636		49093	94.37	2	1..636	7682	636	0	0	0
c11_m13f.ab1	693		49093	94.26	2	1..693	7682	693	0	0	0
c2_m13f.ab1	693		49093	94.26	2	1..693	7682	693	0	0	0
d12_m13f.ab1	693		49093	94.12	2	1..693	7682	693	0	0	0
d9_m13f.ab1	693		49093	94.12	2	1..693	7682	693	0	0	0
e2_m13f.ab1	693		49093	94.12	2	1..693	7682	693	0	0	0
e3_m13f.ab1	621		49093	94.39	2	1..621	7682	621	0	0	0
f11_m13f.ab1	624		49093	94.42	2	1..624	7682	624	0	0	0
g8_m13f.ab1	693		49093	94.12	2	1..693	7682	693	0	0	0
h10_m13f.ab1	619		49093	94.53	2	1..619	7682	619	0	0	0
h11_m13f.ab1	663		49093	94.29	2	1..663	7682	663	0	0	0
h3_m13f.ab1	693		49093	93.97	2	1..693	7682	693	0	0	0
d11_m13f.ab1	696		51767	91.91	0	1..696	7682	696	0	0	0
a8_m13f.ab1	634		55371	92.11	1	1..634	7682	634	0	0	0
e8_m13f.ab1	695		66234	97.84	0	1..695	7682	695	0	0	0
f6_m13f.ab1	717		66234	97.63	0	complement(1..717)	7682	717	0	0	0
h5_m13f.ab1	871		66234	98.39	0	1..871	7682	871	0	0	0
h6_m13f.ab1	827		66234	97.34	0	1..827	7682	827	0	0	0
e1_m13f.ab1	704		86097	93.64	2	complement(1..704)	7682	704	0	0	0
a12_m13f.ab1	718		99395	99.03	0	1..718	7682	718	0	0	0
b11_m13f.ab1	691		99395	98.99	1	complement(1..691)	7682	691	0	0	0
d2_m13f.ab1	747		99395	99.06	0	1..747	7682	747	0	0	0
e12_m13f.ab1	852		99395	98.83	1	complement(1..852)	7682	852	0	0	0
e9_m13f.ab1	748		99395	98.66	0	1..748	7682	748	0	0	0
f12_m13f.ab1	748		99395	98.8	0	1..748	7682	748	0	0	0
f4_m13f.ab1	744		99395	98.66	0	1..744	7682	744	0	0	0
g9_m13f.ab1	746		99395	98.13	0	1..746	7682	746	0	0	0
h8_m13f.ab1	706		99395	99.01	1	complement(1..706)	7682	706	0	0	0
c9_m13f.ab1	694		105004	88.65	0	1..694	7682	694	0	0	0
f8_m13f.ab1	759		105079	93.15	0	1..759	7682	759	0	0	0
g12_m13f.ab1	860		105079	94.33	0	complement(1..860)	7682	860	0	0	0
g3_m13f.ab1	786		105079	92.62	2	1..786	7682	786	0	0	0
b12_m13f.ab1	667		108110	92.8	1	1..667	7682	667	0	0	0
f3_m13f.ab1	652		110609	93.73	1	1..652	7682	652	0	0	0
b9_m13f.ab1	716		124930	90.83	0	1..716	7682	716	0	0	0
a10_m13f.ab1	821		128706	93.8	0	1..821	7682	821	0	0	0
a6_m13f.ab1	879		128706	94.2	0	1..879	7682	879	0	0	0
a9_m13f.ab1	845		128706	93.96	0	1..845	7682	845	0	0	0
b4_m13f.ab1	813		128706	96.32	0	complement(1..813)	7682	813	0	0	0
c10_m13f.ab1	850		128706	93.88	0	1..850	7682	850	0	0	0
c7_m13f.ab1	832		128706	93.63	0	1..832	7682	832	0	0	0
c8_m13f.ab1	901		128706	94.12	0	1..901	7682	901	0	0	0
e10_m13f.ab1	917		128706	95.76	1	complement(1..917)	7682	917	0	0	0
e6_m13f.ab1	735		128706	96.21	0	complement(1..735)	7682	735	0	0	0
f10_m13f.ab1	857		128706	93.82	0	1..857	7682	857	0	0	0
f5_m13f.ab1	856		128706	98.13	0	1..856	7682	856	0	0	0
f9_m13f.ab1	876		128706	95.67	0	complement(1..876)	7682	876	0	0	0
g1_m13f.ab1	715		128706	96.23	0	complement(1..715)	7682	715	0	0	0
g5_m13f.ab1	714		128706	96.23	0	complement(1..714)	7682	714	0	0	0
h1_m13f.ab1	706		128706	96.18	0	complement(3..706)	7682	704	0	0	0
h7_m13f.ab1	669		128706	96.42	0	complement(1..669)	7682	669	0	0	0
c6_m13f.ab1	692		141748	94.08	1	complement(1..692)	7682	692	0	0	0
h12_m13f.ab1	750		141748	90.67	1	1..750	7682	750	0	0	0
f7_m13f.ab1	914		148552	95.51	0	complement(1..914)	7682	914	0	0	0
a1_m13f.ab1	637		155885	91.37	2	complement(1..637)	7682	637	0	0	0
a5_m13f.ab1	715		164097	98.18	0	complement(1..715)	7682	715	0	0	0
e4_m13f.ab1	649		171306	99.85	0	1..649	7682	649	0	0	0
c12_m13f.ab1	679		176825	94.85	0	1..679	7682	679	0	0	0
c3_m13f.ab1	679		176825	94.55	0	1..679	7682	679	0	0	0
d3_m13f.ab1	679		176825	94.55	0	1..679	7682	679	0	0	0
b7_m13f.ab1	690		206355	90.14	1	1..690	7682	690	0	0	0
g7_m13f.ab1	717		225192	83.52	4	2..717	7682	716	0	0	0
b3_m13f.ab1	503	Best alignment did not meet user requirements. Length:37 Percent Indentity:75.68 Template:230366
d7_m13f.ab1	167	Best alignment did not meet user requirements. Length:108 Percent Indentity:94.44 Template:128706
