# Supplementary material for: Culture-Independent Investigation of the Microbiome Associated with the Nematode Acrobeloides maximus
Source: PLoS One. 2013 Jul 22;8(7):e67425. doi: 10.1371/journal.pone.0067425 (PMC3718782; doi:10.1371/journal.pone.0067425)
Supplement: Data S2 — Sequence alignments for each data set using the NAST Alignment algorithm. (ZIP) [file pone.0067425.s002.zip › NAST alignments/acro3_NAST.xls]

candidate sequence ID	candidate nucleotide count	errors	template ID	BLAST percent identity to template	longest insertion relative to template	candidate span aligned	candidate nucleotide count post-NAST	unaligned length	count of single nucelotide 7mers or longer Nmers	non-ACGT nucleotide count	non-ACGT nucleotide percent
a10_m13f.ab1	744		39088	95.16	0	1..744	7682	744	0	0	0
a11_m13f.ab1	772		105079	93.94	0	complement(1..772)	7682	772	0	0	0
a12_m13f.ab1	678		39088	95.28	0	1..678	7682	678	0	0	0
a1_m13f.ab1	861		39088	96.86	0	complement(1..861)	7682	861	0	0	0
a2_m13f.ab1	878		6294	90.69	1	complement(1..876)	7682	876	0	0	0
a3_m13f.ab1	729		176825	95.62	1	1..729	7682	729	0	0	0
a4_m13f.ab1	755		128706	94.30	0	1..755	7682	755	0	0	0
a5_m13f.ab1	744		39088	95.43	0	1..744	7682	744	0	0	0
a6_m13f.ab1	692		105079	94.40	0	complement(1..692)	7682	692	0	0	0
a7_m13f.ab1	744		39088	94.89	0	1..744	7682	744	0	0	0
a8_m13f.ab1	533		49893	86.70	7	1..533	7682	533	0	0	0
a9_m13f.ab1	894		128706	93.82	1	5..894	7682	890	0	0	0
b10_m13f.ab1	744		39088	95.16	0	1..744	7682	744	0	0	0
candb11_m13f.ab1	806	no BLAST hits to templates
b12_m13f.ab1	643		49093	94.27	2	1..643	7682	643	0	0	0
b1_m13f.ab1	744		39088	95.30	0	1..744	7682	744	0	0	0
b2_m13f.ab1	693		49093	94.26	2	1..693	7682	693	0	0	0
b3_m13f.ab1	744		39088	95.03	0	1..744	7682	744	0	0	0
b4_m13f.ab1	633		176825	94.31	0	1..633	7682	633	0	0	0
b5_m13f.ab1	654		176825	98.47	1	complement(1..654)	7682	654	0	0	0
b6_m13f.ab1	744		39088	95.43	0	1..744	7682	744	0	0	0
b7_m13f.ab1	712		214543	92.84	1	1..712	7682	712	0	0	0
b8_m13f.ab1	900		128706	95.11	1	1..900	7682	900	0	0	0
b9_m13f.ab1	744		39088	95.16	0	1..744	7682	744	0	0	0
c10_m13f.ab1	842		39088	95.61	0	1..842	7682	842	0	0	0
c11_m13f.ab1	775		39088	95.35	0	1..775	7682	775	0	0	0
c12_m13f.ab1	744		39088	95.30	0	1..744	7682	744	0	0	0
c1_m13f.ab1	715		128706	96.09	0	complement(1..715)	7682	715	0	0	0
c2_m13f.ab1	813		105079	93.34	0	1..811	7682	811	0	0	0
c3_m13f.ab1	604		49093	94.23	2	1..604	7682	604	0	0	0
c4_m13f.ab1	727		39088	95.32	1	1..727	7682	727	0	0	0
c5_m13f.ab1	659		105930	97.69	0	complement(1..433)	7682	433	0	0	0
c6_m13f.ab1	693		49093	94.26	2	1..693	7682	693	0	0	0
c7_m13f.ab1	744		39088	95.30	0	1..744	7682	744	0	0	0
c8_m13f.ab1	714		39088	95.38	0	1..714	7682	714	0	0	0
c9_m13f.ab1	794		128706	93.70	1	1..794	7682	794	0	0	0
d10_m13f.ab1	303	Best alignment did not meet user requirements. Length:193 Percent Indentity:96.89 Template:39088
d11_m13f.ab1	880		85393	93.18	0	complement(1..880)	7682	880	0	0	0
d12_m13f.ab1	711		203909	95.51	0	complement(1..711)	7682	711	0	0	0
d1_m13f.ab1	666		17343	95.80	2	1..666	7682	666	0	0	0
d2_m13f.ab1	745		39088	95.03	1	1..745	7682	745	0	0	0
d3_m13f.ab1	715		128706	96.23	0	complement(1..715)	7682	715	0	0	0
d4_m13f.ab1	711		65682	92.98	1	1..711	7682	711	0	0	0
d5_m13f.ab1	832		128706	96.28	0	complement(1..832)	7682	832	0	0	0
d6_m13f.ab1	713		88207	91.32	1	1..713	7682	713	0	0	0
d7_m13f.ab1	744		39088	95.30	0	1..744	7682	744	0	0	0
d8_m13f.ab1	744		39088	95.30	0	1..744	7682	744	0	0	0
d9_m13f.ab1	748		99395	98.93	0	1..748	7682	748	0	0	0
e10_m13f.ab1	623		84672	92.80	0	1..623	7682	623	0	0	0
e11_m13f.ab1	772		39088	95.47	1	1..772	7682	772	0	0	0
e12_m13f.ab1	718		14575	97.63	4	complement(1..718)	7682	718	0	0	0
e1_m13f.ab1	678		32581	91.04	0	1..678	7682	678	0	0	0
e2_m13f.ab1	715		140328	87.15	0	1..715	7682	715	0	0	0
e3_m13f.ab1	621		49093	94.07	2	1..621	7682	621	0	0	0
e4_m13f.ab1	700		39088	95.43	0	1..700	7682	700	0	0	0
e5_m13f.ab1	740		164097	99.06	0	1..740	7682	740	0	0	0
e6_m13f.ab1	763		128706	94.10	1	1..763	7682	763	0	0	0
e7_m13f.ab1	744		39088	95.30	0	1..744	7682	744	0	0	0
e8_m13f.ab1	907		154665	88.11	0	complement(1..900)	7682	900	0	0	0
e9_m13f.ab1	714		39088	95.38	0	1..714	7682	714	0	0	0
f10_m13f.ab1	714		128706	95.95	0	complement(1..714)	7682	714	0	0	0
f11_m13f.ab1	698		39088	95.27	0	1..698	7682	698	0	0	0
f12_m13f.ab1	744		39088	95.30	0	1..744	7682	744	0	0	0
f1_m13f.ab1	715		128706	96.23	0	complement(1..715)	7682	715	0	0	0
f2_m13f.ab1	714		39088	95.52	0	1..714	7682	714	0	0	0
f3_m13f.ab1	879		144456	91.94	1	1..879	7682	879	0	0	0
f4_m13f.ab1	744		39088	95.43	0	1..744	7682	744	0	0	0
f5_m13f.ab1	481		49093	95.24	2	1..481	7682	481	0	0	0
f6_m13f.ab1	834		39088	97.21	0	complement(1..825)	7682	825	0	0	0
f7_m13f.ab1	689		113101	95.79	0	complement(1..689)	7682	689	0	0	0
f8_m13f.ab1	744		39088	95.30	0	1..744	7682	744	0	0	0
f9_m13f.ab1	744		9644	86.41	0	1..734	7682	734	0	0	0
g10_m13f.ab1	636		49093	94.68	2	1..636	7682	636	0	0	0
g11_m13f.ab1	744		39088	95.43	0	1..744	7682	744	0	0	0
g12_m13f.ab1	667		231968	86.08	0	1..667	7682	667	0	0	0
g1_m13f.ab1	699		176825	94.85	0	1..699	7682	699	0	0	0
g2_m13f.ab1	652		39088	94.94	0	1..652	7682	652	0	0	0
g3_m13f.ab1	693		49093	93.97	2	1..693	7682	693	0	0	0
g4_m13f.ab1	705		228176	81.33	2	complement(1..705)	7682	705	0	0	0
g5_m13f.ab1	646		105930	96.13	0	complement(1..646)	7682	646	0	0	0
g6_m13f.ab1	707		128706	95.77	0	complement(1..707)	7682	707	0	0	0
g7_m13f.ab1	693		57724	94.39	0	1..693	7682	693	0	0	0
g8_m13f.ab1	713		164097	98.18	0	complement(1..713)	7682	713	0	0	0
g9_m13f.ab1	812		128706	96.06	0	complement(2..812)	7682	811	0	0	0
h10_m13f.ab1	744		39088	95.30	0	1..744	7682	744	0	0	0
h11_m13f.ab1	663		49093	94.74	2	1..663	7682	663	0	0	0
h12_m13f.ab1	657		176825	94.52	0	1..657	7682	657	0	0	0
h1_m13f.ab1	870		99395	99.08	1	complement(1..870)	7682	870	0	0	0
h2_m13f.ab1	814		128706	96.32	0	complement(1..814)	7682	814	0	0	0
h3_m13f.ab1	693		49093	93.83	2	1..693	7682	693	0	0	0
h4_m13f.ab1	722		128706	94.18	1	1..722	7682	722	0	0	0
h5_m13f.ab1	663		49093	94.59	2	1..663	7682	663	0	0	0
h6_m13f.ab1	863		39088	96.87	0	complement(1..863)	7682	863	0	0	0
h7_m13f.ab1	752		164097	97.61	0	1..752	7682	752	0	0	0
h8_m13f.ab1	744		39088	95.30	0	1..744	7682	744	0	0	0
h9_m13f.ab1	715		128706	96.09	0	complement(1..715)	7682	715	0	0	0
