# Supplementary material for: Culture-Independent Investigation of the Microbiome Associated with the Nematode Acrobeloides maximus
Source: PLoS One. 2013 Jul 22;8(7):e67425. doi: 10.1371/journal.pone.0067425 (PMC3718782; doi:10.1371/journal.pone.0067425)
Supplement: Data S2 — Sequence alignments for each data set using the NAST Alignment algorithm. (ZIP) [file pone.0067425.s002.zip › NAST alignments/AcroIsolates_16s_NAST.xls]

candidate sequence ID	candidate nucleotide count	errors	template ID	BLAST percent identity to template	longest insertion relative to template	candidate span aligned	candidate nucleotide count post-NAST	unaligned length	count of single nucleotide 7mers or longer Nmers	non-ACGT nucleotide count	non-ACGT nucleotide percent
Consensus_UCR-3_Bacillus_JPunk3-1	1434		14575	94.02	3	4..1424	7682	1421	0	7	0.492610837438424
Consensus_UCR4_Pseudomonas_JPB-PO4	1392		134438	97.98	1	4..1392	7682	1389	0	1	0.0719942404607631
Contig_113_consensus_sequence_Massilia_PO12	1381		105930	94.27	0	5..1381	7682	1377	0	0	0
Contig_114_consensus_sequence_Pseudomonas_PO7	1401		46201	98.49	1	complement(11..1398)	7682	1388	0	0	0
Contig_116_consensus_sequence_-_Pseudomonas	1390		46201	98.56	1	4..1390	7682	1387	0	0	0
Contig_127_consensus_sequence_-Pedobacter_isolate_PedFR	1394		199804	91.62	0	1..1394	7682	1394	0	0	0
Contig_50_consensus_sequence_-_Enterobacter_JPunk1-2	1400		25922	91.01	1	1..1400	7682	1400	0	0	0
Contig_53_consensus_sequence_Pseudomonas_putida_JPunk3-1	1399		8562	97.71	1	4..1398	7682	1395	0	0	0
Contig_54_consensus_sequence_Brevundimonas_JPunk3-2	1330		5595	98.12	1	4..1330	7682	1327	0	0	0
Contig_55_consensus_sequence_Ochrobactrum_Worm2Pick	1178		164914	93.56	1	1..1178	7682	1178	0	2	0.169779286926995
Contig_56_consensus_sequence_Ochrobactrum_Worm3Pick	1276		105004	92.08	1	1..1276	7682	1276	0	1	0.0783699059561128
Contig_58_consensus_sequence_Bacillus_JPB-PO2	1410		128618	93.48	1	1..1410	7682	1410	0	1	0.0709219858156028
Contig_59_consensus_sequence_Bacillus_JPB-PO3	1409		58677	89.57	1	4..1409	7682	1406	0	4	0.284495021337127
Contig_60_consensus_sequence_Pseudomonas_JPB-PO4	1383		134438	98.05	1	1..1383	7682	1383	0	0	0
Contig_61_consensus_sequence_Achromobacter_JPB-PO7	1390		170434	98.05	1	6..1390	7682	1385	0	0	0
Contig_62_consensus_sequence_Ochrobactrum_JPB-PO8	1227		128706	93.65	1	1..1227	7682	1227	0	16	1.3039934800326
