# Supplementary material for: Culture-Independent Investigation of the Microbiome Associated with the Nematode Acrobeloides maximus
Source: PLoS One. 2013 Jul 22;8(7):e67425. doi: 10.1371/journal.pone.0067425 (PMC3718782; doi:10.1371/journal.pone.0067425)
Supplement: Data S2 — Sequence alignments for each data set using the NAST Alignment algorithm. (ZIP) [file pone.0067425.s002.zip › NAST alignments/Celegans_NAST.xls]

candidate sequence ID	candidate nucleotide count	errors	template ID	BLAST percent identity to template	longest insertion relative to template	candidate span aligned	candidate nucleotide count post-NAST	unaligned length	count of single nucelotide 7mers or longer Nmers	non-ACGT nucleotide count	non-ACGT nucleotide percent
c7_m13f.ab1	731		1266	83.77	0	1..731	7682	731	0	0	0
f10_m13f.ab1	604		5583	99.01	0	complement(1..604)	7682	604	0	0	0
a7_m13f.ab1	717		7056	96.64	0	1..714	7682	714	0	0	0
b7_m13f.ab1	694		7056	95.82	0	complement(1..694)	7682	694	0	0	0
b8_m13f.ab1	842		7056	97.51	4	complement(1..842)	7682	842	0	0	0
c3_m13f.ab1	593		7056	93.25	2	1..593	7682	593	0	0	0
f3_m13f.ab1	878		7056	93.96	2	1..878	7682	878	0	0	0
h11_m13f.ab1	695		8494	96.98	0	1..695	7682	695	0	0	0
e2_m13f.ab1	698		10311	97.42	1	complement(1..698)	7682	698	0	0	0
a1_m13f.ab1	693		14188	93.51	0	complement(1..693)	7682	693	0	0	0
e3_m13f.ab1	707		14188	93.64	0	complement(1..707)	7682	707	0	0	0
a4_m13f.ab1	728		14575	93.42	0	1..728	7682	728	0	0	0
f1_m13f.ab1	729		14575	93.7	1	1..729	7682	729	0	0	0
h9_m13f.ab1	758		14575	94.07	0	1..758	7682	758	0	0	0
a6_m13f.ab1	704		26099	91.62	1	complement(1..704)	7682	704	0	0	0
d4_m13f.ab1	819		26459	91.37	1	1..819	7682	819	0	0	0
d1_m13f.ab1	780		30464	78.52	4	1..780	7682	780	0	0	0
e9_m13f.ab1	750		32581	90.57	0	1..750	7682	750	0	0	0
f7_m13f.ab1	693		32581	88.65	0	1..693	7682	693	0	0	0
g6_m13f.ab1	693		32581	95.09	1	complement(1..693)	7682	693	0	0	0
d12_m13f.ab1	692		35238	95.09	1	complement(1..692)	7682	692	1	0	0
b3_m13f.ab1	892		39088	96.64	1	complement(1..892)	7682	892	0	0	0
f11_m13f.ab1	744		39088	96.64	0	1..744	7682	744	0	0	0
g10_m13f.ab1	686		39088	95.63	0	complement(1..686)	7682	686	0	0	0
b1_m13f.ab1	713		46201	99.58	0	1..713	7682	713	0	0	0
c8_m13f.ab1	728		46201	97.67	0	1..728	7682	728	0	0	0
d10_m13f.ab1	707		46201	99.72	0	complement(1..707)	7682	707	0	0	0
e5_m13f.ab1	729		46201	99.31	0	1..729	7682	729	0	0	0
f2_m13f.ab1	570		46201	97.19	1	1..570	7682	570	0	0	0
g2_m13f.ab1	788		46201	96.7	1	1..788	7682	788	0	0	0
h10_m13f.ab1	707		46201	99.58	0	complement(1..707)	7682	707	0	0	0
c12_m13f.ab1	652		50403	92.07	0	1..652	7682	652	0	0	0
d7_m13f.ab1	812		57724	96.44	0	1..812	7682	812	0	0	0
h2_m13f.ab1	814		63786	91.28	3	complement(1..814)	7682	814	1	0	0
e12_m13f.ab1	567		64393	92.09	0	1..567	7682	567	0	0	0
b2_m13f.ab1	703		65682	92.18	1	complement(1..703)	7682	703	0	0	0
a3_m13f.ab1	911		66234	94.48	2	1..905	7682	905	0	0	0
b12_m13f.ab1	706		66234	96.18	0	complement(1..706)	7682	706	0	0	0
c1_m13f.ab1	828		66234	96.35	0	1..823	7682	823	0	0	0
f9_m13f.ab1	710		66234	96.2	0	complement(1..710)	7682	710	0	0	0
g3_m13f.ab1	697		66234	96.84	2	1..697	7682	697	0	0	0
h4_m13f.ab1	608		66234	95.72	0	1..608	7682	608	0	0	0
b10_m13f.ab1	728		81220	90.52	2	1..728	7682	728	0	0	0
b11_m13f.ab1	654		102384	85.93	2	1..654	7682	654	0	0	0
a10_m13f.ab1	777		104381	92.67	0	1..777	7682	777	0	0	0
g11_m13f.ab1	706		105930	94.76	2	complement(1..706)	7682	706	0	0	0
h8_m13f.ab1	625		105930	97.28	0	complement(1..625)	7682	625	0	0	0
c11_m13f.ab1	787		106487	87.28	0	1..782	7682	782	0	0	0
g4_m13f.ab1	658		106711	98.63	0	1..658	7682	658	0	0	0
d8_m13f.ab1	837		110621	95.12	2	1..837	7682	837	0	0	0
b9_m13f.ab1	840		111879	93.57	1	complement(1..840)	7682	840	0	0	0
g8_m13f.ab1	709		113125	97.88	0	complement(1..709)	7682	709	0	0	0
e7_m13f.ab1	717		124930	96.65	0	complement(1..717)	7682	717	0	0	0
g12_m13f.ab1	719		124930	90.04	1	1..719	7682	719	0	0	0
a8_m13f.ab1	719		132286	94.97	0	1..716	7682	716	0	0	0
c10_m13f.ab1	650		132286	97.55	0	1..650	7682	650	0	0	0
d5_m13f.ab1	650		132286	97.39	0	1..650	7682	650	0	0	0
h12_m13f.ab1	707		133930	99.43	0	complement(1..707)	7682	707	0	0	0
e1_m13f.ab1	914		134438	99.67	0	complement(1..914)	7682	914	0	0	0
a12_m13f.ab1	516		136616	88.95	1	complement(1..516)	7682	516	0	0	0
f8_m13f.ab1	726		137102	93.39	0	1..726	7682	726	0	0	0
f6_m13f.ab1	677		141206	97.2	0	1..677	7682	677	0	0	0
g5_m13f.ab1	695		141206	97.13	0	1..695	7682	695	0	0	0
c5_m13f.ab1	781		141748	89.24	1	1..781	7682	781	0	0	0
c9_m13f.ab1	575		141968	82.87	2	1..537	7682	537	0	0	0
d11_m13f.ab1	862		143237	86.34	2	69..478	7682	410	0	0	0
h7_m13f.ab1	886		144456	92	1	1..886	7682	886	0	0	0
a5_m13f.ab1	598		145100	91.81	2	1..598	7682	598	0	0	0
c2_m13f.ab1	805		152799	94.66	0	complement(1..805)	7682	805	0	0	0
a9_m13f.ab1	837		154287	88.69	1	1..837	7682	837	0	0	0
d2_m13f.ab1	689		154287	96.08	0	complement(1..689)	7682	689	0	0	0
e10_m13f.ab1	784		154287	95.66	0	complement(1..784)	7682	784	0	0	0
f5_m13f.ab1	649		154287	95.84	0	complement(1..649)	7682	649	0	0	0
h3_m13f.ab1	652		154287	91.01	0	1..652	7682	652	0	0	0
d9_m13f.ab1	843		156286	97.28	2	1..843	7682	843	0	0	0
h6_m13f.ab1	631		159188	83.78	6	1..631	7682	631	0	0	0
a11_m13f.ab1	601		162394	89.68	1	1..601	7682	601	0	0	0
f4_m13f.ab1	835		164097	98.2	1	complement(1..835)	7682	835	0	0	0
e6_m13f.ab1	706		165687	89.31	0	complement(1..706)	7682	706	0	0	0
c4_m13f.ab1	824		167450	97.21	1	complement(1..824)	7682	824	0	0	0
d6_m13f.ab1	711		167450	98.31	1	complement(1..711)	7682	711	0	0	0
b6_m13f.ab1	650		171306	99.69	0	1..650	7682	650	0	0	0
a2_m13f.ab1	655		172363	97.4	5	1..655	7682	655	0	0	0
b5_m13f.ab1	633		176825	94.79	0	1..633	7682	633	0	0	0
e11_m13f.ab1	608		176825	95.4	1	1..608	7682	608	0	0	0
e8_m13f.ab1	712		176825	98.17	1	complement(1..712)	7682	712	0	0	0
f12_m13f.ab1	727		176825	95.75	1	1..727	7682	727	0	0	0
h1_m13f.ab1	856		176825	98.48	1	complement(1..856)	7682	856	0	0	0
h5_m13f.ab1	848		176825	96.93	1	complement(1..848)	7682	848	0	0	0
g7_m13f.ab1	712		207121	95.37	1	complement(1..712)	7682	712	0	0	0
e4_m13f.ab1	699		216781	95.51	0	1..699	7682	699	0	0	0
b4_m13f.ab1	710		224949	97.32	1	complement(1..710)	7682	710	0	0	0
d3_m13f.ab1	718		227601	92.49	1	1..718	7682	718	0	0	0
g1_m13f.ab1	652		227601	93.11	0	1..652	7682	652	0	0	0
c6_m13f.ab1	851	Best alignment did not meet user requirements. Length:24 Percent Indentity:87.50 Template:168400
candg9_m13f.ab1	857	no BLAST hits to templates
