# Supplementary material for: Culture-Independent Investigation of the Microbiome Associated with the Nematode Acrobeloides maximus
Source: PLoS One. 2013 Jul 22;8(7):e67425. doi: 10.1371/journal.pone.0067425 (PMC3718782; doi:10.1371/journal.pone.0067425)
Supplement: Data S2 — Sequence alignments for each data set using the NAST Alignment algorithm. (ZIP) [file pone.0067425.s002.zip › NAST alignments/ltc2a_NAST.xls]

candidate sequence ID	candidate nucleotide count	errors	template ID	BLAST percent identity to template	longest insertion relative to template	candidate span aligned	candidate nucleotide count post-NAST	unaligned length	count of single nucelotide 7mers or longer Nmers	non-ACGT nucleotide count	non-ACGT nucleotide percent
a10_m13f.ab1	707		7056	97.17	4	complement(1..707)	7682	707	0	0	0
a11_m13f.ab1	703		170434	99.29	0	complement(1..703)	7682	703	0	0	0
a12_m13f.ab1	747		99395	98.40	1	1..747	7682	747	0	0	0
a1_m13f.ab1	716		132521	99.02	0	complement(1..716)	7682	716	0	0	0
a2_m13f.ab1	652		60324	96.78	0	1..652	7682	652	0	0	0
a3_m13f.ab1	744		39088	95.30	0	1..744	7682	744	0	0	0
a4_m13f.ab1	708		46201	98.59	0	complement(1..708)	7682	708	0	0	0
a5_m13f.ab1	729		8562	97.67	0	1..729	7682	729	0	0	0
a6_m13f.ab1	679		5595	97.94	1	1..679	7682	679	0	0	0
a7_m13f.ab1	695		7056	98.27	1	complement(1..695)	7682	695	0	0	0
a8_m13f.ab1	663		6161	93.67	0	1..663	7682	663	0	0	0
a9_m13f.ab1	836		5595	97.97	1	1..836	7682	836	0	0	0
b10_m13f.ab1	710		170434	99.30	0	complement(1..710)	7682	710	0	0	0
b11_m13f.ab1	707		7056	97.03	4	complement(1..707)	7682	707	0	0	0
b12_m13f.ab1	726		6161	94.35	0	1..726	7682	726	0	0	0
b1_m13f.ab1	767		5583	97.52	0	1..767	7682	767	0	0	0
b2_m13f.ab1	737		212484	88.01	2	1..734	7682	734	0	0	0
b3_m13f.ab1	736		5595	98.10	0	1..736	7682	736	0	0	0
b4_m13f.ab1	770		5595	98.32	1	complement(1..770)	7682	770	0	0	0
b5_m13f.ab1	710		6155	97.75	0	complement(1..710)	7682	710	0	0	0
b6_m13f.ab1	737		5595	97.83	1	1..737	7682	737	0	0	0
b7_m13f.ab1	709		8562	97.46	0	1..709	7682	709	0	0	0
b8_m13f.ab1	707		7056	96.89	4	complement(1..707)	7682	707	0	0	0
b9_m13f.ab1	703		7056	98.15	0	complement(1..703)	7682	703	0	0	0
c10_m13f.ab1	736		5595	98.10	0	1..736	7682	736	0	0	0
c11_m13f.ab1	736		5595	97.96	0	1..736	7682	736	0	0	0
c12_m13f.ab1	732		134438	97.13	1	1..732	7682	732	0	0	0
c1_m13f.ab1	862		99395	99.07	1	complement(1..862)	7682	862	0	0	0
c2_m13f.ab1	769		5595	98.31	1	complement(1..769)	7682	769	0	0	0
c3_m13f.ab1	715		39088	95.38	0	1..715	7682	715	0	0	0
c4_m13f.ab1	736		6155	96.47	0	1..736	7682	736	0	0	0
c5_m13f.ab1	811		5595	98.40	1	complement(1..811)	7682	811	0	0	0
c6_m13f.ab1	788		106711	98.60	1	1..788	7682	788	0	0	0
c7_m13f.ab1	763		5595	98.30	1	complement(1..763)	7682	763	0	0	0
c8_m13f.ab1	716		60324	99.86	0	1..716	7682	716	0	0	0
c9_m13f.ab1	746		39088	95.44	0	1..746	7682	746	0	0	0
d10_m13f.ab1	684		5595	98.25	1	complement(1..684)	7682	684	0	0	0
d11_m13f.ab1	597		99158	91.96	1	1..597	7682	597	0	0	0
d12_m13f.ab1	789		99395	99.11	0	1..789	7682	789	0	0	0
d1_m13f.ab1	770		5595	98.19	1	complement(1..770)	7682	770	0	0	0
d2_m13f.ab1	712		8562	97.47	0	1..712	7682	712	0	0	0
d3_m13f.ab1	785		39088	95.67	0	1..785	7682	785	0	0	0
d4_m13f.ab1	695		170434	99.42	0	complement(1..695)	7682	695	0	0	0
d5_m13f.ab1	670		5595	98.21	1	complement(1..670)	7682	670	0	0	0
d6_m13f.ab1	713		5595	97.90	0	1..713	7682	713	0	0	0
d7_m13f.ab1	695		6155	96.26	0	1..695	7682	695	0	0	0
d8_m13f.ab1	780		39088	96.54	0	complement(1..780)	7682	780	0	0	0
d9_m13f.ab1	302		7056	93.33	0	complement(1..300)	7682	300	0	0	0
e10_m13f.ab1	672		5595	98.07	1	complement(1..672)	7682	672	0	0	0
e11_m13f.ab1	703		7056	98.01	0	complement(1..703)	7682	703	0	0	0
e12_m13f.ab1	736		5595	97.96	0	1..736	7682	736	0	0	0
e1_m13f.ab1	870		5595	98.28	0	1..870	7682	870	0	0	0
e2_m13f.ab1	736		5595	97.96	0	1..736	7682	736	0	0	0
e3_m13f.ab1	709		234617	95.92	0	complement(1..709)	7682	709	0	0	0
e4_m13f.ab1	684		5595	98.25	1	complement(1..684)	7682	684	0	0	0
e5_m13f.ab1	699		99395	99.00	1	complement(1..699)	7682	699	0	0	0
e6_m13f.ab1	705		78916	93.21	0	complement(1..705)	7682	705	0	0	0
e7_m13f.ab1	683		5595	98.25	1	complement(1..683)	7682	683	0	0	0
e8_m13f.ab1	736		5595	98.10	0	1..736	7682	736	0	0	0
e9_m13f.ab1	736		5595	97.69	0	1..736	7682	736	0	0	0
f10_m13f.ab1	778		105640	93.83	2	1..778	7682	778	0	0	0
f11_m13f.ab1	683		5595	98.10	1	complement(1..683)	7682	683	0	0	0
f12_m13f.ab1	621		49093	94.39	2	1..621	7682	621	0	0	0
f1_m13f.ab1	693		49093	94.26	2	1..693	7682	693	0	0	0
f2_m13f.ab1	683		5595	98.10	1	complement(1..683)	7682	683	0	0	0
f3_m13f.ab1	323		5583	98.77	0	complement(1..323)	7682	323	0	0	0
f4_m13f.ab1	788		8562	97.59	1	1..788	7682	788	0	0	0
f5_m13f.ab1	652		106711	97.09	0	1..652	7682	652	0	0	0
f6_m13f.ab1	698		99395	99.00	1	complement(1..698)	7682	698	0	0	0
f7_m13f.ab1	703		170434	99.29	0	complement(1..703)	7682	703	0	0	0
f8_m13f.ab1	695		7056	98.13	0	complement(1..695)	7682	695	0	0	0
f9_m13f.ab1	852		99395	99.06	1	complement(1..852)	7682	852	0	0	0
g10_m13f.ab1	568		8494	97.36	0	1..568	7682	568	0	0	0
g11_m13f.ab1	711		7056	97.89	1	complement(1..711)	7682	711	0	0	0
g12_m13f.ab1	714		128706	96.09	0	complement(1..714)	7682	714	0	0	0
g1_m13f.ab1	736		5595	97.96	0	1..736	7682	736	0	0	0
g2_m13f.ab1	736		6155	96.33	0	1..736	7682	736	0	0	0
g3_m13f.ab1	663		5266	96.53	0	1..663	7682	663	0	0	0
g4_m13f.ab1	817		155780	96.45	0	1..817	7682	817	0	0	0
g5_m13f.ab1	737		212484	87.60	2	1..734	7682	734	0	0	0
g6_m13f.ab1	785		39088	95.54	0	1..785	7682	785	0	0	0
g7_m13f.ab1	684		5595	98.10	1	complement(1..684)	7682	684	0	0	0
g8_m13f.ab1	729		155780	96.16	0	1..729	7682	729	0	0	0
g9_m13f.ab1	652		8562	97.24	0	1..652	7682	652	0	0	0
h10_m13f.ab1	162	Best alignment did not meet user requirements. Length:162 Percent Identity:96.91 Template:7056
h11_m13f.ab1	463		5583	98.71	0	complement(1..463)	7682	463	0	0	0
h12_m13f.ab1	352		196416	94.60	0	1..352	7682	352	0	0	0
h1_m13f.ab1	695		6155	96.12	0	1..695	7682	695	0	0	0
h2_m13f.ab1	703		7056	98.01	0	complement(1..703)	7682	703	0	0	0
h3_m13f.ab1	682		5595	98.25	1	complement(1..682)	7682	682	0	0	0
h4_m13f.ab1	735		128706	94.15	1	1..735	7682	735	0	0	0
h5_m13f.ab1	749		5595	98.13	0	1..749	7682	749	0	0	0
h6_m13f.ab1	736		5595	97.96	0	1..736	7682	736	0	0	0
h7_m13f.ab1	663		134438	97.13	0	1..663	7682	663	0	0	0
h8_m13f.ab1	684		5595	98.25	1	complement(1..684)	7682	684	0	0	0
h9_m13f.ab1	555		78916	97.30	0	complement(1..555)	7682	555	0	0	0
