# Supplementary material for: Culture-Independent Investigation of the Microbiome Associated with the Nematode Acrobeloides maximus
Source: PLoS One. 2013 Jul 22;8(7):e67425. doi: 10.1371/journal.pone.0067425 (PMC3718782; doi:10.1371/journal.pone.0067425)
Supplement: Data S2 — Sequence alignments for each data set using the NAST Alignment algorithm. (ZIP) [file pone.0067425.s002.zip › NAST alignments/ltc3a_NAST.xls]

candidate sequence ID	candidate nucleotide count	errors	template ID	BLAST percent identity to template	longest insertion relative to template	candidate span aligned	candidate nucleotide count post-NAST	unaligned length	count of single nucelotide 7mers or longer Nmers	non-ACGT nucleotide count	non-ACGT nucleotide percent
a10_m13f.ab1	695		222209	92.68	0	1..695	7682	695	0	0	0
a11_m13f.ab1	734		57724	95.65	0	1..734	7682	734	0	0	0
a12_m13f.ab1	750		99395	98.93	0	1..750	7682	750	0	0	0
a1_m13f.ab1	663		99395	99.10	0	1..663	7682	663	0	0	0
a2_m13f.ab1	650		7056	96.62	0	1..650	7682	650	0	0	0
a3_m13f.ab1	701		128706	96.02	1	complement(1..701)	7682	701	0	0	0
a4_m13f.ab1	900		39088	95.54	0	1..896	7682	896	0	0	0
a5_m13f.ab1	768		7056	99.22	0	complement(1..768)	7682	768	0	0	0
a6_m13f.ab1	703		39088	95.45	0	1..703	7682	703	0	0	0
a7_m13f.ab1	780		204430	92.47	1	1..780	7682	780	0	0	0
a8_m13f.ab1	831		99395	98.80	1	complement(1..831)	7682	831	0	0	0
a9_m13f.ab1	665		84672	93.10	0	1..665	7682	665	0	0	0
b10_m13f.ab1	698		99395	98.86	1	complement(1..698)	7682	698	0	0	0
b11_m13f.ab1	690		99395	98.84	1	complement(1..690)	7682	690	0	0	0
b12_m13f.ab1	234	Best alignment did not meet user requirements. Length:233 Percent Identity:95.71 Template:6161
b1_m13f.ab1	708		6155	97.74	0	complement(1..708)	7682	708	0	0	0
b2_m13f.ab1	736		6155	96.20	0	1..736	7682	736	0	0	0
b3_m13f.ab1	736		6155	96.47	0	1..736	7682	736	0	0	0
b4_m13f.ab1	107	Best alignment did not meet user requirements. Length:107 Percent Identity:94.39 Template:141748
b5_m13f.ab1	699		99395	99.00	1	complement(1..699)	7682	699	0	0	0
b6_m13f.ab1	709		7056	98.03	0	complement(1..709)	7682	709	0	0	0
b7_m13f.ab1	663		93573	95.35	1	1..663	7682	663	0	0	0
b8_m13f.ab1	833		99395	99.16	1	complement(1..833)	7682	833	0	0	0
b9_m13f.ab1	716		99395	98.61	0	1..716	7682	716	0	0	0
c10_m13f.ab1	777		99395	98.59	0	1..777	7682	777	0	0	0
c11_m13f.ab1	779		99395	98.97	0	1..779	7682	779	0	0	0
c12_m13f.ab1	661		93573	95.46	1	5..661	7682	657	0	0	0
c1_m13f.ab1	720		106711	98.88	1	1..717	7682	717	0	0	0
c2_m13f.ab1	789		99395	99.11	0	1..789	7682	789	0	0	0
c3_m13f.ab1	829		39088	97.23	0	complement(1..829)	7682	829	0	0	0
c4_m13f.ab1	615		204430	92.41	0	1..615	7682	615	0	0	0
c5_m13f.ab1	692		6161	95.81	0	1..692	7682	692	0	0	0
c6_m13f.ab1	736		5595	97.96	0	1..736	7682	736	0	0	0
c7_m13f.ab1	696		39088	96.98	0	complement(1..696)	7682	696	0	0	0
c8_m13f.ab1	690		99395	98.99	1	complement(1..690)	7682	690	0	0	0
c9_m13f.ab1	695		84672	92.54	0	1..695	7682	695	0	0	0
d10_m13f.ab1	850		6155	96.71	0	1..850	7682	850	0	0	0
d11_m13f.ab1	698		154287	96.27	0	complement(2..698)	7682	697	0	0	0
d12_m13f.ab1	689		99395	98.99	1	complement(1..689)	7682	689	0	0	0
d1_m13f.ab1	696		99395	99.00	1	complement(1..696)	7682	696	0	0	0
d2_m13f.ab1	668		84672	92.80	0	1..665	7682	665	0	0	0
d3_m13f.ab1	665		84672	93.10	0	1..665	7682	665	0	0	0
d4_m13f.ab1	649		99395	98.92	1	complement(1..649)	7682	649	0	0	0
d5_m13f.ab1	710		7056	98.03	0	complement(1..710)	7682	710	0	0	0
d6_m13f.ab1	597		99158	91.96	1	1..597	7682	597	0	0	0
d7_m13f.ab1	705		57724	95.60	0	complement(1..705)	7682	705	0	0	0
d8_m13f.ab1	745		39088	95.30	0	1..745	7682	745	0	0	0
d9_m13f.ab1	826		99395	99.27	0	1..826	7682	826	0	0	0
e10_m13f.ab1	736		6155	96.47	0	1..736	7682	736	0	0	0
e11_m13f.ab1	615		204430	92.08	0	1..615	7682	615	0	0	0
e12_m13f.ab1	749		99395	99.07	0	1..749	7682	749	0	0	0
e1_m13f.ab1	699		99395	99.14	1	complement(1..699)	7682	699	0	0	0
e2_m13f.ab1	734		137102	94.43	0	1..734	7682	734	0	0	0
e3_m13f.ab1	703		170434	99.15	0	complement(1..703)	7682	703	0	0	0
e4_m13f.ab1	736		6155	96.33	0	1..736	7682	736	0	0	0
e5_m13f.ab1	710		6155	97.75	0	complement(1..710)	7682	710	0	0	0
e6_m13f.ab1	701		170434	99.29	0	complement(1..701)	7682	701	0	0	0
e7_m13f.ab1	698		99395	99.14	1	complement(1..698)	7682	698	0	0	0
e8_m13f.ab1	836		89748	97.85	1	1..836	7682	836	0	0	0
e9_m13f.ab1	703		170434	99.29	0	complement(1..703)	7682	703	0	0	0
f10_m13f.ab1	628		57724	96.97	0	complement(1..628)	7682	628	0	0	0
f11_m13f.ab1	789		99395	98.99	0	1..789	7682	789	0	0	0
f12_m13f.ab1	801		60324	99.63	0	1..801	7682	801	0	0	0
f1_m13f.ab1	643		93573	95.05	1	1..643	7682	643	0	0	0
f2_m13f.ab1	748		99395	99.06	0	1..748	7682	748	0	0	0
f3_m13f.ab1	699		154287	95.99	0	complement(1..699)	7682	699	0	0	0
f4_m13f.ab1	695		6155	96.26	0	1..695	7682	695	0	0	0
f5_m13f.ab1	779		99395	98.97	1	complement(1..779)	7682	779	0	0	0
f6_m13f.ab1	698		99395	99.00	1	complement(1..698)	7682	698	0	0	0
f7_m13f.ab1	699		154287	96.28	0	complement(1..699)	7682	699	0	0	0
f8_m13f.ab1	707		5508	95.90	2	complement(1..707)	7682	707	0	0	0
f9_m13f.ab1	710		6155	97.32	0	complement(1..710)	7682	710	0	0	0
g10_m13f.ab1	706		134438	99.01	0	complement(1..706)	7682	706	0	0	0
g11_m13f.ab1	699		99395	98.86	1	complement(1..699)	7682	699	0	0	0
g12_m13f.ab1	715		204430	92.49	0	1..715	7682	715	0	0	0
g1_m13f.ab1	782		172363	87.34	0	1..782	7682	782	0	0	0
g2_m13f.ab1	621		49093	94.55	2	1..621	7682	621	0	0	0
g3_m13f.ab1	691		99395	98.99	1	complement(1..691)	7682	691	0	0	0
g4_m13f.ab1	746		99395	98.40	0	1..746	7682	746	0	0	0
g5_m13f.ab1	688		99395	98.98	1	complement(1..688)	7682	688	0	0	0
g6_m13f.ab1	709		6155	97.60	0	complement(1..709)	7682	709	0	0	0
g7_m13f.ab1	749		99395	98.80	0	1..749	7682	749	0	0	0
g8_m13f.ab1	696		39088	96.98	0	complement(1..696)	7682	696	0	0	0
g9_m13f.ab1	665		6155	96.54	0	1..665	7682	665	0	0	0
h10_m13f.ab1	678		5595	97.79	0	1..678	7682	678	0	0	0
h11_m13f.ab1	296		154287	99.66	0	complement(1..296)	7682	296	0	0	0
h12_m13f.ab1	586		66234	94.52	0	complement(3..586)	7682	584	0	0	0
h1_m13f.ab1	551		39088	94.92	0	1..551	7682	551	0	0	0
h2_m13f.ab1	838		170434	99.40	0	complement(1..838)	7682	838	0	0	0
h3_m13f.ab1	699		154287	96.28	0	complement(1..699)	7682	699	0	0	0
h4_m13f.ab1	709		66234	94.36	0	complement(1..709)	7682	709	0	0	0
h5_m13f.ab1	716		60324	99.86	0	1..716	7682	716	0	0	0
h6_m13f.ab1	709		99395	99.15	1	complement(1..709)	7682	709	0	0	0
h7_m13f.ab1	699		99395	99.00	1	complement(1..699)	7682	699	0	0	0
h8_m13f.ab1	690		99395	99.13	1	complement(1..690)	7682	690	0	0	0
h9_m13f.ab1	736		6155	96.33	0	1..736	7682	736	0	0	0
