# Supplementary material for: Culture-Independent Investigation of the Microbiome Associated with the Nematode Acrobeloides maximus
Source: PLoS One. 2013 Jul 22;8(7):e67425. doi: 10.1371/journal.pone.0067425 (PMC3718782; doi:10.1371/journal.pone.0067425)
Supplement: Data S2 — Sequence alignments for each data set using the NAST Alignment algorithm. (ZIP) [file pone.0067425.s002.zip › NAST alignments/ltc4a_NAST.xls]

candidate sequence ID	candidate nucleotide count	errors	template ID	BLAST percent identity to template	longest insertion relative to template	candidate span aligned	candidate nucleotide count post-NAST	unaligned length	count of single nucelotide 7mers or longer Nmers	non-ACGT nucleotide count	non-ACGT nucleotide percent
a10_m13f.ab1	529		204430	90.99	1	1..529	7682	529	0	0	0
a11_m13f.ab1	790		6155	96.46	0	1..790	7682	790	0	0	0
a12_m13f.ab1	710		6155	97.75	0	complement(1..710)	7682	710	0	0	0
a1_m13f.ab1	712		137102	94.24	0	1..710	7682	710	0	0	0
a2_m13f.ab1	593		7056	97.98	0	complement(1..593)	7682	593	0	0	0
a3_m13f.ab1	700		7056	98.00	0	complement(1..700)	7682	700	0	0	0
a4_m13f.ab1	868		7056	97.93	0	complement(1..868)	7682	868	0	0	0
a5_m13f.ab1	676		204430	92.50	0	1..676	7682	676	0	0	0
a6_m13f.ab1	708		134438	99.29	0	complement(1..708)	7682	708	0	0	0
a7_m13f.ab1	703		170434	99.57	0	complement(1..703)	7682	703	0	0	0
a8_m13f.ab1	747		170434	99.46	0	complement(1..747)	7682	747	0	0	0
a9_m13f.ab1	630		66234	94.60	0	complement(1..630)	7682	630	0	0	0
b10_m13f.ab1	680		6155	97.65	0	complement(1..680)	7682	680	0	0	0
b11_m13f.ab1	695		6155	96.12	0	1..695	7682	695	0	0	0
b12_m13f.ab1	665		222209	92.65	0	1..665	7682	665	0	0	0
b1_m13f.ab1	783		154287	96.30	0	complement(1..783)	7682	783	0	0	0
b2_m13f.ab1	734		128706	92.64	0	1..734	7682	734	0	0	0
b3_m13f.ab1	770		60324	99.61	1	1..770	7682	770	0	0	0
b4_m13f.ab1	709		134438	99.29	0	complement(1..709)	7682	709	0	0	0
b5_m13f.ab1	776		5508	95.88	2	complement(1..776)	7682	776	0	0	0
b6_m13f.ab1	254		137102	92.58	0	1..254	7682	254	0	0	0
b7_m13f.ab1	707		58110	99.01	0	complement(1..707)	7682	707	0	0	0
b8_m13f.ab1	609		99395	99.02	1	complement(1..609)	7682	609	0	0	0
b9_m13f.ab1	691		204430	92.52	0	1..691	7682	691	0	0	0
c10_m13f.ab1	295		105640	95.93	0	1..295	7682	295	0	0	0
c11_m13f.ab1	699		154287	96.28	0	complement(1..699)	7682	699	0	0	0
c12_m13f.ab1	696		39088	96.84	0	complement(1..696)	7682	696	0	0	0
c1_m13f.ab1	706		57724	95.61	0	complement(1..706)	7682	706	0	0	0
c2_m13f.ab1	662		6155	96.53	0	1..662	7682	662	0	0	0
c3_m13f.ab1	703		170434	99.43	0	complement(3..703)	7682	701	0	0	0
c4_m13f.ab1	699		99395	99.00	1	complement(1..699)	7682	699	0	0	0
c5_m13f.ab1	665		6155	96.39	0	1..665	7682	665	0	0	0
c6_m13f.ab1	719		219107	97.50	1	1..719	7682	719	0	0	0
c7_m13f.ab1	676		219107	97.49	1	1..676	7682	676	0	0	0
c8_m13f.ab1	708		6155	97.74	0	complement(1..708)	7682	708	0	0	0
c9_m13f.ab1	665		222209	92.65	0	1..665	7682	665	0	0	0
d10_m13f.ab1	703		7056	98.15	0	complement(1..703)	7682	703	0	0	0
d11_m13f.ab1	734		219107	97.55	1	1..734	7682	734	0	0	0
d12_m13f.ab1	615		204430	92.41	0	1..615	7682	615	0	0	0
d1_m13f.ab1	664		146291	83.95	0	1..664	7682	664	0	0	0
d2_m13f.ab1	708		57724	94.34	1	complement(2..708)	7682	707	0	0	0
d3_m13f.ab1	708		66234	94.35	0	complement(1..708)	7682	708	0	0	0
d4_m13f.ab1	738		84672	92.57	1	1..738	7682	738	0	0	0
d5_m13f.ab1	652		105640	92.64	2	1..652	7682	652	0	0	0
d6_m13f.ab1	695		6155	96.26	0	1..695	7682	695	0	0	0
d7_m13f.ab1	734		137102	94.57	0	1..734	7682	734	0	0	0
d8_m13f.ab1	665		93573	95.37	1	1..665	7682	665	0	0	0
d9_m13f.ab1	785		39088	95.67	0	1..785	7682	785	0	0	0
e10_m13f.ab1	691		204430	92.52	0	1..691	7682	691	0	0	0
e11_m13f.ab1	710		6155	97.61	0	complement(1..710)	7682	710	0	0	0
e12_m13f.ab1	737		5595	97.83	1	1..737	7682	737	0	0	0
e1_m13f.ab1	708		6155	97.74	0	complement(1..708)	7682	708	0	0	0
e2_m13f.ab1	668		222768	97.60	1	1..668	7682	668	0	0	0
e3_m13f.ab1	756		144456	91.92	0	163..756	7682	594	0	0	0
e4_m13f.ab1	730		106711	98.77	1	1..730	7682	730	0	0	0
e5_m13f.ab1	753		222768	97.74	1	1..753	7682	753	0	0	0
e6_m13f.ab1	736		6155	96.47	0	1..736	7682	736	0	0	0
e7_m13f.ab1	787		105640	94.16	2	1..787	7682	787	0	0	0
e8_m13f.ab1	699		154287	96.28	0	complement(1..699)	7682	699	0	0	0
e9_m13f.ab1	792		204430	92.84	0	1..792	7682	792	0	0	0
f10_m13f.ab1	763		112956	88.38	0	1..757	7682	757	0	0	0
f11_m13f.ab1	702		170434	99.43	0	complement(1..702)	7682	702	0	0	0
f12_m13f.ab1	703		152244	96.87	0	complement(1..703)	7682	703	0	0	0
f1_m13f.ab1	671		5595	98.22	1	complement(1..671)	7682	671	0	0	0
f2_m13f.ab1	784		99395	98.60	1	complement(2..784)	7682	783	0	0	0
f3_m13f.ab1	699		154287	95.99	0	complement(1..699)	7682	699	0	0	0
f4_m13f.ab1	709		6155	97.74	0	complement(1..709)	7682	709	0	0	0
f5_m13f.ab1	708		6155	97.74	0	complement(1..708)	7682	708	0	0	0
f6_m13f.ab1	775		6155	97.68	0	complement(1..775)	7682	775	0	0	0
f7_m13f.ab1	736		6155	96.33	0	1..736	7682	736	0	0	0
f8_m13f.ab1	710		6155	97.75	0	complement(1..710)	7682	710	0	0	0
f9_m13f.ab1	721		57724	95.30	0	1..721	7682	721	0	0	0
g10_m13f.ab1	665		141905	91.90	0	complement(1..665)	7682	665	0	0	0
g11_m13f.ab1	707		5508	95.90	2	complement(1..707)	7682	707	0	0	0
g12_m13f.ab1	698		154287	96.27	0	complement(2..698)	7682	697	0	0	0
g1_m13f.ab1	716		60324	94.83	0	1..716	7682	716	0	0	0
g2_m13f.ab1	652		227601	92.96	0	1..652	7682	652	0	0	0
g3_m13f.ab1	720		199817	87.10	3	1..720	7682	720	0	0	0
g4_m13f.ab1	736		6155	96.47	0	1..736	7682	736	0	0	0
g5_m13f.ab1	738		222768	91.33	0	1..738	7682	738	0	0	0
g6_m13f.ab1	697		154287	96.27	0	complement(1..697)	7682	697	0	0	0
g7_m13f.ab1	670		7056	98.06	0	complement(1..670)	7682	670	0	0	0
g8_m13f.ab1	710		6155	97.61	0	complement(1..710)	7682	710	0	0	0
g9_m13f.ab1	665		6155	96.54	0	1..665	7682	665	0	0	0
h10_m13f.ab1	833		89748	98.20	1	1..833	7682	833	0	0	0
h11_m13f.ab1	111	Best alignment did not meet user requirements. Length:110 Percent Identity:93.64 Template:7056
h12_m13f.ab1	709		6155	97.74	0	complement(1..709)	7682	709	0	0	0
h1_m13f.ab1	796		6155	97.61	0	complement(1..796)	7682	796	0	0	0
h2_m13f.ab1	709		6155	97.46	0	complement(1..709)	7682	709	0	0	0
h3_m13f.ab1	698		154287	96.27	0	complement(2..698)	7682	697	0	0	0
h4_m13f.ab1	710		6155	97.75	0	complement(1..710)	7682	710	0	0	0
h5_m13f.ab1	854		66234	92.40	0	complement(1..854)	7682	854	0	0	0
h6_m13f.ab1	713		6155	96.35	0	1..713	7682	713	0	0	0
h7_m13f.ab1	736		6155	96.33	0	1..736	7682	736	0	0	0
h8_m13f.ab1	699		154287	95.99	0	complement(1..699)	7682	699	0	0	0
h9_m13f.ab1	749		204430	92.30	0	1..749	7682	749	0	0	0
