# Supplementary material for: Culture-Independent Investigation of the Microbiome Associated with the Nematode Acrobeloides maximus
Source: PLoS One. 2013 Jul 22;8(7):e67425. doi: 10.1371/journal.pone.0067425 (PMC3718782; doi:10.1371/journal.pone.0067425)
Supplement: Data S2 — Sequence alignments for each data set using the NAST Alignment algorithm. (ZIP) [file pone.0067425.s002.zip › NAST alignments/plate1a_all_clean_NAST.xls]

candidate sequence ID	candidate nucleotide count	errors	template ID	BLAST percent identity to template	longest insertion relative to template	candidate span aligned	candidate nucleotide count post-NAST	unaligned length	count of single nucelotide 7mers or longer Nmers	non-ACGT nucleotide count	non-ACGT nucleotide percent
b6_m13f.ab1	987		5583	98.05	0	complement(66..987)	7682	922	0	0	0
a11_m13f.ab1	978		5595	97.81	1	complement(66..978)	7682	913	0	0	0
e10_m13f.ab1	932		5595	98.16	1	complement(66..932)	7682	867	0	0	0
f2_m13f.ab1	919		5595	98.04	1	complement(53..919)	7682	867	0	0	0
b11_m13f.ab1	878		5595	98.29	1	complement(63..878)	7682	816	0	0	0
g10_m13f.ab1	803		5595	97.97	1	complement(67..803)	7682	737	0	0	0
h12_m13f.ab1	759		5595	97.71	1	complement(62..759)	7682	698	0	0	0
g7_m13f.ab1	662		5595	83.42	2	66..662	7682	597	0	0	0
a9_m13f.ab1	910		5852	88.35	0	63..910	7682	848	0	0	0
c1_m13f.ab1	794		5852	90.75	0	62..794	7682	733	0	0	0
f7_m13f.ab1	794		5852	90.62	1	61..794	7682	734	0	0	0
g1_m13f.ab1	765		5852	89.06	0	62..765	7682	704	0	0	0
d3_m13f.ab1	764		5852	90.48	0	63..764	7682	702	0	0	0
a12_m13f.ab1	763		5852	90.62	0	62..763	7682	702	0	0	0
g8_m13f.ab1	762		5852	90.62	0	61..762	7682	702	0	0	0
e11_m13f.ab1	735		5852	87.07	0	63..735	7682	673	0	0	0
g5_m13f.ab1	713		5852	87.31	0	60..713	7682	654	0	0	0
h7_m13f.ab1	676		5852	89.24	0	47..676	7682	630	0	0	0
e7_m13f.ab1	908		7056	93.68	2	71..908	7682	838	0	0	0
c2_m13f.ab1	841		7056	94.34	2	65..841	7682	777	0	0	0
d2_m13f.ab1	803		8562	97.45	0	58..803	7682	746	0	0	0
e3_m13f.ab1	675		11627	91.54	1	complement(62..675)	7682	614	0	0	0
c5_m13f.ab1	766		18546	87.66	0	70..766	7682	697	0	0	0
g11_m13f.ab1	592		20456	80.74	0	56..592	7682	537	0	0	0
c7_m13f.ab1	875		30714	92.16	1	complement(66..875)	7682	810	0	0	0
b10_m13f.ab1	813		39088	97.57	0	73..813	7682	741	0	0	0
b5_m13f.ab1	866		40525	89.3	0	63..866	7682	804	0	0	0
f8_m13f.ab1	783		40525	88.99	1	48..783	7682	736	0	0	0
d7_m13f.ab1	765		40525	88.92	0	62..765	7682	704	0	0	0
e8_m13f.ab1	765		40525	88.92	0	62..765	7682	704	0	0	0
g12_m13f.ab1	693		40525	88.92	0	62..693	7682	632	0	0	0
a7_m13f.ab1	902		57724	96.06	0	complement(66..902)	7682	837	0	0	0
a3_m13f.ab1	900		57724	96.05	0	complement(66..900)	7682	835	0	0	0
c6_m13f.ab1	981		62479	92.17	1	complement(65..981)	7682	917	0	0	0
h3_m13f.ab1	924		62504	87.82	1	complement(66..924)	7682	859	0	0	0
b2_m13f.ab1	948		75119	89.05	0	complement(66..948)	7682	883	0	0	0
c8_m13f.ab1	948		75119	88.94	0	complement(66..948)	7682	883	0	0	0
b7_m13f.ab1	979		81220	93.98	1	complement(67..979)	7682	913	0	0	0
a6_m13f.ab1	975		81220	93.92	1	complement(66..969)	7682	904	0	0	0
c10_m13f.ab1	930		81220	94.01	1	complement(63..930)	7682	868	0	0	0
f3_m13f.ab1	915		81220	93.97	1	complement(54..915)	7682	862	0	0	0
a5_m13f.ab1	799		81220	94.39	1	complement(51..799)	7682	749	0	0	0
h5_m13f.ab1	798		81220	93.72	1	complement(50..798)	7682	749	0	0	0
e6_m13f.ab1	773		81220	93.93	1	complement(66..773)	7682	708	0	0	0
d5_m13f.ab1	759		81220	93.22	1	complement(67..759)	7682	693	0	0	0
e5_m13f.ab1	754		81220	93.22	1	complement(62..754)	7682	693	0	0	0
c12_m13f.ab1	716		81220	93.39	1	complement(65..715)	7682	651	0	0	0
d8_m13f.ab1	818		99395	98.93	0	71..818	7682	748	0	0	0
d10_m13f.ab1	987		105640	94.34	2	71..987	7682	917	0	0	0
a4_m13f.ab1	984		105640	93.88	2	70..984	7682	915	0	0	0
h1_m13f.ab1	787		105640	93.44	2	72..787	7682	716	0	0	0
b8_m13f.ab1	786		105640	93.3	2	71..786	7682	716	0	0	0
h2_m13f.ab1	786		105640	93.58	2	71..786	7682	716	0	0	0
a8_m13f.ab1	786		105640	93.02	2	71..786	7682	716	0	0	0
b9_m13f.ab1	723		105640	92.48	2	72..723	7682	652	0	0	0
c11_m13f.ab1	988		105782	93.28	1	complement(66..988)	7682	923	0	0	0
h4_m13f.ab1	936		106893	93.11	0	complement(66..936)	7682	871	0	0	0
b3_m13f.ab1	911		106893	92.61	0	complement(60..911)	7682	852	0	0	0
f6_m13f.ab1	845		106893	92.32	0	complement(65..845)	7682	781	0	0	0
c9_m13f.ab1	728		111289	97.12	1	71..728	7682	658	0	0	0
d1_m13f.ab1	787		124930	91.25	0	72..787	7682	716	0	0	0
b4_m13f.ab1	785		124930	90.83	0	70..785	7682	716	0	0	0
d12_m13f.ab1	984		128706	95.78	0	complement(62..984)	7682	923	0	0	0
d11_m13f.ab1	785		128706	96.12	0	complement(66..785)	7682	720	0	0	0
e2_m13f.ab1	783		128706	96.12	0	complement(65..783)	7682	719	0	0	0
b12_m13f.ab1	952		132521	98.66	0	complement(60..952)	7682	893	0	0	0
h11_m13f.ab1	563		138944	92.67	0	complement(59..563)	7682	505	0	0	0
g3_m13f.ab1	762		141748	92.96	0	complement(67..762)	7682	696	0	0	0
d6_m13f.ab1	787		143237	86.98	0	70..787	7682	718	0	0	0
e9_m13f.ab1	774		143237	87.31	0	69..773	7682	705	0	0	0
b1_m13f.ab1	765		143237	86.59	0	67..765	7682	699	0	0	0
c4_m13f.ab1	746		143237	86.18	0	69..746	7682	678	0	0	0
h10_m13f.ab1	987		168055	91.87	1	complement(66..987)	7682	922	0	0	0
h9_m13f.ab1	932		168478	92.29	3	complement(64..932)	7682	869	0	0	0
f11_m13f.ab1	773		168478	91.81	3	complement(66..773)	7682	708	0	0	0
h8_m13f.ab1	908		170434	97.37	0	71..908	7682	838	0	0	0
c3_m13f.ab1	733		170434	99.25	0	complement(66..733)	7682	668	0	0	0
f4_m13f.ab1	985		192107	85.88	1	69..985	7682	917	0	0	0
a1_m13f.ab1	815		192107	84.65	1	70..815	7682	746	0	0	0
a2_m13f.ab1	815		192107	84.65	1	70..815	7682	746	0	0	0
a10_m13f.ab1	814		192107	84.51	1	69..814	7682	746	0	0	0
d4_m13f.ab1	814		192107	84.78	1	69..814	7682	746	0	0	0
f12_m13f.ab1	790		192107	83.96	0	45..790	7682	746	0	0	0
f1_m13f.ab1	784		192107	84.84	1	69..784	7682	716	0	0	0
h6_m13f.ab1	747		192107	83.72	0	68..747	7682	680	0	0	0
g4_m13f.ab1	771		211749	92.23	0	complement(64..771)	7682	708	0	0	0
f10_m13f.ab1	821		215580	80.08	1	69..821	7682	753	0	0	0
f5_m13f.ab1	780		216118	92.91	0	complement(66..780)	7682	715	0	0	0
g6_m13f.ab1	780		216118	93.18	0	complement(66..780)	7682	715	0	0	0
e4_m13f.ab1	766		216118	93.47	0	complement(67..766)	7682	700	0	0	0
f9_m13f.ab1	716		226802	85.74	0	complement(66..716)	7682	651	0	0	0
d9_m13f.ab1	716		226802	86.2	0	complement(66..716)	7682	651	0	0	0
e1_m13f.ab1	715		226802	85.89	0	complement(65..715)	7682	651	0	0	0
g9_m13f.ab1	425	Best alignment did not meet user requirements. Length:356 Percent Indentity:97.47 Template:39088
e12_m13f.ab1	255	Best alignment did not meet user requirements. Length:246 Percent Indentity:77.91 Template:7820
g2_m13f.ab1	223	Best alignment did not meet user requirements. Length:168 Percent Indentity:97.62 Template:7088
