# Supplementary material for: Culture-Independent Investigation of the Microbiome Associated with the Nematode Acrobeloides maximus
Source: PLoS One. 2013 Jul 22;8(7):e67425. doi: 10.1371/journal.pone.0067425 (PMC3718782; doi:10.1371/journal.pone.0067425)
Supplement: Data S2 — Sequence alignments for each data set using the NAST Alignment algorithm. (ZIP) [file pone.0067425.s002.zip › NAST alignments/plate1b_all_clean_NAST.xls]

candidate sequence ID	candidate nucleotide count	errors	template ID	BLAST percent identity to template	longest insertion relative to template	candidate span aligned	candidate nucleotide count post-NAST	unaligned length	count of single nucelotide 7mers or longer Nmers	non-ACGT nucleotide count	non-ACGT nucleotide percent
g6_m13f.ab1	679		1588	97.05	0	1..679	7682	679	0	0	0
a11_m13f.ab1	852		5595	98.36	1	complement(1..852)	7682	852	0	0	0
b1_m13f.ab1	811		5595	98.28	1	complement(1..811)	7682	811	0	0	0
c5_m13f.ab1	638		5595	97.96	0	1..638	7682	638	0	0	0
c6_m13f.ab1	789		5595	98.23	1	complement(1..789)	7682	789	0	0	0
c7_m13f.ab1	836		5595	98.21	1	complement(1..836)	7682	836	0	0	0
d2_m13f.ab1	778		5595	98.07	1	1..778	7682	778	0	0	0
f4_m13f.ab1	732		5595	98.09	1	complement(1..732)	7682	732	0	0	0
f6_m13f.ab1	796		5595	97.99	1	1..796	7682	796	0	0	0
f7_m13f.ab1	786		5595	97.96	0	1..786	7682	786	0	0	0
g1_m13f.ab1	695		6161	93.53	0	1..695	7682	695	0	0	0
a9_m13f.ab1	695		7056	99.71	0	complement(1..695)	7682	695	0	0	0
e4_m13f.ab1	703		7056	97.72	0	complement(1..703)	7682	703	0	0	0
e8_m13f.ab1	714		7056	96.92	0	1..714	7682	714	0	0	0
d9_m13f.ab1	703		7820	97.72	0	complement(1..703)	7682	703	0	0	0
h3_m13f.ab1	716		8562	97.35	0	1..716	7682	716	0	0	0
a3_m13f.ab1	744		39088	97.31	0	1..744	7682	744	0	0	0
a4_m13f.ab1	646		39088	97.06	0	complement(1..646)	7682	646	0	0	0
a5_m13f.ab1	688		39088	96.66	0	complement(1..688)	7682	688	0	0	0
a7_m13f.ab1	744		39088	97.31	0	1..744	7682	744	0	0	0
b2_m13f.ab1	688		39088	96.95	0	complement(1..688)	7682	688	0	0	0
b3_m13f.ab1	744		39088	97.31	0	1..744	7682	744	0	0	0
b8_m13f.ab1	744		39088	95.3	0	1..744	7682	744	0	0	0
c12_m13f.ab1	864		39088	97.57	0	complement(1..864)	7682	864	0	0	0
c2_m13f.ab1	688		39088	97.24	0	complement(1..688)	7682	688	0	0	0
c3_m13f.ab1	678		39088	94.99	0	1..678	7682	678	0	0	0
c8_m13f.ab1	863		39088	96.99	0	complement(1..863)	7682	863	0	0	0
d3_m13f.ab1	744		39088	95.43	0	1..744	7682	744	0	0	0
d4_m13f.ab1	744		39088	97.45	0	1..744	7682	744	0	0	0
d6_m13f.ab1	878		39088	97.04	0	complement(1..878)	7682	878	0	0	0
d7_m13f.ab1	744		39088	97.31	0	1..744	7682	744	0	0	0
e12_m13f.ab1	698		39088	95.27	0	1..698	7682	698	0	0	0
e1_m13f.ab1	703		39088	97.01	0	complement(1..703)	7682	703	0	0	0
e7_m13f.ab1	646		39088	96.9	0	complement(1..646)	7682	646	0	0	0
f2_m13f.ab1	744		39088	95.16	0	1..744	7682	744	0	0	0
f3_m13f.ab1	744		39088	95.3	0	1..744	7682	744	0	0	0
f5_m13f.ab1	744		39088	97.45	0	1..744	7682	744	0	0	0
g2_m13f.ab1	672		39088	95.24	0	1..672	7682	672	0	0	0
g4_m13f.ab1	744		39088	95.3	0	1..744	7682	744	0	0	0
g5_m13f.ab1	714		39088	95.52	0	1..714	7682	714	0	0	0
h12_m13f.ab1	706		39088	96.88	0	complement(1..706)	7682	706	0	0	0
h1_m13f.ab1	862		39088	96.75	0	complement(1..862)	7682	862	0	0	0
h2_m13f.ab1	568		39088	95.07	0	1..568	7682	568	0	0	0
h6_m13f.ab1	744		39088	97.58	0	1..744	7682	744	0	0	0
h9_m13f.ab1	714		39088	95.38	0	1..714	7682	714	0	0	0
e10_m13f.ab1	820		46201	99.51	0	complement(1..820)	7682	820	0	0	0
b10_m13f.ab1	693		49093	93.97	2	1..693	7682	693	0	0	0
e3_m13f.ab1	616		49093	94.35	2	1..616	7682	616	0	0	0
f12_m13f.ab1	693		49093	94.26	2	1..693	7682	693	0	0	0
h10_m13f.ab1	663		49093	94.59	2	1..663	7682	663	0	0	0
g12_m13f.ab1	815		57724	95.23	0	1..815	7682	815	0	0	0
e11_m13f.ab1	716		60324	99.86	0	1..716	7682	716	0	0	0
a12_m13f.ab1	878		66234	93.85	0	complement(1..878)	7682	878	0	0	0
g9_m13f.ab1	761		78916	95.95	0	complement(1..761)	7682	761	0	0	0
b12_m13f.ab1	831		82334	96.87	1	1..831	7682	831	0	0	0
f11_m13f.ab1	822		82334	96.72	1	1..822	7682	822	0	0	0
a1_m13f.ab1	616		84672	92.39	0	1..616	7682	616	0	0	0
f10_m13f.ab1	696		84672	92.26	1	1..696	7682	696	0	0	0
a2_m13f.ab1	844		99395	98.7	0	1..844	7682	844	0	0	0
g11_m13f.ab1	689		99395	98.41	0	1..689	7682	689	0	0	0
h4_m13f.ab1	748		99395	98.93	0	1..748	7682	748	0	0	0
c9_m13f.ab1	716		105640	93.58	2	1..716	7682	716	0	0	0
d8_m13f.ab1	916		105640	93.78	2	1..916	7682	916	0	0	0
h7_m13f.ab1	716		105640	93.3	2	1..716	7682	716	0	0	0
d11_m13f.ab1	777		111289	97.46	1	71..777	7682	707	0	0	0
g7_m13f.ab1	890		111289	96.23	2	complement(1..890)	7682	890	0	0	0
h8_m13f.ab1	824		111289	97.49	1	71..824	7682	754	0	0	0
b4_m13f.ab1	703		124930	96.02	1	complement(1..703)	7682	703	0	0	0
c10_m13f.ab1	716		124930	91.25	0	1..716	7682	716	0	0	0
c4_m13f.ab1	703		124930	96.16	1	complement(1..703)	7682	703	0	0	0
g10_m13f.ab1	905		124930	95.8	1	complement(1..905)	7682	905	0	0	0
a8_m13f.ab1	895		128706	95.54	1	complement(1..895)	7682	895	0	0	0
b11_m13f.ab1	715		128706	95.96	0	complement(1..715)	7682	715	0	0	0
b5_m13f.ab1	819		128706	96.35	0	complement(1..819)	7682	819	0	0	0
b6_m13f.ab1	832		128706	96.28	0	complement(1..832)	7682	832	0	0	0
b7_m13f.ab1	813		128706	96.32	0	complement(1..813)	7682	813	0	0	0
d5_m13f.ab1	813		128706	96.2	0	complement(1..813)	7682	813	0	0	0
e9_m13f.ab1	709		128706	93.51	0	complement(1..709)	7682	709	0	0	0
f1_m13f.ab1	790		128706	94.04	0	1..789	7682	789	0	0	0
c11_m13f.ab1	716		132521	98.74	0	complement(1..716)	7682	716	0	0	0
d10_m13f.ab1	692		132521	98.99	0	complement(1..692)	7682	692	0	0	0
d12_m13f.ab1	876		132521	98.97	0	complement(1..876)	7682	876	0	0	0
a6_m13f.ab1	717		134438	97.63	0	1..717	7682	717	0	0	0
f9_m13f.ab1	664		134438	97.14	0	1..664	7682	664	0	0	0
g8_m13f.ab1	745		151251	82.96	0	1..744	7682	744	0	0	0
c1_m13f.ab1	763		155780	96.2	0	1..763	7682	763	0	0	0
e6_m13f.ab1	856		156770	85.86	1	complement(1..855)	7682	855	0	0	0
h5_m13f.ab1	667		170434	99.1	0	complement(1..667)	7682	667	0	0	0
h11_m13f.ab1	688		199804	94.19	0	complement(1..688)	7682	688	0	0	0
e2_m13f.ab1	657		204430	88.32	1	1..657	7682	657	0	0	0
b9_m13f.ab1	700		221410	92.39	0	complement(1..700)	7682	700	0	0	0
a10_m13f.ab1	652		227601	93.11	0	1..652	7682	652	0	0	0
f8_m13f.ab1	652		227601	93.11	0	1..652	7682	652	0	0	0
d1_m13f.ab1	431	Best alignment did not meet user requirements. Length:431 Percent Indentity:96.98 Template:39088
e5_m13f.ab1	298	Best alignment did not meet user requirements. Length:298 Percent Indentity:93.62 Template:196416
g3_m13f.ab1	46	Best alignment did not meet user requirements. Length:32 Percent Indentity:84.38 Template:189121
