# Supplementary material for: Culture-Independent Investigation of the Microbiome Associated with the Nematode Acrobeloides maximus
Source: PLoS One. 2013 Jul 22;8(7):e67425. doi: 10.1371/journal.pone.0067425 (PMC3718782; doi:10.1371/journal.pone.0067425)
Supplement: Data S2 — Sequence alignments for each data set using the NAST Alignment algorithm. (ZIP) [file pone.0067425.s002.zip › NAST alignments/soil_NAST.xls]

candidate sequence ID	candidate nucleotide count	errors	template ID	BLAST percent identity to template	longest insertion relative to template	candidate span aligned	candidate nucleotide count post-NAST	unaligned length	count of single nucelotide 7mers or longer Nmers	non-ACGT nucleotide count	non-ACGT nucleotide percent
a10_m13f.ab1	469		51767	95.10	2	complement(1..469)	7682	469	0	0	0
a11_m13f.ab1	748		80984	95.25	1	complement(96..748)	7682	653	0	0	0
a12_m13f.ab1	736		5595	99.46	0	1..736	7682	736	0	0	0
a1_m13f.ab1	711		80984	95.64	1	complement(1..711)	7682	711	0	0	0
a2_m13f.ab1	590		103446	84.14	0	1..590	7682	590	0	0	0
a3_m13f.ab1	710		104054	93.83	0	complement(1..710)	7682	710	0	0	0
a4_m13f.ab1	707		130403	99.72	0	complement(1..707)	7682	707	0	0	0
a5_m13f.ab1	710		65460	95.13	3	complement(1..710)	7682	710	0	0	0
a6_m13f.ab1	710		132693	93.41	0	complement(1..710)	7682	710	0	0	0
a7_m13f.ab1	553		137955	88.97	6	1..553	7682	553	0	0	0
a8_m13f.ab1	738		137054	98.64	0	1..738	7682	738	0	0	0
a9_m13f.ab1	703		132693	93.63	0	complement(1..703)	7682	703	0	0	0
b10_m13f.ab1	540		130403	99.81	0	1..540	7682	540	0	0	0
b11_m13f.ab1	492		104129	99.39	0	1..492	7682	492	0	0	0
b12_m13f.ab1	794		132693	88.44	1	1..794	7682	794	0	0	0
b1_m13f.ab1	496		104129	99.60	1	1..496	7682	496	0	0	0
b2_m13f.ab1	468		104054	92.52	0	complement(1..468)	7682	468	0	0	0
b3_m13f.ab1	300		137955	94.67	0	1..300	7682	300	0	0	0
b4_m13f.ab1	710		80984	95.63	1	complement(1..710)	7682	710	0	0	0
b5_m13f.ab1	410	Best alignment did not meet user requirements. Length:27 Percent Indentity:81.48 Template:150571
b6_m13f.ab1	738		137054	98.92	0	1..738	7682	738	0	0	0
b7_m13f.ab1	787		104054	90.72	6	1..787	7682	787	0	0	0
b8_m13f.ab1	710		50403	96.90	1	1..710	7682	710	0	0	0
b9_m13f.ab1	411		104054	93.67	0	complement(1..411)	7682	411	0	0	0
c10_m13f.ab1	474		51767	92.83	0	1..474	7682	474	0	0	0
c11_m13f.ab1	466		104054	92.95	0	complement(1..466)	7682	466	0	0	0
c12_m13f.ab1	663		132693	93.84	0	complement(1..663)	7682	663	0	0	0
c1_m13f.ab1	588		6901	98.81	0	complement(1..588)	7682	588	0	0	0
c2_m13f.ab1	710		80984	95.49	1	complement(1..710)	7682	710	0	0	0
c3_m13f.ab1	710		80984	95.63	1	complement(1..710)	7682	710	0	0	0
c4_m13f.ab1	601		91160	93.51	1	complement(1..601)	7682	601	0	0	0
c5_m13f.ab1	84	Best alignment did not meet user requirements. Length:84 Percent Indentity:95.24 Template:132693
c6_m13f.ab1	580		137955	90.17	6	1..580	7682	580	0	0	0
c7_m13f.ab1	555		4760	90.23	1	complement(126..555)	7682	430	0	0	0
c8_m13f.ab1	702		30983	87.59	2	2..702	7682	701	0	0	0
c9_m13f.ab1	739		137054	98.65	1	1..739	7682	739	0	0	0
d10_m13f.ab1	719		153733	95.97	0	1..719	7682	719	0	0	0
d11_m13f.ab1	665		132693	86.66	0	1..665	7682	665	0	0	0
d12_m13f.ab1	744		104054	90.46	6	1..744	7682	744	0	0	0
d1_m13f.ab1	234		206896	88.51	0	1..234	7682	234	0	0	0
d2_m13f.ab1	741		104054	89.89	6	1..741	7682	741	0	0	0
d3_m13f.ab1	707		104054	93.96	0	complement(1..707)	7682	707	0	0	0
d4_m13f.ab1	441		137955	93.42	0	1..441	7682	441	0	0	0
d5_m13f.ab1	573		96700	93.22	1	1..573	7682	573	0	0	0
d6_m13f.ab1	745		80984	95.71	1	complement(94..745)	7682	652	0	0	0
d7_m13f.ab1	285		213063	100.00	0	1..285	7682	285	0	0	0
d8_m13f.ab1	668		222209	98.95	0	1..668	7682	668	0	0	0
d9_m13f.ab1	711		80984	95.50	1	complement(1..711)	7682	711	0	0	0
e10_m13f.ab1	468		130403	99.79	0	complement(1..468)	7682	468	0	0	0
e11_m13f.ab1	556		104054	93.92	0	complement(1..556)	7682	556	0	0	0
e12_m13f.ab1	501		104129	99.80	0	1..501	7682	501	0	0	0
e1_m13f.ab1	472		80984	95.55	1	complement(1..472)	7682	472	0	0	0
e2_m13f.ab1	625		91160	93.92	1	complement(1..625)	7682	625	0	0	0
e3_m13f.ab1	473		80984	95.14	1	complement(1..473)	7682	473	0	0	0
e4_m13f.ab1	792		132693	88.92	0	1..792	7682	792	0	0	0
e5_m13f.ab1	724		137054	98.76	0	1..724	7682	724	0	0	0
e6_m13f.ab1	469		51767	95.10	2	complement(1..469)	7682	469	0	0	0
e7_m13f.ab1	364		104129	100.00	0	1..364	7682	364	0	0	0
e8_m13f.ab1	788		153733	95.94	0	1..788	7682	788	0	0	0
e9_m13f.ab1	498		104129	99.20	0	1..498	7682	498	0	0	0
f10_m13f.ab1	646		91160	93.32	1	complement(3..645)	7682	643	0	0	0
f11_m13f.ab1	408		163693	90.69	0	1..408	7682	408	0	0	0
f12_m13f.ab1	461		104054	92.87	0	complement(1..461)	7682	461	0	0	0
f1_m13f.ab1	546		137955	88.64	6	1..546	7682	546	0	0	0
f2_m13f.ab1	679		132693	87.37	0	1..679	7682	679	0	0	0
f3_m13f.ab1	704		51767	87.27	0	1..704	7682	704	0	0	0
f4_m13f.ab1	345		137955	95.07	0	1..345	7682	345	0	0	0
f5_m13f.ab1	709		80984	95.63	1	complement(1..709)	7682	709	0	0	0
f6_m13f.ab1	710		65460	95.13	3	complement(1..710)	7682	710	0	0	0
f7_m13f.ab1	696		133930	99.86	0	1..696	7682	696	0	0	0
f8_m13f.ab1	710		80984	95.77	1	complement(1..710)	7682	710	0	0	0
f9_m13f.ab1	544		104054	93.38	0	1..544	7682	544	0	0	0
g10_m13f.ab1	590		51767	95.76	2	complement(1..590)	7682	590	0	0	0
g11_m13f.ab1	469		51767	94.88	2	complement(1..469)	7682	469	0	0	0
g12_m13f.ab1	796		65460	95.04	3	complement(1..796)	7682	796	0	0	0
g1_m13f.ab1	840		104054	91.15	6	5..840	7682	836	0	0	0
g2_m13f.ab1	744		104054	90.32	6	1..744	7682	744	0	0	0
candg3_m13f.ab1	0	no BLAST hits to templates
g4_m13f.ab1	708		104054	93.55	0	complement(1..708)	7682	708	0	0	0
g5_m13f.ab1	738		137054	98.78	0	1..738	7682	738	0	0	0
g6_m13f.ab1	101	Best alignment did not meet user requirements. Length:45 Percent Indentity:91.11 Template:38133
g7_m13f.ab1	737		137054	98.78	0	1..737	7682	737	0	0	0
g8_m13f.ab1	711		80984	95.64	1	complement(1..711)	7682	711	0	0	0
g9_m13f.ab1	580		80984	88.28	6	1..580	7682	580	0	0	0
h10_m13f.ab1	663		222209	99.10	0	1..663	7682	663	0	0	0
h11_m13f.ab1	810		104054	95.94	0	complement(1..810)	7682	810	0	0	0
h12_m13f.ab1	471		104054	93.02	0	complement(1..471)	7682	471	0	0	0
h1_m13f.ab1	45	Best alignment did not meet user requirements. Length:15 Percent Indentity:100.00 Template:199043
h2_m13f.ab1	555		104054	93.33	1	1..555	7682	555	0	0	0
h3_m13f.ab1	728		137054	98.90	0	1..728	7682	728	0	0	0
h4_m13f.ab1	119	Best alignment did not meet user requirements. Length:91 Percent Indentity:91.21 Template:13840
h5_m13f.ab1	514		104054	92.80	0	1..514	7682	514	0	0	0
h6_m13f.ab1	738		137054	98.64	0	1..738	7682	738	0	0	0
h7_m13f.ab1	467		167450	92.11	0	complement(1..467)	7682	467	0	0	0
h8_m13f.ab1	426		51767	94.60	2	complement(1..426)	7682	426	0	0	0
h9_m13f.ab1	551		137955	88.93	6	1..551	7682	551	0	0	0
