# Supplementary material for: Culture-Independent Investigation of the Microbiome Associated with the Nematode Acrobeloides maximus
Source: PLoS One. 2013 Jul 22;8(7):e67425. doi: 10.1371/journal.pone.0067425 (PMC3718782; doi:10.1371/journal.pone.0067425)
Supplement: Data S3 — Classification algorithm output for all samples from the Greengenes classify algorithm. (ZIP) [file pone.0067425.s003.zip]

Archive with 23 entries (20 files):
- Classifications NemSym/
- Classifications NemSym/.DS_Store
- __MACOSX/
- __MACOSX/Classifications NemSym/
- __MACOSX/Classifications NemSym/._.DS_Store
- Classifications NemSym/classifications_acro1_NAST.fasta26475.xls
- __MACOSX/Classifications NemSym/._classifications_acro1_NAST.fasta26475.xls
- Classifications NemSym/classifications_acro2_NAST.fasta26855.xls
- __MACOSX/Classifications NemSym/._classifications_acro2_NAST.fasta26855.xls
- Classifications NemSym/classifications_acro3_NAST.fasta8425.xls
- __MACOSX/Classifications NemSym/._classifications_acro3_NAST.fasta8425.xls
- Classifications NemSym/classifications_AcroIsolates_16s_NAST.fasta16225.xls
- __MACOSX/Classifications NemSym/._classifications_AcroIsolates_16s_NAST.fasta16225.xls
- Classifications NemSym/classifications_Celegans_NAST.fasta8782.xls
- __MACOSX/Classifications NemSym/._classifications_Celegans_NAST.fasta8782.xls
- Classifications NemSym/classifications_ltc2a_NAST.fasta19716.xls
- Classifications NemSym/classifications_ltc3a_NAST.fasta11622.xls
- Classifications NemSym/classifications_ltc4a_NAST.fasta6426.xls
- Classifications NemSym/classifications_plate1a_all_clean_NAST.fasta22944.xls
- __MACOSX/Classifications NemSym/._classifications_plate1a_all_clean_NAST.fasta22944.xls
- Classifications NemSym/classifications_plate1b_all_clean_NAST.fasta5385.xls
- __MACOSX/Classifications NemSym/._classifications_plate1b_all_clean_NAST.fasta5385.xls
- Classifications NemSym/classifications_soil_NAST.fasta4909.xls
