# Supplementary material for: Culture-Independent Investigation of the Microbiome Associated with the Nematode Acrobeloides maximus
Source: PLoS One. 2013 Jul 22;8(7):e67425. doi: 10.1371/journal.pone.0067425 (PMC3718782; doi:10.1371/journal.pone.0067425)
Supplement: Data S3 — Classification algorithm output for all samples from the Greengenes classify algorithm. (ZIP) [file pone.0067425.s003.zip › Classifications NemSym/classifications_acro1_NAST.fasta26475.xls]

sequence_id	RDP prokMSA_id	RDP Simrank id	RDP DNAML id	RDP DNAML columns	RDP tax string
a11_m13f.ab1	107529	94.42	0.993191	736	RDP:Bacteria; Bacteroidetes; Sphingobacteria; Sphingobacteriales; Sphingobacteriaceae; Pedobacter; otu_505
a12_m13f.ab1	101529	100.00	0.987057	626	RDP:Bacteria; Proteobacteria; Alphaproteobacteria; Rhizobiales; Brucellaceae; Ochrobactrum; otu_995
a1_m13f.ab1	2481	89.71	0.985618	630	RDP:Bacteria; Bacteroidetes; Sphingobacteria; Sphingobacteriales; Sphingobacteriaceae; Pedobacter; otu_505
a2_m13f.ab1	160551	93.95	0.992479	799	RDP:Bacteria; Bacteroidetes; Sphingobacteria; Sphingobacteriales; Sphingobacteriaceae; Pedobacter; otu_505
a4_m13f.ab1	2481	90.68	0.987232	788	RDP:Bacteria; Bacteroidetes; Sphingobacteria; Sphingobacteriales; Sphingobacteriaceae; Pedobacter; otu_505
a5_m13f.ab1	99693	99.11	0.985415	626	RDP:Bacteria; Proteobacteria; Alphaproteobacteria; Rhizobiales; Brucellaceae; Ochrobactrum; otu_995
a6_m13f.ab1	5187	100.00	0.998728	786	RDP:Bacteria; Proteobacteria; Alphaproteobacteria; Rhizobiales; Brucellaceae; Ochrobactrum; otu_995
a7_m13f.ab1	2481	88.89	0.985299	753	RDP:Bacteria; Bacteroidetes; Sphingobacteria; Sphingobacteriales; Sphingobacteriaceae; Pedobacter; otu_505
a9_m13f.ab1	5187	98.96	0.991098	793	RDP:Bacteria; Proteobacteria; Alphaproteobacteria; Rhizobiales; Brucellaceae; Ochrobactrum; otu_995
b11_m13f.ab1	141868	77.92	0.98213	452	RDP:Bacteria; Bacteroidetes; Sphingobacteria; Sphingobacteriales; Crenotrichaceae; Chitinophaga; otu_462
b12_m13f.ab1	99693	98.28	0.99572	704	RDP:Bacteria; Proteobacteria; Alphaproteobacteria; Rhizobiales; Brucellaceae; Ochrobactrum; otu_995
b1_m13f.ab1	5187	100.00	0.998641	734	RDP:Bacteria; Proteobacteria; Alphaproteobacteria; Rhizobiales; Brucellaceae; Ochrobactrum; otu_995
b2_m13f.ab1	261513	90.39	0.975284	536	RDP:Bacteria; Proteobacteria; Gammaproteobacteria; Pseudomonadales; Pseudomonadaceae; Pseudomonas; otu_1600
b3_m13f.ab1	2481	88.84	0.984179	573	RDP:Bacteria; Bacteroidetes; Sphingobacteria; Sphingobacteriales; Sphingobacteriaceae; Pedobacter; otu_505
b4_m13f.ab1	99693	99.07	0.994281	704	RDP:Bacteria; Proteobacteria; Alphaproteobacteria; Rhizobiales; Brucellaceae; Ochrobactrum; otu_995
b5_m13f.ab1	2481	88.02	0.984005	630	RDP:Bacteria; Bacteroidetes; Sphingobacteria; Sphingobacteriales; Sphingobacteriaceae; Pedobacter; otu_505
b6_m13f.ab1	2481	87.33	0.983976	629	RDP:Bacteria; Bacteroidetes; Sphingobacteria; Sphingobacteriales; Sphingobacteriaceae; Pedobacter; otu_505
b7_m13f.ab1	141868	70.33	0.933513	348	RDP:Bacteria; Bacteroidetes; Sphingobacteria; Sphingobacteriales; Crenotrichaceae; Chitinophaga; otu_462
b8_m13f.ab1	160551	94.00	0.992057	757	RDP:Bacteria; Bacteroidetes; Sphingobacteria; Sphingobacteriales; Sphingobacteriaceae; Pedobacter; otu_505
b9_m13f.ab1	2481	89.68	0.985618	630	RDP:Bacteria; Bacteroidetes; Sphingobacteria; Sphingobacteriales; Sphingobacteriaceae; Pedobacter; otu_505
c10_m13f.ab1	107529	95.02	0.993321	600	RDP:Bacteria; Bacteroidetes; Sphingobacteria; Sphingobacteriales; Sphingobacteriaceae; Pedobacter; otu_505
c11_m13f.ab1	107504	98.67	0.995778	475	RDP:Bacteria; Proteobacteria; Alphaproteobacteria; Rhizobiales; Brucellaceae; Ochrobactrum; otu_995
c12_m13f.ab1	182778	76.52	0.969572	570	RDP:Bacteria; Bacteroidetes; Sphingobacteria; Sphingobacteriales; Crenotrichaceae; Chitinophaga; otu_462
c2_m13f.ab1	160551	95.44	0.994644	747	RDP:Bacteria; Bacteroidetes; Sphingobacteria; Sphingobacteriales; Sphingobacteriaceae; Pedobacter; otu_505
c3_m13f.ab1	107529	95.36	0.992944	569	RDP:Bacteria; Bacteroidetes; Sphingobacteria; Sphingobacteriales; Sphingobacteriaceae; Pedobacter; otu_505
c4_m13f.ab1	68951	98.95	0.994673	568	RDP:Bacteria; Proteobacteria; Gammaproteobacteria; Enterobacteriales; Enterobacteriaceae; unclassified_Enterobacteriaceae; otu_1527
c6_m13f.ab1	154766	82.13	0.97325	570	RDP:Bacteria; Bacteroidetes; Sphingobacteria; Sphingobacteriales; Crenotrichaceae; Chitinophaga; otu_462
c7_m13f.ab1	107529	94.13	0.992769	693	RDP:Bacteria; Bacteroidetes; Sphingobacteria; Sphingobacteriales; Sphingobacteriaceae; Pedobacter; otu_505
c9_m13f.ab1	182778	76.00	0.972523	519	RDP:Bacteria; Bacteroidetes; Sphingobacteria; Sphingobacteriales; Crenotrichaceae; Chitinophaga; otu_462
d11_m13f.ab1	2481	88.81	0.984906	600	RDP:Bacteria; Bacteroidetes; Sphingobacteria; Sphingobacteriales; Sphingobacteriaceae; Pedobacter; otu_505
d12_m13f.ab1	177357	86.02	0.974848	162	RDP:Bacteria; Bacteroidetes; Sphingobacteria; Sphingobacteriales; Sphingobacteriaceae; Pedobacter; otu_505
d1_m13f.ab1	160551	95.37	0.994717	757	RDP:Bacteria; Bacteroidetes; Sphingobacteria; Sphingobacteriales; Sphingobacteriaceae; Pedobacter; otu_505
d2_m13f.ab1	99693	100.00	0.987043	703	RDP:Bacteria; Proteobacteria; Alphaproteobacteria; Rhizobiales; Brucellaceae; Ochrobactrum; otu_995
d3_m13f.ab1	2481	90.04	0.986171	655	RDP:Bacteria; Bacteroidetes; Sphingobacteria; Sphingobacteriales; Sphingobacteriaceae; Pedobacter; otu_505
d4_m13f.ab1	247445	67.46	0.935272	572	RDP:Bacteria; Bacteroidetes; Sphingobacteria; Sphingobacteriales; Flexibacteraceae; unclassified_Flexibacteraceae; otu_500
d5_m13f.ab1	2481	90.13	0.987188	706	RDP:Bacteria; Bacteroidetes; Sphingobacteria; Sphingobacteriales; Sphingobacteriaceae; Pedobacter; otu_505
d6_m13f.ab1	82013	94.58	0.988874	635	RDP:Bacteria; Proteobacteria; Alphaproteobacteria; Rhizobiales; Phyllobacteriaceae; Mesorhizobium; otu_1031
d7_m13f.ab1	143055	94.70	0.986316	594	RDP:Bacteria; Actinobacteria; Actinobacteria; Actinobacteridae; Actinomycetales; Micrococcineae; Micrococcaceae; Arthrobacter; otu_212
d8_m13f.ab1	2481	89.58	0.984034	631	RDP:Bacteria; Bacteroidetes; Sphingobacteria; Sphingobacteriales; Sphingobacteriaceae; Pedobacter; otu_505
d9_m13f.ab1	108672	98.86	0.995763	712	RDP:Bacteria; Proteobacteria; Alphaproteobacteria; Rhizobiales; Brucellaceae; Ochrobactrum; otu_995
e10_m13f.ab1	111181	99.07	0.99399	668	RDP:Bacteria; Proteobacteria; Gammaproteobacteria; Enterobacteriales; Enterobacteriaceae; Shigella; otu_1522
e11_m13f.ab1	2481	89.29	0.985953	573	RDP:Bacteria; Bacteroidetes; Sphingobacteria; Sphingobacteriales; Sphingobacteriaceae; Pedobacter; otu_505
e12_m13f.ab1	107529	95.02	0.993307	599	RDP:Bacteria; Bacteroidetes; Sphingobacteria; Sphingobacteriales; Sphingobacteriaceae; Pedobacter; otu_505
e2_m13f.ab1	101529	99.59	0.98524	687	RDP:Bacteria; Proteobacteria; Alphaproteobacteria; Rhizobiales; Brucellaceae; Ochrobactrum; otu_995
e3_m13f.ab1	210212	95.29	0.996752	616	RDP:Bacteria; Bacteroidetes; Sphingobacteria; Sphingobacteriales; Sphingobacteriaceae; Pedobacter; otu_505
e5_m13f.ab1	102326	66.75	0.897177	363	RDP:Bacteria; Proteobacteria; Alphaproteobacteria; Rhodospirillales; unclassified_Rhodospirillales; otu_1143
e6_m13f.ab1	107529	93.34	0.990226	616	RDP:Bacteria; Bacteroidetes; Sphingobacteria; Sphingobacteriales; Sphingobacteriaceae; Pedobacter; otu_505
e9_m13f.ab1	4349	96.55	0.994906	591	RDP:Bacteria; Spirochaetes; Spirochaetes; Spirochaetales; Leptospiraceae; Leptospira; otu_1650
f11_m13f.ab1	2481	87.99	0.983206	600	RDP:Bacteria; Bacteroidetes; Sphingobacteria; Sphingobacteriales; Sphingobacteriaceae; Pedobacter; otu_505
f12_m13f.ab1	107529	95.47	0.994978	599	RDP:Bacteria; Bacteroidetes; Sphingobacteria; Sphingobacteriales; Sphingobacteriaceae; Pedobacter; otu_505
f1_m13f.ab1	2481	88.89	0.985618	630	RDP:Bacteria; Bacteroidetes; Sphingobacteria; Sphingobacteriales; Sphingobacteriaceae; Pedobacter; otu_505
f2_m13f.ab1	258120	73.26	0.937466	591	RDP:Bacteria; Bacteroidetes; Bacteroidetes; Bacteroidales; Bacteroidaceae; Pontibacter; otu_376
f3_m13f.ab1	48491	100.00	0.999993	570	RDP:Bacteria; Proteobacteria; Alphaproteobacteria; Rhizobiales; Brucellaceae; Ochrobactrum; otu_995
f4_m13f.ab1	273380	81.74	0.962	626	RDP:Bacteria; Bacteroidetes; Sphingobacteria; Sphingobacteriales; Flexibacteraceae; Dyadobacter; otu_480
f5_m13f.ab1	98885	58.74	0.834447	175	RDP:Bacteria; Proteobacteria; Alphaproteobacteria; Rhodospirillales; Rhodospirillaceae; Rhodocista; otu_1134
f6_m13f.ab1	140828	48.85	0.810567	239	RDP:Bacteria; Bacteroidetes; Sphingobacteria; Sphingobacteriales; Sphingobacteriaceae; Pedobacter; otu_505
f8_m13f.ab1	2481	89.15	0.985618	630	RDP:Bacteria; Bacteroidetes; Sphingobacteria; Sphingobacteriales; Sphingobacteriaceae; Pedobacter; otu_505
g10_m13f.ab1	111181	99.57	0.99508	610	RDP:Bacteria; Proteobacteria; Gammaproteobacteria; Enterobacteriales; Enterobacteriaceae; Shigella; otu_1522
g1_m13f.ab1	5187	100.00	0.998554	697	RDP:Bacteria; Proteobacteria; Alphaproteobacteria; Rhizobiales; Brucellaceae; Ochrobactrum; otu_995
g2_m13f.ab1	172112	70.38	0.940271	665	RDP:Bacteria; Bacteroidetes; Bacteroidetes; Bacteroidales; Bacteroidaceae; Pontibacter; otu_376
g3_m13f.ab1	107529	94.93	0.994063	674	RDP:Bacteria; Bacteroidetes; Sphingobacteria; Sphingobacteriales; Sphingobacteriaceae; Pedobacter; otu_505
g4_m13f.ab1	2481	89.81	0.9854	758	RDP:Bacteria; Bacteroidetes; Sphingobacteria; Sphingobacteriales; Sphingobacteriaceae; Pedobacter; otu_505
g5_m13f.ab1	5187	99.36	0.997188	713	RDP:Bacteria; Proteobacteria; Alphaproteobacteria; Rhizobiales; Brucellaceae; Ochrobactrum; otu_995
g6_m13f.ab1	5187	100.00	0.998641	736	RDP:Bacteria; Proteobacteria; Alphaproteobacteria; Rhizobiales; Brucellaceae; Ochrobactrum; otu_995
g7_m13f.ab1	5187	100.00	0.998539	687	RDP:Bacteria; Proteobacteria; Alphaproteobacteria; Rhizobiales; Brucellaceae; Ochrobactrum; otu_995
g8_m13f.ab1	160551	95.51	0.994746	762	RDP:Bacteria; Bacteroidetes; Sphingobacteria; Sphingobacteriales; Sphingobacteriaceae; Pedobacter; otu_505
g9_m13f.ab1	123738	89.44	0.975314	577	RDP:Bacteria; Bacteroidetes; Sphingobacteria; Sphingobacteriales; unclassified_Sphingobacteriales; otu_508
h10_m13f.ab1	155472	52.60	0.859417	670	RDP:Bacteria; Proteobacteria; Deltaproteobacteria; unclassified_Deltaproteobacteria; otu_1385
h3_m13f.ab1	107529	95.48	0.995007	601	RDP:Bacteria; Bacteroidetes; Sphingobacteria; Sphingobacteriales; Sphingobacteriaceae; Pedobacter; otu_505
h4_m13f.ab1	2481	89.71	0.985618	630	RDP:Bacteria; Bacteroidetes; Sphingobacteria; Sphingobacteriales; Sphingobacteriaceae; Pedobacter; otu_505
h7_m13f.ab1	2481	89.56	0.986301	661	RDP:Bacteria; Bacteroidetes; Sphingobacteria; Sphingobacteriales; Sphingobacteriaceae; Pedobacter; otu_505
h8_m13f.ab1	146408	77.78	0.965721	572	RDP:Bacteria; Firmicutes; "Bacilli"; Bacillales; "Paenibacillaceae"; "Paenibacillaceae 1"; Paenibacillus; otu_641
