# Supplementary material for: Culture-Independent Investigation of the Microbiome Associated with the Nematode Acrobeloides maximus
Source: PLoS One. 2013 Jul 22;8(7):e67425. doi: 10.1371/journal.pone.0067425 (PMC3718782; doi:10.1371/journal.pone.0067425)
Supplement: Data S3 — Classification algorithm output for all samples from the Greengenes classify algorithm. (ZIP) [file pone.0067425.s003.zip › Classifications NemSym/classifications_acro2_NAST.fasta26855.xls]

sequence_id	RDP prokMSA_id	RDP Simrank id	RDP DNAML id	RDP DNAML columns	RDP tax string
a10_m13f.ab1	99693	99.50	0.999993	746	RDP:Bacteria; Proteobacteria; Alphaproteobacteria; Rhizobiales; Brucellaceae; Ochrobactrum; otu_995
a12_m13f.ab1	141868	75.64	0.962349	597	RDP:Bacteria; Bacteroidetes; Sphingobacteria; Sphingobacteriales; Crenotrichaceae; Chitinophaga; otu_462
a1_m13f.ab1	18149	72.48	0.941739	540	RDP:Bacteria; OP10; OP10_genera_incertae_sedis; otu_957
a2_m13f.ab1	2481	89.71	0.985618	630	RDP:Bacteria; Bacteroidetes; Sphingobacteria; Sphingobacteriales; Sphingobacteriaceae; Pedobacter; otu_505
a3_m13f.ab1	99947	93.13	0.987595	811	RDP:Bacteria; Firmicutes; "Bacilli"; Bacillales; Bacillaceae; "Bacillaceae 1"; Bacillus; Bacillus c; otu_664
a4_m13f.ab1	99693	97.90	0.996475	570	RDP:Bacteria; Proteobacteria; Alphaproteobacteria; Rhizobiales; Brucellaceae; Ochrobactrum; otu_995
a5_m13f.ab1	111181	99.57	0.99508	610	RDP:Bacteria; Proteobacteria; Gammaproteobacteria; Enterobacteriales; Enterobacteriaceae; Shigella; otu_1522
a6_m13f.ab1	48491	100.00	0.999993	804	RDP:Bacteria; Proteobacteria; Alphaproteobacteria; Rhizobiales; Brucellaceae; Ochrobactrum; otu_995
a7_m13f.ab1	148115	78.64	0.943614	614	RDP:Bacteria; Proteobacteria; Alphaproteobacteria; Rhizobiales; Brucellaceae; Ochrobactrum; otu_995
a8_m13f.ab1	167156	85.62	0.957654	565	RDP:Bacteria; Proteobacteria; Alphaproteobacteria; Rhodobacterales; Rhodobacteraceae; Rubellimicrobium; otu_1089
a9_m13f.ab1	48491	100.00	0.999993	770	RDP:Bacteria; Proteobacteria; Alphaproteobacteria; Rhizobiales; Brucellaceae; Ochrobactrum; otu_995
b10_m13f.ab1	160551	94.79	0.994746	762	RDP:Bacteria; Bacteroidetes; Sphingobacteria; Sphingobacteriales; Sphingobacteriaceae; Pedobacter; otu_505
b11_m13f.ab1	154766	82.58	0.97325	570	RDP:Bacteria; Bacteroidetes; Sphingobacteria; Sphingobacteriales; Crenotrichaceae; Chitinophaga; otu_462
b12_m13f.ab1	167156	85.83	0.963846	600	RDP:Bacteria; Proteobacteria; Alphaproteobacteria; Rhodobacterales; Rhodobacteraceae; Rubellimicrobium; otu_1089
b1_m13f.ab1	2481	87.52	0.984005	630	RDP:Bacteria; Bacteroidetes; Sphingobacteria; Sphingobacteriales; Sphingobacteriaceae; Pedobacter; otu_505
b2_m13f.ab1	2481	89.15	0.985618	630	RDP:Bacteria; Bacteroidetes; Sphingobacteria; Sphingobacteriales; Sphingobacteriaceae; Pedobacter; otu_505
b4_m13f.ab1	5187	100.00	0.998597	713	RDP:Bacteria; Proteobacteria; Alphaproteobacteria; Rhizobiales; Brucellaceae; Ochrobactrum; otu_995
b5_m13f.ab1	160551	94.82	0.993801	807	RDP:Bacteria; Bacteroidetes; Sphingobacteria; Sphingobacteriales; Sphingobacteriaceae; Pedobacter; otu_505
b6_m13f.ab1	2481	89.71	0.985618	630	RDP:Bacteria; Bacteroidetes; Sphingobacteria; Sphingobacteriales; Sphingobacteriaceae; Pedobacter; otu_505
b7_m13f.ab1	172843	71.84	0.923324	569	RDP:Bacteria; Bacteroidetes; Sphingobacteria; Sphingobacteriales; unclassified_Sphingobacteriales; otu_508
b8_m13f.ab1	107529	94.43	0.993336	601	RDP:Bacteria; Bacteroidetes; Sphingobacteria; Sphingobacteriales; Sphingobacteriaceae; Pedobacter; otu_505
b9_m13f.ab1	206079	90.33	0.974485	598	RDP:Bacteria; Proteobacteria; Betaproteobacteria; Methylophilales; Methylophilaceae; Methylophilus; otu_1257
c10_m13f.ab1	108672	100.00	0.998714	775	RDP:Bacteria; Proteobacteria; Alphaproteobacteria; Rhizobiales; Brucellaceae; Ochrobactrum; otu_995
c11_m13f.ab1	99693	100.00	0.987057	626	RDP:Bacteria; Proteobacteria; Alphaproteobacteria; Rhizobiales; Brucellaceae; Ochrobactrum; otu_995
c12_m13f.ab1	78280	98.48	0.984063	574	RDP:Bacteria; Actinobacteria; Actinobacteria; Actinobacteridae; Actinomycetales; Micrococcineae; Micrococcaceae; Arthrobacter; otu_212
c1_m13f.ab1	5187	99.39	0.99601	754	RDP:Bacteria; Proteobacteria; Alphaproteobacteria; Rhizobiales; Brucellaceae; Ochrobactrum; otu_995
c2_m13f.ab1	99693	100.00	0.987057	626	RDP:Bacteria; Proteobacteria; Alphaproteobacteria; Rhizobiales; Brucellaceae; Ochrobactrum; otu_995
c3_m13f.ab1	78280	96.36	0.980473	574	RDP:Bacteria; Actinobacteria; Actinobacteria; Actinobacteridae; Actinomycetales; Micrococcineae; Micrococcaceae; Arthrobacter; otu_212
c4_m13f.ab1	137617	87.29	0.970009	614	RDP:Bacteria; Actinobacteria; Actinobacteria; Rubrobacteridae; Rubrobacterales; Rubrobacterineae; Rubrobacteraceae; Rubrobacter; otu_353
c5_m13f.ab1	107529	95.48	0.994993	600	RDP:Bacteria; Bacteroidetes; Sphingobacteria; Sphingobacteriales; Sphingobacteriaceae; Pedobacter; otu_505
c6_m13f.ab1	222632	83.31	0.967378	596	RDP:Bacteria; Bacteroidetes; Sphingobacteria; Sphingobacteriales; Flexibacteraceae; Niastella; otu_494
c7_m13f.ab1	101529	99.26	0.997347	757	RDP:Bacteria; Proteobacteria; Alphaproteobacteria; Rhizobiales; Brucellaceae; Ochrobactrum; otu_995
c8_m13f.ab1	108672	99.20	0.997566	826	RDP:Bacteria; Proteobacteria; Alphaproteobacteria; Rhizobiales; Brucellaceae; Ochrobactrum; otu_995
c9_m13f.ab1	66234	91.14	0.963236	622	RDP:Bacteria; Proteobacteria; Alphaproteobacteria; Rhizobiales; Methylobacteriaceae; Microvirga; otu_1017
d10_m13f.ab1	160551	95.06	0.993481	767	RDP:Bacteria; Bacteroidetes; Sphingobacteria; Sphingobacteriales; Sphingobacteriaceae; Pedobacter; otu_505
d11_m13f.ab1	157390	78.60	0.982261	572	RDP:Bacteria; Firmicutes; "Bacilli"; Bacillales; "Paenibacillaceae"; "Paenibacillaceae 1"; Paenibacillus; otu_641
d12_m13f.ab1	101529	100.00	0.987057	626	RDP:Bacteria; Proteobacteria; Alphaproteobacteria; Rhizobiales; Brucellaceae; Ochrobactrum; otu_995
d1_m13f.ab1	107529	95.58	0.995124	616	RDP:Bacteria; Bacteroidetes; Sphingobacteria; Sphingobacteriales; Sphingobacteriaceae; Pedobacter; otu_505
d2_m13f.ab1	141868	76.58	0.95905	626	RDP:Bacteria; Bacteroidetes; Sphingobacteria; Sphingobacteriales; Crenotrichaceae; Chitinophaga; otu_462
d3_m13f.ab1	78280	96.51	0.982246	574	RDP:Bacteria; Actinobacteria; Actinobacteria; Actinobacteridae; Actinomycetales; Micrococcineae; Micrococcaceae; Arthrobacter; otu_212
d4_m13f.ab1	160551	95.40	0.99476	763	RDP:Bacteria; Bacteroidetes; Sphingobacteria; Sphingobacteriales; Sphingobacteriaceae; Pedobacter; otu_505
d5_m13f.ab1	2481	89.08	0.986592	600	RDP:Bacteria; Bacteroidetes; Sphingobacteria; Sphingobacteriales; Sphingobacteriaceae; Pedobacter; otu_505
d6_m13f.ab1	107529	95.48	0.995007	601	RDP:Bacteria; Bacteroidetes; Sphingobacteria; Sphingobacteriales; Sphingobacteriaceae; Pedobacter; otu_505
d8_m13f.ab1	26143	76.51	0.949748	629	RDP:Bacteria; Proteobacteria; Alphaproteobacteria; Rhodospirillales; Acetobacteraceae; Roseomonas; otu_1122
d9_m13f.ab1	101529	100.00	0.987057	626	RDP:Bacteria; Proteobacteria; Alphaproteobacteria; Rhizobiales; Brucellaceae; Ochrobactrum; otu_995
e10_m13f.ab1	5187	98.75	0.997536	816	RDP:Bacteria; Proteobacteria; Alphaproteobacteria; Rhizobiales; Brucellaceae; Ochrobactrum; otu_995
e11_m13f.ab1	107529	95.06	0.994223	693	RDP:Bacteria; Bacteroidetes; Sphingobacteria; Sphingobacteriales; Sphingobacteriaceae; Pedobacter; otu_505
e12_m13f.ab1	154763	81.99	0.974805	724	RDP:Bacteria; Bacteroidetes; Sphingobacteria; Sphingobacteriales; Crenotrichaceae; Chitinophaga; otu_462
e1_m13f.ab1	197417	82.04	0.969631	600	RDP:Bacteria; Acidobacteria; Acidobacteria; Acidobacteriales; Acidobacteriaceae; Gp4; otu_113
e2_m13f.ab1	101529	100.00	0.987057	626	RDP:Bacteria; Proteobacteria; Alphaproteobacteria; Rhizobiales; Brucellaceae; Ochrobactrum; otu_995
e3_m13f.ab1	101529	100.00	0.999993	555	RDP:Bacteria; Proteobacteria; Alphaproteobacteria; Rhizobiales; Brucellaceae; Ochrobactrum; otu_995
e4_m13f.ab1	9664	98.88	0.994237	525	RDP:Bacteria; Proteobacteria; Gammaproteobacteria; Enterobacteriales; Enterobacteriaceae; unclassified_Enterobacteriaceae; otu_1527
e5_m13f.ab1	113122	75.85	0.95155	770	RDP:Bacteria; TM7; TM7_genera_incertae_sedis; otu_1684
e6_m13f.ab1	5187	99.44	0.998423	635	RDP:Bacteria; Proteobacteria; Alphaproteobacteria; Rhizobiales; Brucellaceae; Ochrobactrum; otu_995
e7_m13f.ab1	113704	67.22	0.910709	630	RDP:Bacteria; Bacteroidetes; Sphingobacteria; Sphingobacteriales; unclassified_Sphingobacteriales; otu_508
e8_m13f.ab1	111252	88.49	0.954282	618	RDP:Bacteria; Proteobacteria; Alphaproteobacteria; Rhizobiales; unclassified_Rhizobiales; otu_1047
e9_m13f.ab1	141868	73.97	0.952349	627	RDP:Bacteria; Bacteroidetes; Sphingobacteria; Sphingobacteriales; Crenotrichaceae; Chitinophaga; otu_462
f10_m13f.ab1	108672	99.16	0.997435	782	RDP:Bacteria; Proteobacteria; Alphaproteobacteria; Rhizobiales; Brucellaceae; Ochrobactrum; otu_995
f11_m13f.ab1	99693	98.86	0.998205	558	RDP:Bacteria; Proteobacteria; Alphaproteobacteria; Rhizobiales; Brucellaceae; Ochrobactrum; otu_995
f12_m13f.ab1	141868	75.31	0.959122	627	RDP:Bacteria; Bacteroidetes; Sphingobacteria; Sphingobacteriales; Crenotrichaceae; Chitinophaga; otu_462
f1_m13f.ab1	157390	95.80	0.961564	624	RDP:Bacteria; Firmicutes; "Bacilli"; Bacillales; "Paenibacillaceae"; "Paenibacillaceae 1"; Paenibacillus; otu_641
f3_m13f.ab1	162048	80.98	0.931754	516	RDP:Bacteria; Proteobacteria; Betaproteobacteria; Burkholderiales; Oxalobacteraceae; Herbaspirillum; otu_1242
f4_m13f.ab1	141868	76.58	0.959122	627	RDP:Bacteria; Bacteroidetes; Sphingobacteria; Sphingobacteriales; Crenotrichaceae; Chitinophaga; otu_462
f5_m13f.ab1	5094	93.14	0.985633	779	RDP:Bacteria; Proteobacteria; Alphaproteobacteria; Rhizobiales; Phyllobacteriaceae; Mesorhizobium; otu_1031
f6_m13f.ab1	78887	89.00	0.979994	613	RDP:Bacteria; Proteobacteria; Alphaproteobacteria; Rhizobiales; Bradyrhizobiaceae; Balneimonas; otu_984
f7_m13f.ab1	4349	97.40	0.99633	820	RDP:Bacteria; Spirochaetes; Spirochaetes; Spirochaetales; Leptospiraceae; Leptospira; otu_1650
f8_m13f.ab1	99693	98.10	0.997115	696	RDP:Bacteria; Proteobacteria; Alphaproteobacteria; Rhizobiales; Brucellaceae; Ochrobactrum; otu_995
f9_m13f.ab1	5187	99.17	0.99742	776	RDP:Bacteria; Proteobacteria; Alphaproteobacteria; Rhizobiales; Brucellaceae; Ochrobactrum; otu_995
g10_m13f.ab1	107529	95.02	0.994164	687	RDP:Bacteria; Bacteroidetes; Sphingobacteria; Sphingobacteriales; Sphingobacteriaceae; Pedobacter; otu_505
g11_m13f.ab1	157390	95.80	0.96155	624	RDP:Bacteria; Firmicutes; "Bacilli"; Bacillales; "Paenibacillaceae"; "Paenibacillaceae 1"; Paenibacillus; otu_641
g12_m13f.ab1	175969	98.92	0.996039	761	RDP:Bacteria; Proteobacteria; Alphaproteobacteria; Rhizobiales; Brucellaceae; Ochrobactrum; otu_995
g1_m13f.ab1	5187	100.00	0.998365	615	RDP:Bacteria; Proteobacteria; Alphaproteobacteria; Rhizobiales; Brucellaceae; Ochrobactrum; otu_995
g2_m13f.ab1	107529	93.39	0.99165	601	RDP:Bacteria; Bacteroidetes; Sphingobacteria; Sphingobacteriales; Sphingobacteriaceae; Pedobacter; otu_505
g3_m13f.ab1	99693	97.89	0.997173	709	RDP:Bacteria; Proteobacteria; Alphaproteobacteria; Rhizobiales; Brucellaceae; Ochrobactrum; otu_995
g4_m13f.ab1	2481	87.64	0.984005	630	RDP:Bacteria; Bacteroidetes; Sphingobacteria; Sphingobacteriales; Sphingobacteriaceae; Pedobacter; otu_505
g5_m13f.ab1	5187	100.00	0.998365	614	RDP:Bacteria; Proteobacteria; Alphaproteobacteria; Rhizobiales; Brucellaceae; Ochrobactrum; otu_995
g6_m13f.ab1	158148	82.29	0.973613	619	RDP:Bacteria; Acidobacteria; Acidobacteria; Acidobacteriales; Acidobacteriaceae; Gp3; otu_112
g7_m13f.ab1	141868	74.75	0.958846	596	RDP:Bacteria; Bacteroidetes; Sphingobacteria; Sphingobacteriales; Crenotrichaceae; Chitinophaga; otu_462
g8_m13f.ab1	99693	98.97	0.985429	626	RDP:Bacteria; Proteobacteria; Alphaproteobacteria; Rhizobiales; Brucellaceae; Ochrobactrum; otu_995
g9_m13f.ab1	82843	75.48	0.971084	602	RDP:Bacteria; Bacteroidetes; Sphingobacteria; Sphingobacteriales; Crenotrichaceae; Chitinophaga; otu_462
h10_m13f.ab1	99693	100.00	0.999993	553	RDP:Bacteria; Proteobacteria; Alphaproteobacteria; Rhizobiales; Brucellaceae; Ochrobactrum; otu_995
h11_m13f.ab1	101529	98.14	0.996635	597	RDP:Bacteria; Proteobacteria; Alphaproteobacteria; Rhizobiales; Brucellaceae; Ochrobactrum; otu_995
h12_m13f.ab1	142832	74.13	0.944879	627	RDP:Bacteria; Bacteroidetes; Sphingobacteria; Sphingobacteriales; Flexibacteraceae; Niastella; otu_494
h1_m13f.ab1	5187	100.00	0.998336	604	RDP:Bacteria; Proteobacteria; Alphaproteobacteria; Rhizobiales; Brucellaceae; Ochrobactrum; otu_995
h2_m13f.ab1	2481	89.53	0.984906	600	RDP:Bacteria; Bacteroidetes; Sphingobacteria; Sphingobacteriales; Sphingobacteriaceae; Pedobacter; otu_505
h3_m13f.ab1	101529	99.11	0.985415	626	RDP:Bacteria; Proteobacteria; Alphaproteobacteria; Rhizobiales; Brucellaceae; Ochrobactrum; otu_995
h4_m13f.ab1	107529	95.15	0.993554	776	RDP:Bacteria; Bacteroidetes; Sphingobacteria; Sphingobacteriales; Sphingobacteriaceae; Pedobacter; otu_505
h5_m13f.ab1	133790	92.00	0.963686	772	RDP:Bacteria; Proteobacteria; Alphaproteobacteria; Rhizobiales; unclassified_Rhizobiales; otu_1047
h6_m13f.ab1	111252	95.20	0.970648	738	RDP:Bacteria; Proteobacteria; Alphaproteobacteria; Rhizobiales; unclassified_Rhizobiales; otu_1047
h7_m13f.ab1	101959	98.47	0.99476	575	RDP:Bacteria; Proteobacteria; Alphaproteobacteria; Rhizobiales; Brucellaceae; Ochrobactrum; otu_995
h8_m13f.ab1	154766	82.97	0.973947	585	RDP:Bacteria; Bacteroidetes; Sphingobacteria; Sphingobacteriales; Crenotrichaceae; Chitinophaga; otu_462
h9_m13f.ab1	2481	89.71	0.985618	630	RDP:Bacteria; Bacteroidetes; Sphingobacteria; Sphingobacteriales; Sphingobacteriaceae; Pedobacter; otu_505
