# Supplementary material for: Culture-Independent Investigation of the Microbiome Associated with the Nematode Acrobeloides maximus
Source: PLoS One. 2013 Jul 22;8(7):e67425. doi: 10.1371/journal.pone.0067425 (PMC3718782; doi:10.1371/journal.pone.0067425)
Supplement: Data S3 — Classification algorithm output for all samples from the Greengenes classify algorithm. (ZIP) [file pone.0067425.s003.zip › Classifications NemSym/classifications_acro3_NAST.fasta8425.xls]

sequence_id	RDP prokMSA_id	RDP Simrank id	RDP DNAML id	RDP DNAML columns	RDP tax string
a10_m13f.ab1	2481	88.32	0.985618	630	RDP:Bacteria; Bacteroidetes; Sphingobacteria; Sphingobacteriales; Sphingobacteriaceae; Pedobacter; otu_505
a11_m13f.ab1	5187	97.33	0.984935	673	RDP:Bacteria; Proteobacteria; Alphaproteobacteria; Rhizobiales; Brucellaceae; Ochrobactrum; otu_995
a12_m13f.ab1	2481	89.77	0.98572	564	RDP:Bacteria; Bacteroidetes; Sphingobacteria; Sphingobacteriales; Sphingobacteriaceae; Pedobacter; otu_505
a1_m13f.ab1	160551	94.66	0.993438	762	RDP:Bacteria; Bacteroidetes; Sphingobacteria; Sphingobacteriales; Sphingobacteriaceae; Pedobacter; otu_505
a2_m13f.ab1	5187	99.76	0.99742	777	RDP:Bacteria; Proteobacteria; Alphaproteobacteria; Rhizobiales; Brucellaceae; Ochrobactrum; otu_995
a3_m13f.ab1	144285	95.76	0.985313	623	RDP:Bacteria; Actinobacteria; Actinobacteria; Actinobacteridae; Actinomycetales; Micrococcineae; Micrococcaceae; Arthrobacter; otu_212
a4_m13f.ab1	101529	99.18	0.998554	692	RDP:Bacteria; Proteobacteria; Alphaproteobacteria; Rhizobiales; Brucellaceae; Ochrobactrum; otu_995
a5_m13f.ab1	2481	89.71	0.985618	630	RDP:Bacteria; Bacteroidetes; Sphingobacteria; Sphingobacteriales; Sphingobacteriaceae; Pedobacter; otu_505
a6_m13f.ab1	5187	100.00	0.998307	593	RDP:Bacteria; Proteobacteria; Alphaproteobacteria; Rhizobiales; Brucellaceae; Ochrobactrum; otu_995
a7_m13f.ab1	2481	86.27	0.979151	630	RDP:Bacteria; Bacteroidetes; Sphingobacteria; Sphingobacteriales; Sphingobacteriaceae; Pedobacter; otu_505
a8_m13f.ab1	112062	67.78	0.909459	408	RDP:Bacteria; Actinobacteria; Actinobacteria; Actinobacteridae; Actinomycetales; Streptosporangineae; Thermomonosporaceae; Thermomonospora; otu_305
a9_m13f.ab1	108672	97.92	0.996316	819	RDP:Bacteria; Proteobacteria; Alphaproteobacteria; Rhizobiales; Brucellaceae; Ochrobactrum; otu_995
b10_m13f.ab1	2481	89.01	0.98399	630	RDP:Bacteria; Bacteroidetes; Sphingobacteria; Sphingobacteriales; Sphingobacteriaceae; Pedobacter; otu_505
b12_m13f.ab1	101529	97.77	0.996519	577	RDP:Bacteria; Proteobacteria; Alphaproteobacteria; Rhizobiales; Brucellaceae; Ochrobactrum; otu_995
b1_m13f.ab1	2481	88.87	0.984005	630	RDP:Bacteria; Bacteroidetes; Sphingobacteria; Sphingobacteriales; Sphingobacteriaceae; Pedobacter; otu_505
b2_m13f.ab1	99693	100.00	0.987057	626	RDP:Bacteria; Proteobacteria; Alphaproteobacteria; Rhizobiales; Brucellaceae; Ochrobactrum; otu_995
b3_m13f.ab1	2481	87.48	0.982392	630	RDP:Bacteria; Bacteroidetes; Sphingobacteria; Sphingobacteriales; Sphingobacteriaceae; Pedobacter; otu_505
b4_m13f.ab1	78280	96.41	0.980691	528	RDP:Bacteria; Actinobacteria; Actinobacteria; Actinobacteridae; Actinomycetales; Micrococcineae; Micrococcaceae; Arthrobacter; otu_212
b5_m13f.ab1	143987	96.06	0.996417	559	RDP:Bacteria; Actinobacteria; Actinobacteria; Actinobacteridae; Actinomycetales; Micrococcineae; Micrococcaceae; Arthrobacter; otu_212
b6_m13f.ab1	2481	89.71	0.985618	630	RDP:Bacteria; Bacteroidetes; Sphingobacteria; Sphingobacteriales; Sphingobacteriaceae; Pedobacter; otu_505
b7_m13f.ab1	140763	72.54	0.940707	597	RDP:Bacteria; Bacteroidetes; Flavobacteria; Flavobacteriales; Flavobacteriaceae; Flavobacterium; otu_419
b8_m13f.ab1	136915	91.89	0.980212	823	RDP:Bacteria; Proteobacteria; Betaproteobacteria; Rhodocyclales; Rhodocyclaceae; Shinella; otu_1297
b9_m13f.ab1	2481	88.87	0.985618	630	RDP:Bacteria; Bacteroidetes; Sphingobacteria; Sphingobacteriales; Sphingobacteriaceae; Pedobacter; otu_505
c10_m13f.ab1	177357	89.86	0.987406	719	RDP:Bacteria; Bacteroidetes; Sphingobacteria; Sphingobacteriales; Sphingobacteriaceae; Pedobacter; otu_505
c11_m13f.ab1	2481	88.62	0.984761	661	RDP:Bacteria; Bacteroidetes; Sphingobacteria; Sphingobacteriales; Sphingobacteriaceae; Pedobacter; otu_505
c12_m13f.ab1	2481	89.15	0.985618	630	RDP:Bacteria; Bacteroidetes; Sphingobacteria; Sphingobacteriales; Sphingobacteriaceae; Pedobacter; otu_505
c1_m13f.ab1	5187	99.28	0.998365	615	RDP:Bacteria; Proteobacteria; Alphaproteobacteria; Rhizobiales; Brucellaceae; Ochrobactrum; otu_995
c2_m13f.ab1	99693	99.36	0.998641	736	RDP:Bacteria; Proteobacteria; Alphaproteobacteria; Rhizobiales; Brucellaceae; Ochrobactrum; otu_995
c3_m13f.ab1	101529	98.83	0.998132	539	RDP:Bacteria; Proteobacteria; Alphaproteobacteria; Rhizobiales; Brucellaceae; Ochrobactrum; otu_995
c4_m13f.ab1	2481	89.60	0.985182	612	RDP:Bacteria; Bacteroidetes; Sphingobacteria; Sphingobacteriales; Sphingobacteriaceae; Pedobacter; otu_505
c5_m13f.ab1	83836	93.62	0.944733	397	RDP:Bacteria; Proteobacteria; Betaproteobacteria; Burkholderiales; Oxalobacteraceae; unclassified_Oxalobacteraceae; otu_1249
c6_m13f.ab1	99693	100.00	0.987057	626	RDP:Bacteria; Proteobacteria; Alphaproteobacteria; Rhizobiales; Brucellaceae; Ochrobactrum; otu_995
c7_m13f.ab1	2481	89.15	0.985618	630	RDP:Bacteria; Bacteroidetes; Sphingobacteria; Sphingobacteriales; Sphingobacteriaceae; Pedobacter; otu_505
c8_m13f.ab1	2481	90.14	0.984892	600	RDP:Bacteria; Bacteroidetes; Sphingobacteria; Sphingobacteriales; Sphingobacteriaceae; Pedobacter; otu_505
c9_m13f.ab1	101529	99.61	0.997202	718	RDP:Bacteria; Proteobacteria; Alphaproteobacteria; Rhizobiales; Brucellaceae; Ochrobactrum; otu_995
d11_m13f.ab1	212022	76.18	0.946303	791	RDP:Bacteria; Bacteroidetes; unclassified_Bacteroidetes; otu_509
d12_m13f.ab1	140523	98.84	0.995022	605	RDP:Bacteria; Firmicutes; "Bacilli"; Bacillales; Planococcaceae; Planococcus; otu_705
d1_m13f.ab1	221405	67.50	0.910418	568	RDP:Bacteria; OP10; OP10_genera_incertae_sedis; otu_957
d2_m13f.ab1	2481	87.20	0.980778	630	RDP:Bacteria; Bacteroidetes; Sphingobacteria; Sphingobacteriales; Sphingobacteriaceae; Pedobacter; otu_505
d3_m13f.ab1	5187	100.00	0.998365	615	RDP:Bacteria; Proteobacteria; Alphaproteobacteria; Rhizobiales; Brucellaceae; Ochrobactrum; otu_995
d4_m13f.ab1	239844	70.76	0.949268	594	RDP:Bacteria; Bacteroidetes; Sphingobacteria; Sphingobacteriales; Flexibacteraceae; unclassified_Flexibacteraceae; otu_500
d5_m13f.ab1	5187	99.38	0.99726	732	RDP:Bacteria; Proteobacteria; Alphaproteobacteria; Rhizobiales; Brucellaceae; Ochrobactrum; otu_995
d6_m13f.ab1	101544	79.39	0.95216	587	RDP:Bacteria; Proteobacteria; Betaproteobacteria; Methylophilales; Methylophilaceae; Methylophilus; otu_1257
d7_m13f.ab1	2481	89.15	0.985618	630	RDP:Bacteria; Bacteroidetes; Sphingobacteria; Sphingobacteriales; Sphingobacteriaceae; Pedobacter; otu_505
d8_m13f.ab1	2481	89.15	0.985618	630	RDP:Bacteria; Bacteroidetes; Sphingobacteria; Sphingobacteriales; Sphingobacteriaceae; Pedobacter; otu_505
d9_m13f.ab1	141868	75.79	0.959122	627	RDP:Bacteria; Bacteroidetes; Sphingobacteria; Sphingobacteriales; Crenotrichaceae; Chitinophaga; otu_462
e10_m13f.ab1	271628	97.21	0.975909	551	RDP:Bacteria; Proteobacteria; Alphaproteobacteria; Rhizobiales; Bradyrhizobiaceae; Bosea; otu_986
e11_m13f.ab1	2481	89.78	0.984688	659	RDP:Bacteria; Bacteroidetes; Sphingobacteria; Sphingobacteriales; Sphingobacteriaceae; Pedobacter; otu_505
e12_m13f.ab1	72371	97.84	0.986926	616	RDP:Bacteria; Firmicutes; "Bacilli"; Bacillales; Bacillaceae; "Bacillaceae 1"; Bacillus; Bacillus c; otu_664
e1_m13f.ab1	32581	71.19	0.923441	558	RDP:Bacteria; Bacteroidetes; Sphingobacteria; Sphingobacteriales; unclassified_Sphingobacteriales; otu_508
e2_m13f.ab1	152306	58.86	0.8843	601	RDP:Bacteria; Bacteroidetes; Sphingobacteria; Sphingobacteriales; Flexibacteraceae; Marinicola; otu_492
e3_m13f.ab1	99693	96.56	0.994571	555	RDP:Bacteria; Proteobacteria; Alphaproteobacteria; Rhizobiales; Brucellaceae; Ochrobactrum; otu_995
e4_m13f.ab1	2481	90.09	0.986272	586	RDP:Bacteria; Bacteroidetes; Sphingobacteria; Sphingobacteriales; Sphingobacteriaceae; Pedobacter; otu_505
e5_m13f.ab1	55655	99.02	0.995095	616	RDP:Bacteria; Proteobacteria; Gammaproteobacteria; Enterobacteriales; Enterobacteriaceae; unclassified_Enterobacteriaceae; otu_1527
e6_m13f.ab1	99693	99.60	0.998568	699	RDP:Bacteria; Proteobacteria; Alphaproteobacteria; Rhizobiales; Brucellaceae; Ochrobactrum; otu_995
e7_m13f.ab1	2481	88.73	0.984005	630	RDP:Bacteria; Bacteroidetes; Sphingobacteria; Sphingobacteriales; Sphingobacteriaceae; Pedobacter; otu_505
e8_m13f.ab1	160551	94.77	0.992493	801	RDP:Bacteria; Bacteroidetes; Sphingobacteria; Sphingobacteriales; Sphingobacteriaceae; Pedobacter; otu_505
e9_m13f.ab1	2481	89.71	0.986592	600	RDP:Bacteria; Bacteroidetes; Sphingobacteria; Sphingobacteriales; Sphingobacteriaceae; Pedobacter; otu_505
f10_m13f.ab1	5187	98.56	0.995095	614	RDP:Bacteria; Proteobacteria; Alphaproteobacteria; Rhizobiales; Brucellaceae; Ochrobactrum; otu_995
f11_m13f.ab1	2481	89.02	0.984485	584	RDP:Bacteria; Bacteroidetes; Sphingobacteria; Sphingobacteriales; Sphingobacteriaceae; Pedobacter; otu_505
f12_m13f.ab1	2481	89.01	0.984005	630	RDP:Bacteria; Bacteroidetes; Sphingobacteria; Sphingobacteriales; Sphingobacteriaceae; Pedobacter; otu_505
f1_m13f.ab1	5187	98.99	0.998365	615	RDP:Bacteria; Proteobacteria; Alphaproteobacteria; Rhizobiales; Brucellaceae; Ochrobactrum; otu_995
f2_m13f.ab1	2481	90.29	0.986592	600	RDP:Bacteria; Bacteroidetes; Sphingobacteria; Sphingobacteriales; Sphingobacteriaceae; Pedobacter; otu_505
f3_m13f.ab1	2481	90.84	0.987987	753	RDP:Bacteria; Bacteroidetes; Sphingobacteria; Sphingobacteriales; Sphingobacteriaceae; Pedobacter; otu_505
f4_m13f.ab1	2481	89.71	0.985618	630	RDP:Bacteria; Bacteroidetes; Sphingobacteria; Sphingobacteriales; Sphingobacteriaceae; Pedobacter; otu_505
f5_m13f.ab1	99693	100.00	0.999993	417	RDP:Bacteria; Proteobacteria; Alphaproteobacteria; Rhizobiales; Brucellaceae; Ochrobactrum; otu_995
f6_m13f.ab1	107529	95.32	0.994571	738	RDP:Bacteria; Bacteroidetes; Sphingobacteria; Sphingobacteriales; Sphingobacteriaceae; Pedobacter; otu_505
f7_m13f.ab1	144627	81.68	0.970081	582	RDP:Bacteria; Proteobacteria; Deltaproteobacteria; unclassified_Deltaproteobacteria; otu_1385
f8_m13f.ab1	2481	89.15	0.985618	630	RDP:Bacteria; Bacteroidetes; Sphingobacteria; Sphingobacteriales; Sphingobacteriaceae; Pedobacter; otu_505
f9_m13f.ab1	142228	93.23	0.966157	610	RDP:Bacteria; Proteobacteria; Gammaproteobacteria; Enterobacteriales; Enterobacteriaceae; unclassified_Enterobacteriaceae; otu_1527
g10_m13f.ab1	99693	100.00	0.999993	570	RDP:Bacteria; Proteobacteria; Alphaproteobacteria; Rhizobiales; Brucellaceae; Ochrobactrum; otu_995
g11_m13f.ab1	2481	89.71	0.985618	630	RDP:Bacteria; Bacteroidetes; Sphingobacteria; Sphingobacteriales; Sphingobacteriaceae; Pedobacter; otu_505
g12_m13f.ab1	146632	97.69	0.992551	542	RDP:Bacteria; Proteobacteria; Gammaproteobacteria; Enterobacteriales; Enterobacteriaceae; unclassified_Enterobacteriaceae; otu_1527
g1_m13f.ab1	78280	97.64	0.984601	594	RDP:Bacteria; Actinobacteria; Actinobacteria; Actinobacteridae; Actinomycetales; Micrococcineae; Micrococcaceae; Arthrobacter; otu_212
g2_m13f.ab1	2481	88.75	0.985081	540	RDP:Bacteria; Bacteroidetes; Sphingobacteria; Sphingobacteriales; Sphingobacteriaceae; Pedobacter; otu_505
g3_m13f.ab1	101529	98.96	0.985415	626	RDP:Bacteria; Proteobacteria; Alphaproteobacteria; Rhizobiales; Brucellaceae; Ochrobactrum; otu_995
g4_m13f.ab1	164755	67.98	0.872571	593	RDP:Bacteria; Bacteroidetes; Sphingobacteria; Sphingobacteriales; Crenotrichaceae; Chitinophaga; otu_462
g5_m13f.ab1	115173	92.36	0.967058	560	RDP:Bacteria; Proteobacteria; Betaproteobacteria; Burkholderiales; Oxalobacteraceae; Massilia; otu_1245
g6_m13f.ab1	108672	97.96	0.995037	607	RDP:Bacteria; Proteobacteria; Alphaproteobacteria; Rhizobiales; Brucellaceae; Ochrobactrum; otu_995
g7_m13f.ab1	232353	85.61	0.940504	620	RDP:Bacteria; Proteobacteria; Alphaproteobacteria; Rhizobiales; Hyphomicrobiaceae; Devosia; otu_1003
g8_m13f.ab1	111181	99.86	0.99508	610	RDP:Bacteria; Proteobacteria; Gammaproteobacteria; Enterobacteriales; Enterobacteriaceae; Shigella; otu_1522
g9_m13f.ab1	108672	98.86	0.995763	711	RDP:Bacteria; Proteobacteria; Alphaproteobacteria; Rhizobiales; Brucellaceae; Ochrobactrum; otu_995
h10_m13f.ab1	2481	89.00	0.984005	630	RDP:Bacteria; Bacteroidetes; Sphingobacteria; Sphingobacteriales; Sphingobacteriaceae; Pedobacter; otu_505
h11_m13f.ab1	99693	100.00	0.999993	597	RDP:Bacteria; Proteobacteria; Alphaproteobacteria; Rhizobiales; Brucellaceae; Ochrobactrum; otu_995
h12_m13f.ab1	78280	95.79	0.981549	552	RDP:Bacteria; Actinobacteria; Actinobacteria; Actinobacteridae; Actinomycetales; Micrococcineae; Micrococcaceae; Arthrobacter; otu_212
h1_m13f.ab1	141868	85.18	0.973831	775	RDP:Bacteria; Bacteroidetes; Sphingobacteria; Sphingobacteriales; Crenotrichaceae; Chitinophaga; otu_462
h2_m13f.ab1	5187	100.00	0.998597	714	RDP:Bacteria; Proteobacteria; Alphaproteobacteria; Rhizobiales; Brucellaceae; Ochrobactrum; otu_995
h3_m13f.ab1	101529	97.93	0.985415	626	RDP:Bacteria; Proteobacteria; Alphaproteobacteria; Rhizobiales; Brucellaceae; Ochrobactrum; otu_995
h4_m13f.ab1	99693	99.57	0.998481	658	RDP:Bacteria; Proteobacteria; Alphaproteobacteria; Rhizobiales; Brucellaceae; Ochrobactrum; otu_995
h5_m13f.ab1	101529	100.00	0.999993	597	RDP:Bacteria; Proteobacteria; Alphaproteobacteria; Rhizobiales; Brucellaceae; Ochrobactrum; otu_995
h6_m13f.ab1	160551	94.55	0.993438	763	RDP:Bacteria; Bacteroidetes; Sphingobacteria; Sphingobacteriales; Sphingobacteriaceae; Pedobacter; otu_505
h7_m13f.ab1	138905	96.43	0.993569	628	RDP:Bacteria; Proteobacteria; Gammaproteobacteria; Enterobacteriales; Enterobacteriaceae; unclassified_Enterobacteriaceae; otu_1527
h8_m13f.ab1	2481	89.42	0.984005	630	RDP:Bacteria; Bacteroidetes; Sphingobacteria; Sphingobacteriales; Sphingobacteriaceae; Pedobacter; otu_505
h9_m13f.ab1	108672	99.57	0.996737	615	RDP:Bacteria; Proteobacteria; Alphaproteobacteria; Rhizobiales; Brucellaceae; Ochrobactrum; otu_995
