# Supplementary material for: Culture-Independent Investigation of the Microbiome Associated with the Nematode Acrobeloides maximus
Source: PLoS One. 2013 Jul 22;8(7):e67425. doi: 10.1371/journal.pone.0067425 (PMC3718782; doi:10.1371/journal.pone.0067425)
Supplement: Data S3 — Classification algorithm output for all samples from the Greengenes classify algorithm. (ZIP) [file pone.0067425.s003.zip › Classifications NemSym/classifications_AcroIsolates_16s_NAST.fasta16225.xls]

sequence_id	RDP prokMSA_id	RDP Simrank id	RDP DNAML id	RDP DNAML columns	RDP tax string	greengenes prokMSA_id	greengenes Simrank id	greengenes DNAML id	greengenes DNAML columns	greengenes tax string	ncbi prokMSA_id	ncbi Simrank id	ncbi DNAML id	ncbi DNAML columns	ncbi tax string
Consensus_UCR-3_Bacillus_JPunk3-1	282628	98.53373	0.984669	1193	RDP:Bacteria; "Firmicutes"; "Bacilli"; Bacillales; Bacillaceae; Bacillus; otu_758	282628	98.53373	0.984669	1193	greengenes:k__Bacteria; p__Firmicutes; c__Bacilli; o__Bacillales; f__Bacillaceae; g__Bacillus; s__Bacillus flexus; otu_1589	248142	97.06745	0.988191	1202	ncbi:Bacteria; Firmicutes; Bacillales; Bacillaceae; Bacillus; Unclassified; otu_1469
Consensus_UCR4_Pseudomonas_JPB-PO4	214496	95.91837	0.997486	1196	RDP:Bacteria; "Proteobacteria"; Gammaproteobacteria; Pseudomonadales; Pseudomonadaceae; Pseudomonas; otu_1813	214496	95.91837	0.997486	1196	greengenes:k__Bacteria; p__Proteobacteria; c__Gammaproteobacteria; o__Pseudomonadales; f__Pseudomonadaceae; g__Pseudomonas; Unclassified; otu_3909	214496	95.91837	0.997486	1196	ncbi:Bacteria; Proteobacteria; Gammaproteobacteria; Pseudomonadales; Pseudomonadaceae; Pseudomonas; Unclassified; otu_3528
Contig_113_consensus_sequence_Massilia_PO12	132486	97.06745	0.999164	1195	RDP:Bacteria; "Proteobacteria"; Betaproteobacteria; Burkholderiales; Oxalobacteraceae; Massilia; otu_1396	NA	NA	NA	NA	greengenes:NA	132486	97.06745	0.999164	1195	ncbi:Bacteria; Proteobacteria; Betaproteobacteria; Burkholderiales; Oxalobacteraceae; Unclassified; otu_2725
Contig_114_consensus_sequence_Pseudomonas_PO7	306300	96.23188	0.994132	1198	RDP:Bacteria; "Proteobacteria"; Gammaproteobacteria; Pseudomonadales; Pseudomonadaceae; Pseudomonas; otu_1813	306300	96.23188	0.994132	1198	greengenes:k__Bacteria; p__Proteobacteria; c__Gammaproteobacteria; o__Pseudomonadales; f__Pseudomonadaceae; g__Pseudomonas; Unclassified; otu_3909	306300	96.23188	0.994132	1198	ncbi:Bacteria; Proteobacteria; Gammaproteobacteria; Pseudomonadales; Pseudomonadaceae; Pseudomonas; Pseudomonas savastanoi; otu_3532
Contig_116_consensus_sequence_-_Pseudomonas	112224	95.93023	0.993302	1201	RDP:Bacteria; "Proteobacteria"; Gammaproteobacteria; Pseudomonadales; Pseudomonadaceae; Pseudomonas; otu_1813	112224	95.93023	0.993302	1201	greengenes:k__Bacteria; p__Proteobacteria; c__Gammaproteobacteria; o__Pseudomonadales; f__Pseudomonadaceae; g__Pseudomonas; Unclassified; otu_3909	112224	95.93023	0.993302	1201	ncbi:Bacteria; Proteobacteria; Gammaproteobacteria; Pseudomonadales; Pseudomonadaceae; Pseudomonas; Unclassified; otu_3528
Contig_127_consensus_sequence_-Pedobacter_isolate_PedFR	52839	90.98837	0.986676	1210	RDP:Bacteria; "Bacteroidetes"; "Sphingobacteria"; "Sphingobacteriales"; Sphingobacteriaceae; Pedobacter; otu_534	52839	90.98837	0.986676	1210	greengenes:k__Bacteria; p__Bacteroidetes; c__Sphingobacteria; o__Sphingobacteriales; f__Sphingobacteriaceae; g__Pedobacter; Unclassified; otu_1243	52839	90.98837	0.986676	1210	ncbi:Bacteria; Bacteroidetes; Sphingobacteria; Sphingobacteriales; Sphingobacteriaceae; Pedobacter; Unclassified; otu_1077
Contig_50_consensus_sequence_-_Enterobacter_JPunk1-2	20481	90.46243	0.981253	1194	RDP:Bacteria; "Proteobacteria"; Gammaproteobacteria; "Enterobacteriales"; Enterobacteriaceae; Salmonella; otu_1607	128789	90.46243	0.980392	1194	greengenes:k__Bacteria; p__Proteobacteria; c__Gammaproteobacteria; o__Enterobacteriales; f__Enterobacteriaceae; g__Salmonella; s__Salmonella enterica; otu_3620	226692	92.48555	0.982143	1194	ncbi:Bacteria; Proteobacteria; Gammaproteobacteria; Enterobacteriales; Enterobacteriaceae; Escherichia; Unclassified; otu_3293
Contig_53_consensus_sequence_Pseudomonas_putida_JPunk3-1	105067	96.23188	0.993311	1201	RDP:Bacteria; "Proteobacteria"; Gammaproteobacteria; Pseudomonadales; Pseudomonadaceae; Pseudomonas; otu_1813	105067	96.23188	0.993311	1201	greengenes:k__Bacteria; p__Proteobacteria; c__Gammaproteobacteria; o__Pseudomonadales; f__Pseudomonadaceae; g__Pseudomonas; Unclassified; otu_3909	105067	96.23188	0.993311	1201	ncbi:Bacteria; Proteobacteria; Gammaproteobacteria; Pseudomonadales; Pseudomonadaceae; Pseudomonas; Unclassified; otu_3528
Contig_54_consensus_sequence_Brevundimonas_JPunk3-2	165095	97.86586	0.99746	1183	RDP:Bacteria; "Proteobacteria"; Alphaproteobacteria; Caulobacterales; Caulobacteraceae; Brevundimonas; otu_1066	165095	97.86586	0.99746	1183	greengenes:k__Bacteria; p__Proteobacteria; c__Alphaproteobacteria; o__Caulobacterales; f__Caulobacteraceae; g__Brevundimonas; s__Brevundimonas diminuta; otu_2458	173175	99.39024	0.999154	1183	ncbi:Bacteria; Proteobacteria; Alphaproteobacteria; Caulobacterales; Caulobacteraceae; Brevundimonas; Unclassified; otu_2144
Contig_55_consensus_sequence_Ochrobactrum_Worm2Pick	236239	98.96552	0.994377	1073	RDP:Bacteria; "Proteobacteria"; Alphaproteobacteria; Rhizobiales; Brucellaceae; Ochrobactrum; otu_1108	236239	98.96552	0.994377	1073	greengenes:k__Bacteria; p__Proteobacteria; c__Alphaproteobacteria; o__Rhizobiales; f__Brucellaceae; g__Ochrobactrum; Unclassified; otu_2529	236239	98.96552	0.994377	1073	ncbi:Bacteria; Proteobacteria; Alphaproteobacteria; Rhizobiales; Brucellaceae; Ochrobactrum; Unclassified; otu_2207
Contig_56_consensus_sequence_Ochrobactrum_Worm3Pick	38207	98.41270	0.9939	1153	RDP:Bacteria; "Proteobacteria"; Alphaproteobacteria; Rhizobiales; Brucellaceae; Ochrobactrum; otu_1108	38207	98.41270	0.9939	1153	greengenes:k__Bacteria; p__Proteobacteria; c__Alphaproteobacteria; o__Rhizobiales; f__Brucellaceae; g__Ochrobactrum; Unclassified; otu_2529	38207	98.41270	0.9939	1153	ncbi:Bacteria; Proteobacteria; Alphaproteobacteria; Rhizobiales; Brucellaceae; Ochrobactrum; Unclassified; otu_2207
Contig_58_consensus_sequence_Bacillus_JPB-PO2	160122	96.53179	0.988246	1204	RDP:Bacteria; "Firmicutes"; "Bacilli"; Bacillales; Bacillaceae; Bacillus; otu_758	160122	96.53179	0.988246	1204	greengenes:k__Bacteria; p__Firmicutes; c__Bacilli; o__Bacillales; f__Bacillaceae; g__Bacillus; Unclassified; otu_1570	160122	96.53179	0.988246	1204	ncbi:Bacteria; Firmicutes; Bacillales; Bacillaceae; Bacillus; Bacillus cereus group; otu_1470
Contig_59_consensus_sequence_Bacillus_JPB-PO3	282628	98.54227	0.990693	1193	RDP:Bacteria; "Firmicutes"; "Bacilli"; Bacillales; Bacillaceae; Bacillus; otu_758	282628	98.54227	0.990693	1193	greengenes:k__Bacteria; p__Firmicutes; c__Bacilli; o__Bacillales; f__Bacillaceae; g__Bacillus; s__Bacillus flexus; otu_1589	365453	97.08455	0.994942	1193	ncbi:Bacteria; Firmicutes; Bacillales; Bacillaceae; Bacillus; Unclassified; otu_1469
Contig_60_consensus_sequence_Pseudomonas_JPB-PO4	214496	95.91837	0.997486	1196	RDP:Bacteria; "Proteobacteria"; Gammaproteobacteria; Pseudomonadales; Pseudomonadaceae; Pseudomonas; otu_1813	214496	95.91837	0.997486	1196	greengenes:k__Bacteria; p__Proteobacteria; c__Gammaproteobacteria; o__Pseudomonadales; f__Pseudomonadaceae; g__Pseudomonas; Unclassified; otu_3909	214496	95.91837	0.997486	1196	ncbi:Bacteria; Proteobacteria; Gammaproteobacteria; Pseudomonadales; Pseudomonadaceae; Pseudomonas; Unclassified; otu_3528
Contig_61_consensus_sequence_Achromobacter_JPB-PO7	273424	95.05814	0.989884	1197	RDP:Bacteria; "Proteobacteria"; Betaproteobacteria; Burkholderiales; Alcaligenaceae; Achromobacter; otu_1317	273424	95.05814	0.989884	1197	greengenes:k__Bacteria; p__Proteobacteria; c__Betaproteobacteria; o__Burkholderiales; f__Alcaligenaceae; g__Achromobacter; Unclassified; otu_2935	273424	95.05814	0.989884	1197	ncbi:Bacteria; Proteobacteria; Betaproteobacteria; Burkholderiales; Alcaligenaceae; Achromobacter; Unclassified; otu_2614
Contig_62_consensus_sequence_Ochrobactrum_JPB-PO8	5185	98.22064	0.993617	1115	RDP:Bacteria; "Proteobacteria"; Alphaproteobacteria; Rhizobiales; Brucellaceae; Ochrobactrum; otu_1108	5185	98.22064	0.993617	1115	greengenes:k__Bacteria; p__Proteobacteria; c__Alphaproteobacteria; o__Rhizobiales; f__Brucellaceae; g__Ochrobactrum; Unclassified; otu_2529	38207	98.57651	0.99363	1115	ncbi:Bacteria; Proteobacteria; Alphaproteobacteria; Rhizobiales; Brucellaceae; Ochrobactrum; Unclassified; otu_2207
