# Supplementary material for: Culture-Independent Investigation of the Microbiome Associated with the Nematode Acrobeloides maximus
Source: PLoS One. 2013 Jul 22;8(7):e67425. doi: 10.1371/journal.pone.0067425 (PMC3718782; doi:10.1371/journal.pone.0067425)
Supplement: Data S3 — Classification algorithm output for all samples from the Greengenes classify algorithm. (ZIP) [file pone.0067425.s003.zip › Classifications NemSym/classifications_Celegans_NAST.fasta8782.xls]

sequence_id	RDP prokMSA_id	RDP Simrank id	RDP DNAML id	RDP DNAML columns	RDP tax string
a10_m13f.ab1	78721	82.90	0.967189	660	RDP:Bacteria; Proteobacteria; Betaproteobacteria; Burkholderiales; Oxalobacteraceae; Herbaspirillum; otu_1242
a11_m13f.ab1	7629	61.39	0.922205	476	RDP:Bacteria; Proteobacteria; Gammaproteobacteria; Legionellales; Coxiellaceae; Coxiella; otu_1531
a12_m13f.ab1	60574	72.29	0.923789	422	RDP:Bacteria; Proteobacteria; Alphaproteobacteria; Rhodospirillales; Acetobacteraceae; Stella; otu_1125
a1_m13f.ab1	137830	75.78	0.958221	591	RDP:Bacteria; Firmicutes; "Clostridia"; Clostridiales; "Peptostreptococcaceae"; "Peptostreptococcaceae Incertae Sedis"; otu_763
a2_m13f.ab1	4565	79.59	0.965706	580	RDP:Bacteria; Proteobacteria; Alphaproteobacteria; Rhodospirillales; Rhodospirillaceae; Skermanella; otu_1139
a3_m13f.ab1	78887	77.47	0.927409	809	RDP:Bacteria; Proteobacteria; Alphaproteobacteria; Rhizobiales; Bradyrhizobiaceae; Balneimonas; otu_984
a4_m13f.ab1	138057	95.13	0.980996	593	RDP:Bacteria; Firmicutes; "Bacilli"; Bacillales; Bacillaceae; "Bacillaceae 1"; Bacillus; Bacillus c; otu_664
a5_m13f.ab1	143617	98.78	0.997914	481	RDP:Bacteria; Proteobacteria; Betaproteobacteria; Burkholderiales; Comamonadaceae; Variovorax; otu_1219
a6_m13f.ab1	39961	75.18	0.918296	602	RDP:Bacteria; Proteobacteria; Betaproteobacteria; Burkholderiales; Burkholderiaceae; Burkholderia; otu_1187
a7_m13f.ab1	152942	90.57	0.968337	587	RDP:Bacteria; Proteobacteria; Betaproteobacteria; Burkholderiales; Comamonadaceae; Acidovorax; otu_1198
a8_m13f.ab1	63192	88.58	0.982944	595	RDP:Bacteria; Proteobacteria; Betaproteobacteria; Burkholderiales; Oxalobacteraceae; Massilia; otu_1245
a9_m13f.ab1	32581	70.86	0.916958	708	RDP:Bacteria; Bacteroidetes; Sphingobacteria; Sphingobacteriales; unclassified_Sphingobacteriales; otu_508
b10_m13f.ab1	144292	69.99	0.938353	612	RDP:Bacteria; Bacteroidetes; Sphingobacteria; Sphingobacteriales; Sphingobacteriaceae; Pedobacter; otu_505
b11_m13f.ab1	153137	60.38	0.893471	536	RDP:Bacteria; Bacteroidetes; Sphingobacteria; Sphingobacteriales; Flexibacteraceae; Effluviibacter; otu_482
b12_m13f.ab1	106543	92.05	0.988249	601	RDP:Bacteria; Proteobacteria; Alphaproteobacteria; Rhizobiales; Bradyrhizobiaceae; Balneimonas; otu_984
b1_m13f.ab1	147892	98.54	0.99665	597	RDP:Bacteria; Proteobacteria; Gammaproteobacteria; Pseudomonadales; Pseudomonadaceae; Pseudomonas; otu_1600
b2_m13f.ab1	239844	76.51	0.943513	608	RDP:Bacteria; Bacteroidetes; Sphingobacteria; Sphingobacteriales; Flexibacteraceae; unclassified_Flexibacteraceae; otu_500
b3_m13f.ab1	160551	91.92	0.989848	791	RDP:Bacteria; Bacteroidetes; Sphingobacteria; Sphingobacteriales; Sphingobacteriaceae; Pedobacter; otu_505
b4_m13f.ab1	245953	95.07	0.981694	608	RDP:Bacteria; Firmicutes; "Bacilli"; Bacillales; Bacillaceae; "Bacillaceae 1"; Bacillus; Bacillus c; otu_664
b5_m13f.ab1	156518	97.22	0.982639	528	RDP:Bacteria; Actinobacteria; Actinobacteria; Actinobacteridae; Actinomycetales; Micrococcineae; Micrococcaceae; Arthrobacter; otu_212
b6_m13f.ab1	9664	97.77	0.992319	526	RDP:Bacteria; Proteobacteria; Gammaproteobacteria; Enterobacteriales; Enterobacteriaceae; unclassified_Enterobacteriaceae; otu_1527
b7_m13f.ab1	104669	94.16	0.952306	589	RDP:Bacteria; Proteobacteria; Betaproteobacteria; Burkholderiales; Comamonadaceae; Ramlibacter; otu_1215
b8_m13f.ab1	144897	92.47	0.959035	732	RDP:Bacteria; Proteobacteria; Betaproteobacteria; Burkholderiales; Comamonadaceae; Acidovorax; otu_1198
b9_m13f.ab1	138528	89.57	0.984586	727	RDP:Bacteria; Proteobacteria; Alphaproteobacteria; Rhodobacterales; Rhodobacteraceae; Paracoccus; otu_1072
c10_m13f.ab1	182143	95.21	0.994368	535	RDP:Bacteria; Proteobacteria; Betaproteobacteria; Burkholderiales; Oxalobacteraceae; unclassified_Oxalobacteraceae; otu_1249
c11_m13f.ab1	141116	77.42	0.968482	653	RDP:Bacteria; Proteobacteria; Deltaproteobacteria; Bdellovibrionales; Bacteriovoracaceae; Bacteriovorax; otu_1303
c12_m13f.ab1	139019	81.80	0.950823	531	RDP:Bacteria; Proteobacteria; Betaproteobacteria; Burkholderiales; unclassified_Burkholderiales; otu_1250
c1_m13f.ab1	131809	91.22	0.964791	737	RDP:Bacteria; Proteobacteria; Alphaproteobacteria; Rhizobiales; Bradyrhizobiaceae; Balneimonas; otu_984
c2_m13f.ab1	186160	79.23	0.961797	672	RDP:Bacteria; Verrucomicrobia; Verrucomicrobiae; Verrucomicrobiales; Subdivision 3; Subdivision 3_genera_incertae_sedis; otu_1688
c3_m13f.ab1	74636	89.65	0.980531	472	RDP:Bacteria; Proteobacteria; Betaproteobacteria; Burkholderiales; Comamonadaceae; Variovorax; otu_1219
c4_m13f.ab1	141541	93.44	0.988729	716	RDP:Bacteria; Firmicutes; "Bacilli"; Bacillales; "Paenibacillaceae"; "Paenibacillaceae 1"; Paenibacillus; otu_641
c5_m13f.ab1	152427	76.42	0.954428	658	RDP:Bacteria; Bacteroidetes; Sphingobacteria; Sphingobacteriales; Flexibacteraceae; Niastella; otu_494
c7_m13f.ab1	159515	49.20	0.823619	660	RDP:Bacteria; Chloroflexi; Chloroflexi; Chloroflexales; Oscillochloridaceae; Oscillochloris; otu_536
c8_m13f.ab1	159873	98.86	0.996723	612	RDP:Bacteria; Proteobacteria; Gammaproteobacteria; Pseudomonadales; Pseudomonadaceae; Pseudomonas; otu_1600
c9_m13f.ab1	40899	84.27	0.982261	403	RDP:Bacteria; Firmicutes; "Bacilli"; Bacillales; "Paenibacillaceae"; "Paenibacillaceae 1"; Paenibacillus; otu_641
d10_m13f.ab1	161644	98.25	0.995022	605	RDP:Bacteria; Proteobacteria; Gammaproteobacteria; Pseudomonadales; Pseudomonadaceae; Pseudomonas; otu_1600
d11_m13f.ab1	34542	98.23	0.999993	315	RDP:Bacteria; Proteobacteria; Gammaproteobacteria; Xanthomonadales; Xanthomonadaceae; Stenotrophomonas; otu_1643
d12_m13f.ab1	2826	78.78	0.950126	583	RDP:Bacteria; Planctomycetes; Planctomycetacia; Planctomycetales; Planctomycetaceae; Pirellula; otu_962
d1_m13f.ab1	65687	57.33	0.857964	619	RDP:Bacteria; Unclassified; otu_97
d2_m13f.ab1	123738	88.01	0.971636	576	RDP:Bacteria; Bacteroidetes; Sphingobacteria; Sphingobacteriales; unclassified_Sphingobacteriales; otu_508
d3_m13f.ab1	113282	87.61	0.983031	598	RDP:Bacteria; Proteobacteria; Betaproteobacteria; Burkholderiales; Comamonadaceae; Ramlibacter; otu_1215
d4_m13f.ab1	186736	71.03	0.940533	702	RDP:Bacteria; Bacteroidetes; Sphingobacteria; Sphingobacteriales; unclassified_Sphingobacteriales; otu_508
d5_m13f.ab1	182143	94.09	0.992479	535	RDP:Bacteria; Proteobacteria; Betaproteobacteria; Burkholderiales; Oxalobacteraceae; unclassified_Oxalobacteraceae; otu_1249
d6_m13f.ab1	141541	94.44	0.988278	603	RDP:Bacteria; Firmicutes; "Bacilli"; Bacillales; "Paenibacillaceae"; "Paenibacillaceae 1"; Paenibacillus; otu_641
d7_m13f.ab1	249524	92.75	0.966578	705	RDP:Bacteria; Proteobacteria; Alphaproteobacteria; Rhizobiales; Hyphomicrobiaceae; Devosia; otu_1003
d8_m13f.ab1	72737	100.00	0.998583	704	RDP:Bacteria; Proteobacteria; Gammaproteobacteria; Pseudomonadales; Pseudomonadaceae; Pseudomonas; otu_1600
d9_m13f.ab1	138093	81.47	0.95575	702	RDP:Bacteria; Firmicutes; "Bacilli"; Bacillales; Planococcaceae; Pasteuriaceae Incertae Sedis; otu_704
e10_m13f.ab1	82223	81.95	0.94748	691	RDP:Bacteria; Bacteroidetes; Sphingobacteria; Sphingobacteriales; Flexibacteraceae; Niastella; otu_494
e11_m13f.ab1	144285	94.91	0.983816	503	RDP:Bacteria; Actinobacteria; Actinobacteria; Actinobacteridae; Actinomycetales; Micrococcineae; Micrococcaceae; Arthrobacter; otu_212
e12_m13f.ab1	239660	100.00	0.978497	429	RDP:Bacteria; Firmicutes; "Bacilli"; Bacillales; Bacillaceae; "Bacillaceae 1"; Bacillus; Bacillus c; otu_664
e1_m13f.ab1	102200	99.09	0.996301	813	RDP:Bacteria; Proteobacteria; Gammaproteobacteria; Pseudomonadales; Pseudomonadaceae; Pseudomonas; otu_1600
e2_m13f.ab1	220737	97.19	0.994978	597	RDP:Bacteria; Proteobacteria; Gammaproteobacteria; Enterobacteriales; Enterobacteriaceae; Serratia; otu_1521
e3_m13f.ab1	151686	76.09	0.959326	606	RDP:Bacteria; Firmicutes; "Clostridia"; Clostridiales; "Peptostreptococcaceae"; "Peptostreptococcaceae Incertae Sedis"; otu_763
e4_m13f.ab1	171095	97.94	0.968424	556	RDP:Bacteria; Firmicutes; "Bacilli"; Bacillales; Bacillaceae; "Bacillaceae 1"; Bacillus; Bacillus c; otu_664
e5_m13f.ab1	147892	98.00	0.996737	613	RDP:Bacteria; Proteobacteria; Gammaproteobacteria; Pseudomonadales; Pseudomonadaceae; Pseudomonas; otu_1600
e6_m13f.ab1	264757	61.38	0.893805	602	RDP:Bacteria; Proteobacteria; Alphaproteobacteria; Rhizobiales; unclassified_Rhizobiales; otu_1047
e7_m13f.ab1	142762	92.26	0.968032	609	RDP:Bacteria; Proteobacteria; Betaproteobacteria; Methylophilales; Methylophilaceae; Methylophilus; otu_1257
e8_m13f.ab1	143042	97.67	0.995007	604	RDP:Bacteria; Actinobacteria; Actinobacteria; Actinobacteridae; Actinomycetales; Micrococcineae; Micrococcaceae; Arthrobacter; otu_212
e9_m13f.ab1	113872	77.39	0.958992	629	RDP:Bacteria; Bacteroidetes; Sphingobacteria; Sphingobacteriales; Flexibacteraceae; Niastella; otu_494
f10_m13f.ab1	5605	96.11	0.999993	518	RDP:Bacteria; Proteobacteria; Alphaproteobacteria; Caulobacterales; Caulobacteraceae; Brevundimonas; otu_966
f11_m13f.ab1	2481	89.29	0.987261	631	RDP:Bacteria; Bacteroidetes; Sphingobacteria; Sphingobacteriales; Sphingobacteriaceae; Pedobacter; otu_505
f12_m13f.ab1	144521	92.45	0.983671	623	RDP:Bacteria; Actinobacteria; Actinobacteria; Actinobacteridae; Actinomycetales; Micrococcineae; Micrococcaceae; Arthrobacter; otu_212
f1_m13f.ab1	149172	97.29	0.977479	593	RDP:Bacteria; Firmicutes; "Bacilli"; Bacillales; Bacillaceae; "Bacillaceae 1"; Bacillus; Bacillus c; otu_664
f2_m13f.ab1	143750	97.63	0.99556	452	RDP:Bacteria; Proteobacteria; Gammaproteobacteria; Pseudomonadales; Pseudomonadaceae; Pseudomonas; otu_1600
f3_m13f.ab1	172764	86.54	0.976665	743	RDP:Bacteria; Proteobacteria; Betaproteobacteria; Burkholderiales; Comamonadaceae; Curvibacter; otu_1204
f4_m13f.ab1	111181	98.51	0.994484	728	RDP:Bacteria; Proteobacteria; Gammaproteobacteria; Enterobacteriales; Enterobacteriaceae; Shigella; otu_1522
f5_m13f.ab1	101277	80.57	0.940867	565	RDP:Bacteria; Bacteroidetes; Sphingobacteria; Sphingobacteriales; unclassified_Sphingobacteriales; otu_508
f6_m13f.ab1	72737	100.00	0.998205	557	RDP:Bacteria; Proteobacteria; Gammaproteobacteria; Pseudomonadales; Pseudomonadaceae; Pseudomonas; otu_1600
f7_m13f.ab1	113872	73.53	0.950969	573	RDP:Bacteria; Bacteroidetes; Sphingobacteria; Sphingobacteriales; Flexibacteraceae; Niastella; otu_494
f8_m13f.ab1	5508	83.95	0.957044	653	RDP:Bacteria; Proteobacteria; Alphaproteobacteria; Caulobacterales; Caulobacteraceae; Phenylobacterium; otu_968
f9_m13f.ab1	169404	90.53	0.989993	605	RDP:Bacteria; Proteobacteria; Alphaproteobacteria; Rhizobiales; Bradyrhizobiaceae; Balneimonas; otu_984
g10_m13f.ab1	183510	90.12	0.974456	596	RDP:Bacteria; Bacteroidetes; Sphingobacteria; Sphingobacteriales; Sphingobacteriaceae; Pedobacter; otu_505
g11_m13f.ab1	61192	87.19	0.948411	607	RDP:Bacteria; Proteobacteria; Betaproteobacteria; Burkholderiales; Oxalobacteraceae; unclassified_Oxalobacteraceae; otu_1249
g12_m13f.ab1	114849	87.23	0.977901	598	RDP:Bacteria; Proteobacteria; Betaproteobacteria; Methylophilales; Methylophilaceae; Methylophilus; otu_1257
g1_m13f.ab1	107526	85.71	0.957582	535	RDP:Bacteria; Proteobacteria; Betaproteobacteria; Rhodocyclales; Rhodocyclaceae; unclassified_Rhodocyclaceae; otu_1300
g2_m13f.ab1	72737	98.67	0.99851	669	RDP:Bacteria; Proteobacteria; Gammaproteobacteria; Pseudomonadales; Pseudomonadaceae; Pseudomonas; otu_1600
g3_m13f.ab1	111252	81.31	0.943571	618	RDP:Bacteria; Proteobacteria; Alphaproteobacteria; Rhizobiales; unclassified_Rhizobiales; otu_1047
g4_m13f.ab1	210389	97.47	0.998147	542	RDP:Bacteria; Proteobacteria; Gammaproteobacteria; Pseudomonadales; Pseudomonadaceae; Pseudomonas; otu_1600
g5_m13f.ab1	72737	99.10	0.996519	575	RDP:Bacteria; Proteobacteria; Gammaproteobacteria; Pseudomonadales; Pseudomonadaceae; Pseudomonas; otu_1600
g6_m13f.ab1	151174	87.01	0.979645	596	RDP:Bacteria; Bacteroidetes; Sphingobacteria; Sphingobacteriales; Flexibacteraceae; Niastella; otu_494
g7_m13f.ab1	149420	96.25	0.988205	599	RDP:Bacteria; Proteobacteria; Alphaproteobacteria; Rhizobiales; Bradyrhizobiaceae; Bradyrhizobium; otu_987
g8_m13f.ab1	83295	77.57	0.959311	608	RDP:Bacteria; Proteobacteria; Gammaproteobacteria; unclassified_Gammaproteobacteria; otu_1620
h10_m13f.ab1	177816	99.12	0.99835	607	RDP:Bacteria; Proteobacteria; Gammaproteobacteria; Pseudomonadales; Pseudomonadaceae; Pseudomonas; otu_1600
h11_m13f.ab1	71810	96.58	0.998263	578	RDP:Bacteria; Proteobacteria; Gammaproteobacteria; Pseudomonadales; Pseudomonadaceae; Pseudomonas; otu_1600
h12_m13f.ab1	153000	98.83	0.995037	606	RDP:Bacteria; Proteobacteria; Gammaproteobacteria; Pseudomonadales; Pseudomonadaceae; Pseudomonas; otu_1600
h1_m13f.ab1	93987	96.01	0.993205	743	RDP:Bacteria; Actinobacteria; Actinobacteria; Actinobacteridae; Actinomycetales; Micrococcineae; Micrococcaceae; Arthrobacter; otu_212
h2_m13f.ab1	209828	61.61	0.908383	681	RDP:Bacteria; BRC1; BRC1_genera_incertae_sedis; otu_510
h3_m13f.ab1	142832	70.14	0.943207	536	RDP:Bacteria; Bacteroidetes; Sphingobacteria; Sphingobacteriales; Flexibacteraceae; Niastella; otu_494
h4_m13f.ab1	220124	87.50	0.958948	531	RDP:Bacteria; Proteobacteria; Alphaproteobacteria; Rhizobiales; unclassified_Rhizobiales; otu_1047
h5_m13f.ab1	12438	96.58	0.994499	734	RDP:Bacteria; Actinobacteria; Actinobacteria; Actinobacteridae; Actinomycetales; Micrococcineae; Micrococcaceae; Arthrobacter; otu_212
h6_m13f.ab1	60594	50.08	0.785612	559	RDP:Bacteria; Chloroflexi; Chloroflexi; Chloroflexales; Chloroflexaceae; Chloroflexus; otu_532
h7_m13f.ab1	2481	90.58	0.986781	761	RDP:Bacteria; Bacteroidetes; Sphingobacteria; Sphingobacteriales; Sphingobacteriaceae; Pedobacter; otu_505
h8_m13f.ab1	158700	94.94	0.969616	540	RDP:Bacteria; Proteobacteria; Betaproteobacteria; Burkholderiales; Oxalobacteraceae; Massilia; otu_1245
h9_m13f.ab1	155695	95.86	0.980299	623	RDP:Bacteria; Firmicutes; "Bacilli"; Bacillales; Bacillaceae; "Bacillaceae 1"; Bacillus; Bacillus c; otu_664
