# Supplementary material for: Culture-Independent Investigation of the Microbiome Associated with the Nematode Acrobeloides maximus
Source: PLoS One. 2013 Jul 22;8(7):e67425. doi: 10.1371/journal.pone.0067425 (PMC3718782; doi:10.1371/journal.pone.0067425)
Supplement: Data S3 — Classification algorithm output for all samples from the Greengenes classify algorithm. (ZIP) [file pone.0067425.s003.zip › Classifications NemSym/classifications_ltc2a_NAST.fasta19716.xls]

sequence_id	RDP prokMSA_id	RDP Simrank id	RDP DNAML id	RDP DNAML columns	RDP tax string
a10_m13f.ab1	192693	94.3	0.953003	597	RDP:Bacteria	Proteobacteria	Betaproteobacteria	Burkholderiales	Comamonadaceae	Curvibacter	otu_1204
a11_m13f.ab1	139385	97.37	0.963977	601	RDP:Bacteria	Proteobacteria	Betaproteobacteria	Burkholderiales	Alcaligenaceae	Achromobacter	otu_1172
a12_m13f.ab1	141868	75.58	0.957451	627	RDP:Bacteria	Bacteroidetes	Sphingobacteria	Sphingobacteriales	Crenotrichaceae	Chitinophaga	otu_462
a1_m13f.ab1	100076	97.98	0.995109	615	RDP:Bacteria	Proteobacteria	Gammaproteobacteria	Pseudomonadales	Pseudomonadaceae	Pseudomonas	otu_1600
a2_m13f.ab1	73994	89.28	0.945635	523	RDP:Bacteria	Proteobacteria	Betaproteobacteria	Burkholderiales	Alcaligenaceae	Achromobacter	otu_1172
a3_m13f.ab1	2481	89.57	0.98399	630	RDP:Bacteria	Bacteroidetes	Sphingobacteria	Sphingobacteriales	Sphingobacteriaceae	Pedobacter	otu_505
a4_m13f.ab1	100076	96.79	0.995051	607	RDP:Bacteria	Proteobacteria	Gammaproteobacteria	Pseudomonadales	Pseudomonadaceae	Pseudomonas	otu_1600
a5_m13f.ab1	149921	96.14	0.993452	613	RDP:Bacteria	Proteobacteria	Gammaproteobacteria	Pseudomonadales	Pseudomonadaceae	Pseudomonas	otu_1600
a6_m13f.ab1	110515	92.43	0.980023	611	RDP:Bacteria	Proteobacteria	Alphaproteobacteria	Caulobacterales	Caulobacteraceae	Brevundimonas	otu_966
a7_m13f.ab1	7045	92.42	0.948483	588	RDP:Bacteria	Proteobacteria	Betaproteobacteria	Burkholderiales	Comamonadaceae	Acidovorax	otu_1198
a8_m13f.ab1	135526	85.02	0.965328	593	RDP:Bacteria	Proteobacteria	Alphaproteobacteria	Sphingomonadales	Sphingomonadaceae	Sphingomonas	otu_1166
a9_m13f.ab1	110515	92.95	0.983903	756	RDP:Bacteria	Proteobacteria	Alphaproteobacteria	Caulobacterales	Caulobacteraceae	Brevundimonas	otu_966
b10_m13f.ab1	139385	97.4	0.964413	608	RDP:Bacteria	Proteobacteria	Betaproteobacteria	Burkholderiales	Alcaligenaceae	Achromobacter	otu_1172
b11_m13f.ab1	155330	94.01	0.952989	596	RDP:Bacteria	Proteobacteria	Betaproteobacteria	Burkholderiales	Comamonadaceae	Curvibacter	otu_1204
b12_m13f.ab1	135526	86.69	0.967044	655	RDP:Bacteria	Proteobacteria	Alphaproteobacteria	Sphingomonadales	Sphingomonadaceae	Sphingomonas	otu_1166
b1_m13f.ab1	173010	93.91	0.989877	700	RDP:Bacteria	Proteobacteria	Alphaproteobacteria	Caulobacterales	Caulobacteraceae	Brevundimonas	otu_966
b2_m13f.ab1	110515	93.25	0.978467	663	RDP:Bacteria	Proteobacteria	Alphaproteobacteria	Caulobacterales	Caulobacteraceae	Brevundimonas	otu_966
b3_m13f.ab1	110515	93.41	0.983307	669	RDP:Bacteria	Proteobacteria	Alphaproteobacteria	Caulobacterales	Caulobacteraceae	Brevundimonas	otu_966
b4_m13f.ab1	100802	96.14	0.996984	665	RDP:Bacteria	Proteobacteria	Alphaproteobacteria	Caulobacterales	Caulobacteraceae	Brevundimonas	otu_966
b5_m13f.ab1	6196	93.47	0.990095	609	RDP:Bacteria	Proteobacteria	Alphaproteobacteria	Sphingomonadales	Sphingomonadaceae	Sphingobium	otu_1165
b6_m13f.ab1	110515	91.97	0.980241	669	RDP:Bacteria	Proteobacteria	Alphaproteobacteria	Caulobacterales	Caulobacteraceae	Brevundimonas	otu_966
b7_m13f.ab1	149921	97.06	0.993234	593	RDP:Bacteria	Proteobacteria	Gammaproteobacteria	Pseudomonadales	Pseudomonadaceae	Pseudomonas	otu_1600
b8_m13f.ab1	192693	92.69	0.954791	597	RDP:Bacteria	Proteobacteria	Betaproteobacteria	Burkholderiales	Comamonadaceae	Curvibacter	otu_1204
b9_m13f.ab1	192693	92.36	0.949413	597	RDP:Bacteria	Proteobacteria	Betaproteobacteria	Burkholderiales	Comamonadaceae	Curvibacter	otu_1204
c10_m13f.ab1	110515	93.41	0.983307	669	RDP:Bacteria	Proteobacteria	Alphaproteobacteria	Caulobacterales	Caulobacteraceae	Brevundimonas	otu_966
c11_m13f.ab1	110515	93.53	0.981781	669	RDP:Bacteria	Proteobacteria	Alphaproteobacteria	Caulobacterales	Caulobacteraceae	Brevundimonas	otu_966
c12_m13f.ab1	106695	96.84	0.993438	613	RDP:Bacteria	Proteobacteria	Gammaproteobacteria	Pseudomonadales	Pseudomonadaceae	Pseudomonas	otu_1600
c1_m13f.ab1	154766	83.86	0.974005	742	RDP:Bacteria	Bacteroidetes	Sphingobacteria	Sphingobacteriales	Crenotrichaceae	Chitinophaga	otu_462
c2_m13f.ab1	100802	96.14	0.996984	664	RDP:Bacteria	Proteobacteria	Alphaproteobacteria	Caulobacterales	Caulobacteraceae	Brevundimonas	otu_966
c3_m13f.ab1	2481	90.16	0.984906	601	RDP:Bacteria	Bacteroidetes	Sphingobacteria	Sphingobacteriales	Sphingobacteriaceae	Pedobacter	otu_505
c4_m13f.ab1	129875	96.2	0.968526	655	RDP:Bacteria	Proteobacteria	Alphaproteobacteria	Sphingomonadales	Sphingomonadaceae	Sphingobium	otu_1165
c5_m13f.ab1	100802	96.34	0.997159	706	RDP:Bacteria	Proteobacteria	Alphaproteobacteria	Caulobacterales	Caulobacteraceae	Brevundimonas	otu_966
c6_m13f.ab1	210389	98.94	0.997013	671	RDP:Bacteria	Proteobacteria	Gammaproteobacteria	Pseudomonadales	Pseudomonadaceae	Pseudomonas	otu_1600
c7_m13f.ab1	100802	96.11	0.996955	658	RDP:Bacteria	Proteobacteria	Alphaproteobacteria	Caulobacterales	Caulobacteraceae	Brevundimonas	otu_966
c8_m13f.ab1	263089	97.65	0.984688	595	RDP:Bacteria	Proteobacteria	Betaproteobacteria	Burkholderiales	Alcaligenaceae	unclassified_Alcaligenaceae	otu_1186
c9_m13f.ab1	2481	89.74	0.985662	632	RDP:Bacteria	Bacteroidetes	Sphingobacteria	Sphingobacteriales	Sphingobacteriaceae	Pedobacter	otu_505
d10_m13f.ab1	100802	95.68	0.996548	581	RDP:Bacteria	Proteobacteria	Alphaproteobacteria	Caulobacterales	Caulobacteraceae	Brevundimonas	otu_966
d11_m13f.ab1	129875	95.03	0.972378	520	RDP:Bacteria	Proteobacteria	Alphaproteobacteria	Sphingomonadales	Sphingomonadaceae	Sphingobium	otu_1165
d12_m13f.ab1	141868	76.92	0.960111	668	RDP:Bacteria	Bacteroidetes	Sphingobacteria	Sphingobacteriales	Crenotrichaceae	Chitinophaga	otu_462
d1_m13f.ab1	100802	95.61	0.995473	665	RDP:Bacteria	Proteobacteria	Alphaproteobacteria	Caulobacterales	Caulobacteraceae	Brevundimonas	otu_966
d2_m13f.ab1	149921	97.08	0.993263	596	RDP:Bacteria	Proteobacteria	Gammaproteobacteria	Pseudomonadales	Pseudomonadaceae	Pseudomonas	otu_1600
d3_m13f.ab1	2481	90.22	0.986505	671	RDP:Bacteria	Bacteroidetes	Sphingobacteria	Sphingobacteriales	Sphingobacteriaceae	Pedobacter	otu_505
d4_m13f.ab1	107787	98.97	0.961724	594	RDP:Bacteria	Proteobacteria	Betaproteobacteria	Burkholderiales	Alcaligenaceae	Achromobacter	otu_1172
d5_m13f.ab1	100802	95.59	0.996461	567	RDP:Bacteria	Proteobacteria	Alphaproteobacteria	Caulobacterales	Caulobacteraceae	Brevundimonas	otu_966
d6_m13f.ab1	110515	92.76	0.981113	646	RDP:Bacteria	Proteobacteria	Alphaproteobacteria	Caulobacterales	Caulobacteraceae	Brevundimonas	otu_966
d7_m13f.ab1	129875	95.69	0.966375	614	RDP:Bacteria	Proteobacteria	Alphaproteobacteria	Sphingomonadales	Sphingomonadaceae	Sphingobium	otu_1165
d8_m13f.ab1	107529	93.71	0.98838	693	RDP:Bacteria	Bacteroidetes	Sphingobacteria	Sphingobacteriales	Sphingobacteriaceae	Pedobacter	otu_505
d9_m13f.ab1	139068	73.96	0.870202	267	RDP:Bacteria	Proteobacteria	Betaproteobacteria	Burkholderiales	Comamonadaceae	Variovorax	otu_1219
e10_m13f.ab1	100802	94.99	0.994702	569	RDP:Bacteria	Proteobacteria	Alphaproteobacteria	Caulobacterales	Caulobacteraceae	Brevundimonas	otu_966
e11_m13f.ab1	153232	91.92	0.949384	596	RDP:Bacteria	Proteobacteria	Betaproteobacteria	Burkholderiales	Comamonadaceae	Curvibacter	otu_1204
e12_m13f.ab1	110515	92.43	0.981781	669	RDP:Bacteria	Proteobacteria	Alphaproteobacteria	Caulobacterales	Caulobacteraceae	Brevundimonas	otu_966
e1_m13f.ab1	110515	94.42	0.985924	791	RDP:Bacteria	Proteobacteria	Alphaproteobacteria	Caulobacterales	Caulobacteraceae	Brevundimonas	otu_966
e2_m13f.ab1	110515	93.55	0.983307	669	RDP:Bacteria	Proteobacteria	Alphaproteobacteria	Caulobacterales	Caulobacteraceae	Brevundimonas	otu_966
e3_m13f.ab1	114124	88.94	0.977959	602	RDP:Bacteria	Proteobacteria	Alphaproteobacteria	Sphingomonadales	Sphingomonadaceae	Sphingomonas	otu_1166
e4_m13f.ab1	100802	95.68	0.996548	581	RDP:Bacteria	Proteobacteria	Alphaproteobacteria	Caulobacterales	Caulobacteraceae	Brevundimonas	otu_966
e5_m13f.ab1	154766	82.34	0.973628	578	RDP:Bacteria	Bacteroidetes	Sphingobacteria	Sphingobacteriales	Crenotrichaceae	Chitinophaga	otu_462
e6_m13f.ab1	90289	84.8	0.928004	607	RDP:Bacteria	Proteobacteria	Betaproteobacteria	Burkholderiales	Comamonadaceae	Hydrogenophaga	otu_1208
e7_m13f.ab1	100802	95.67	0.996534	580	RDP:Bacteria	Proteobacteria	Alphaproteobacteria	Caulobacterales	Caulobacteraceae	Brevundimonas	otu_966
e8_m13f.ab1	110515	93.41	0.983307	669	RDP:Bacteria	Proteobacteria	Alphaproteobacteria	Caulobacterales	Caulobacteraceae	Brevundimonas	otu_966
e9_m13f.ab1	110515	91.6	0.981767	669	RDP:Bacteria	Proteobacteria	Alphaproteobacteria	Caulobacterales	Caulobacteraceae	Brevundimonas	otu_966
f10_m13f.ab1	241234	86.53	0.973424	656	RDP:Bacteria	Proteobacteria	Betaproteobacteria	Burkholderiales	Comamonadaceae	unclassified_Comamonadaceae	otu_1218
f11_m13f.ab1	100802	95.07	0.994804	580	RDP:Bacteria	Proteobacteria	Alphaproteobacteria	Caulobacterales	Caulobacteraceae	Brevundimonas	otu_966
f12_m13f.ab1	101529	100	0.999993	555	RDP:Bacteria	Proteobacteria	Alphaproteobacteria	Rhizobiales	Brucellaceae	Ochrobactrum	otu_995
f1_m13f.ab1	99693	100	0.987057	626	RDP:Bacteria	Proteobacteria	Alphaproteobacteria	Rhizobiales	Brucellaceae	Ochrobactrum	otu_995
f2_m13f.ab1	100802	95.07	0.994804	580	RDP:Bacteria	Proteobacteria	Alphaproteobacteria	Caulobacterales	Caulobacteraceae	Brevundimonas	otu_966
f3_m13f.ab1	90689	100	0.999993	300	RDP:Bacteria	Proteobacteria	Alphaproteobacteria	Caulobacterales	Caulobacteraceae	Brevundimonas	otu_966
f4_m13f.ab1	149921	96.14	0.991025	671	RDP:Bacteria	Proteobacteria	Gammaproteobacteria	Pseudomonadales	Pseudomonadaceae	Pseudomonas	otu_1600
f5_m13f.ab1	40116	92.83	0.992508	536	RDP:Bacteria	Proteobacteria	Gammaproteobacteria	Pseudomonadales	Pseudomonadaceae	Pseudomonas	otu_1600
f6_m13f.ab1	154766	83.01	0.973628	578	RDP:Bacteria	Bacteroidetes	Sphingobacteria	Sphingobacteriales	Crenotrichaceae	Chitinophaga	otu_462
f7_m13f.ab1	139385	97.37	0.963977	601	RDP:Bacteria	Proteobacteria	Betaproteobacteria	Burkholderiales	Alcaligenaceae	Achromobacter	otu_1172
f8_m13f.ab1	192693	92.27	0.948716	589	RDP:Bacteria	Proteobacteria	Betaproteobacteria	Burkholderiales	Comamonadaceae	Curvibacter	otu_1204
f9_m13f.ab1	154766	83.44	0.974979	730	RDP:Bacteria	Bacteroidetes	Sphingobacteria	Sphingobacteriales	Crenotrichaceae	Chitinophaga	otu_462
g10_m13f.ab1	197395	96.36	0.993336	452	RDP:Bacteria	Proteobacteria	Gammaproteobacteria	Pseudomonadales	Pseudomonadaceae	Pseudomonas	otu_1600
g11_m13f.ab1	153232	91.85	0.950009	603	RDP:Bacteria	Proteobacteria	Betaproteobacteria	Burkholderiales	Comamonadaceae	Curvibacter	otu_1204
g12_m13f.ab1	108672	99.71	0.996737	614	RDP:Bacteria	Proteobacteria	Alphaproteobacteria	Rhizobiales	Brucellaceae	Ochrobactrum	otu_995
g1_m13f.ab1	110515	93.55	0.983307	669	RDP:Bacteria	Proteobacteria	Alphaproteobacteria	Caulobacterales	Caulobacteraceae	Brevundimonas	otu_966
g2_m13f.ab1	129875	95.22	0.966884	655	RDP:Bacteria	Proteobacteria	Alphaproteobacteria	Sphingomonadales	Sphingomonadaceae	Sphingobium	otu_1165
g3_m13f.ab1	241974	88.62	0.974456	600	RDP:Bacteria	Proteobacteria	Alphaproteobacteria	Rhizobiales	Rhizobiaceae	unclassified_Rhizobiaceae	otu_1042
g4_m13f.ab1	256080	90.34	0.992915	705	RDP:Bacteria	Bacteroidetes	Flavobacteria	Flavobacteriales	Flavobacteriaceae	Flavobacterium	otu_419
g5_m13f.ab1	173010	92.9	0.983089	663	RDP:Bacteria	Proteobacteria	Alphaproteobacteria	Caulobacterales	Caulobacteraceae	Brevundimonas	otu_966
g6_m13f.ab1	2481	89.56	0.984993	671	RDP:Bacteria	Bacteroidetes	Sphingobacteria	Sphingobacteriales	Sphingobacteriaceae	Pedobacter	otu_505
g7_m13f.ab1	100802	94.63	0.994819	581	RDP:Bacteria	Proteobacteria	Alphaproteobacteria	Caulobacterales	Caulobacteraceae	Brevundimonas	otu_966
g8_m13f.ab1	250589	90.08	0.988612	617	RDP:Bacteria	Bacteroidetes	Flavobacteria	Flavobacteriales	Flavobacteriaceae	Flavobacterium	otu_419
g9_m13f.ab1	104719	95.54	0.992508	536	RDP:Bacteria	Proteobacteria	Gammaproteobacteria	Pseudomonadales	Pseudomonadaceae	Pseudomonas	otu_1600
h11_m13f.ab1	100802	97.58	0.994993	402	RDP:Bacteria	Proteobacteria	Alphaproteobacteria	Caulobacterales	Caulobacteraceae	Brevundimonas	otu_966
h12_m13f.ab1	99693	98.55	0.979165	293	RDP:Bacteria	Proteobacteria	Alphaproteobacteria	Rhizobiales	Brucellaceae	Ochrobactrum	otu_995
h1_m13f.ab1	129875	94.81	0.96466	614	RDP:Bacteria	Proteobacteria	Alphaproteobacteria	Sphingomonadales	Sphingomonadaceae	Sphingobium	otu_1165
h2_m13f.ab1	153232	91.92	0.949384	596	RDP:Bacteria	Proteobacteria	Betaproteobacteria	Burkholderiales	Comamonadaceae	Curvibacter	otu_1204
h3_m13f.ab1	100802	95.67	0.996534	579	RDP:Bacteria	Proteobacteria	Alphaproteobacteria	Caulobacterales	Caulobacteraceae	Brevundimonas	otu_966
h4_m13f.ab1	99693	98.6	0.997013	671	RDP:Bacteria	Proteobacteria	Alphaproteobacteria	Rhizobiales	Brucellaceae	Ochrobactrum	otu_995
h5_m13f.ab1	110515	93.53	0.983627	682	RDP:Bacteria	Proteobacteria	Alphaproteobacteria	Caulobacterales	Caulobacteraceae	Brevundimonas	otu_966
h6_m13f.ab1	110515	92.42	0.981767	669	RDP:Bacteria	Proteobacteria	Alphaproteobacteria	Caulobacterales	Caulobacteraceae	Brevundimonas	otu_966
h7_m13f.ab1	106695	98.11	0.998161	545	RDP:Bacteria	Proteobacteria	Gammaproteobacteria	Pseudomonadales	Pseudomonadaceae	Pseudomonas	otu_1600
h8_m13f.ab1	100802	95.68	0.996548	581	RDP:Bacteria	Proteobacteria	Alphaproteobacteria	Caulobacterales	Caulobacteraceae	Brevundimonas	otu_966
h9_m13f.ab1	90289	92.78	0.962451	467	RDP:Bacteria	Proteobacteria	Betaproteobacteria	Burkholderiales	Comamonadaceae	Hydrogenophaga	otu_1208
