# Supplementary material for: Culture-Independent Investigation of the Microbiome Associated with the Nematode Acrobeloides maximus
Source: PLoS One. 2013 Jul 22;8(7):e67425. doi: 10.1371/journal.pone.0067425 (PMC3718782; doi:10.1371/journal.pone.0067425)
Supplement: Data S3 — Classification algorithm output for all samples from the Greengenes classify algorithm. (ZIP) [file pone.0067425.s003.zip › Classifications NemSym/classifications_ltc3a_NAST.fasta11622.xls]

sequence_id	Hugenholtz prokMSA_id	Hugenholtz Simrank id	Hugenholtz DNAML id	Hugenholtz DNAML columns	Hugenholtz tax string							RDP prokMSA_id	RDP Simrank id	RDP DNAML id	RDP DNAML columns	RDP tax string							ncbi prokMSA_id	ncbi Simrank id	ncbi DNAML id	ncbi DNAML columns	ncbi tax string
a10_m13f.ab1	4823	98.07	0.980197	617	Hugenholtz:Bacteria	Proteobacteria	Alphaproteobacteria	Bradyrhizobiales	Unclassified	otu_1615		4823	98.07	0.980197	617	RDP:Bacteria	Proteobacteria	Alphaproteobacteria	Rhizobiales	Bradyrhizobiaceae	Bosea	otu_986	4823	98.07	0.980197	617	ncbi:Bacteria	Proteobacteria	Alphaproteobacteria	Rhizobiales	Bradyrhizobiaceae	Bosea	Unclassified	otu_2146
a11_m13f.ab1	232586	86.54	0.957843	661	Hugenholtz:Bacteria	Proteobacteria	Alphaproteobacteria	Devosia	otu_1677			232586	86.54	0.957843	661	RDP:Bacteria	Proteobacteria	Alphaproteobacteria	Rhizobiales	Hyphomicrobiaceae	Devosia	otu_1003	232586	86.54	0.957843	661	ncbi:Bacteria	Proteobacteria	Alphaproteobacteria	Rhizobiales	Hyphomicrobiaceae	Devosia	Unclassified	otu_2175
a12_m13f.ab1	141868	76.27	0.96091	629	Hugenholtz:Bacteria	Bacteroidetes	Saprospirales	Unclassified	otu_606			141868	76.27	0.96091	629	RDP:Bacteria	Bacteroidetes	Sphingobacteria	Sphingobacteriales	Crenotrichaceae	Chitinophaga	otu_462	141868	76.27	0.96091	629	ncbi:Bacteria	Unclassified	otu_205
a1_m13f.ab1	182778	75.58	0.969892	542	Hugenholtz:Bacteria	Bacteroidetes	Saprospirales	Unclassified	otu_606			182778	75.58	0.969892	542	RDP:Bacteria	Bacteroidetes	Sphingobacteria	Sphingobacteriales	Crenotrichaceae	Chitinophaga	otu_462	182778	75.58	0.969892	542	ncbi:Bacteria	Bacteroidetes	Sphingobacteria	Sphingobacteriales	Sphingobacteriales genera incertae sedis	Chitinophaga	Unclassified	otu_1033
a2_m13f.ab1	157674	93.76	0.98665	531	Hugenholtz:Bacteria	Proteobacteria	Gammaproteobacteria	Betaproteobacteria	Comamonadaceae	Unclassified	otu_1945	157674	93.76	0.98665	531	RDP:Bacteria	Proteobacteria	Betaproteobacteria	Burkholderiales	Comamonadaceae	Acidovorax	otu_1198	7045	94.56	0.988583	531	ncbi:Bacteria	Proteobacteria	Betaproteobacteria	Burkholderiales	Comamonadaceae	Acidovorax	Unclassified	otu_2593
a3_m13f.ab1	5187	99.27	0.998336	600	Hugenholtz:Bacteria	Proteobacteria	Alphaproteobacteria	Brucellaceae	otu_1639			5187	99.27	0.998336	600	RDP:Bacteria	Proteobacteria	Alphaproteobacteria	Rhizobiales	Brucellaceae	Ochrobactrum	otu_995	5187	99.27	0.998336	600	ncbi:Bacteria	Proteobacteria	Alphaproteobacteria	Rhizobiales	Brucellaceae	Ochrobactrum	Unclassified	otu_2163
a4_m13f.ab1	283118	90.29	0.984296	772	Hugenholtz:Bacteria	Bacteroidetes	Pedobacter	otu_602				283118	90.29	0.984296	772	RDP:Bacteria	Bacteroidetes	Sphingobacteria	Sphingobacteriales	Sphingobacteriaceae	Pedobacter	otu_505	2481	90.88	0.988293	772	ncbi:Bacteria	Bacteroidetes	Sphingobacteria	Sphingobacteriales	Sphingobacteriaceae	Pedobacter	Unclassified	otu_1023
a5_m13f.ab1	22529	96.62	0.956085	662	Hugenholtz:Bacteria	Proteobacteria	Gammaproteobacteria	Betaproteobacteria	Comamonadaceae	Verminephrobacter	otu_1963	22529	96.62	0.956085	662	RDP:Bacteria	Proteobacteria	Betaproteobacteria	Burkholderiales	Comamonadaceae	Acidovorax	otu_1198	22529	96.62	0.956085	662	ncbi:Bacteria	Proteobacteria	Betaproteobacteria	Burkholderiales	Comamonadaceae	Acidovorax	Unclassified	otu_2593
a6_m13f.ab1	283118	92.05	0.986563	602	Hugenholtz:Bacteria	Bacteroidetes	Pedobacter	otu_602				283118	92.05	0.986563	602	RDP:Bacteria	Bacteroidetes	Sphingobacteria	Sphingobacteriales	Sphingobacteriaceae	Pedobacter	otu_505	2481	90.13	0.986621	601	ncbi:Bacteria	Bacteroidetes	Sphingobacteria	Sphingobacteriales	Sphingobacteriaceae	Pedobacter	Unclassified	otu_1023
a7_m13f.ab1	242151	67.11	0.927786	655	Hugenholtz:Bacteria	Bacteroidetes	Saprospirales	Unclassified	otu_606			242151	67.11	0.927786	655	RDP:Bacteria	Bacteroidetes	Sphingobacteria	Sphingobacteriales	unclassified_Sphingobacteriales	otu_508		242151	67.11	0.927786	655	ncbi:Bacteria	Bacteroidetes	Unclassified	otu_684
a8_m13f.ab1	154766	82.64	0.97136	710	Hugenholtz:Bacteria	Bacteroidetes	Saprospirales	Unclassified	otu_606			154766	82.64	0.97136	710	RDP:Bacteria	Bacteroidetes	Sphingobacteria	Sphingobacteriales	Crenotrichaceae	Chitinophaga	otu_462	154766	82.64	0.97136	710	ncbi:Bacteria	Bacteroidetes	Sphingobacteria	Sphingobacteriales	Flexibacteraceae	Cytophaga	Unclassified	otu_964
a9_m13f.ab1	271628	98.46	0.974093	592	Hugenholtz:Bacteria	Proteobacteria	Alphaproteobacteria	Bradyrhizobiales	Unclassified	otu_1615		271628	98.46	0.974093	592	RDP:Bacteria	Proteobacteria	Alphaproteobacteria	Rhizobiales	Bradyrhizobiaceae	Bosea	otu_986	271628	98.46	0.974093	592	ncbi:Bacteria	Proteobacteria	Alphaproteobacteria	Rhizobiales	Bradyrhizobiaceae	Bosea	Unclassified	otu_2146
b10_m13f.ab1	154766	81.97	0.971825	578	Hugenholtz:Bacteria	Bacteroidetes	Saprospirales	Unclassified	otu_606			154766	81.97	0.971825	578	RDP:Bacteria	Bacteroidetes	Sphingobacteria	Sphingobacteriales	Crenotrichaceae	Chitinophaga	otu_462	154766	81.97	0.971825	578	ncbi:Bacteria	Bacteroidetes	Sphingobacteria	Sphingobacteriales	Flexibacteraceae	Cytophaga	Unclassified	otu_964
b11_m13f.ab1	154766	82.28	0.971389	569	Hugenholtz:Bacteria	Bacteroidetes	Saprospirales	Unclassified	otu_606			154766	82.28	0.971389	569	RDP:Bacteria	Bacteroidetes	Sphingobacteria	Sphingobacteriales	Crenotrichaceae	Chitinophaga	otu_462	154766	82.28	0.971389	569	ncbi:Bacteria	Bacteroidetes	Sphingobacteria	Sphingobacteriales	Flexibacteraceae	Cytophaga	Unclassified	otu_964
b1_m13f.ab1	6196	93.45	0.990066	607	Hugenholtz:Bacteria	Proteobacteria	Alphaproteobacteria	Sphingomonadales	Sphingobium	Unclassified	otu_1759	6196	93.45	0.990066	607	RDP:Bacteria	Proteobacteria	Alphaproteobacteria	Sphingomonadales	Sphingomonadaceae	Sphingobium	otu_1165	6196	93.45	0.990066	607	ncbi:Bacteria	Proteobacteria	Alphaproteobacteria	Sphingomonadales	Sphingomonadaceae	Sphingomonas	Unclassified	otu_2528
b2_m13f.ab1	129875	94.23	0.965314	655	Hugenholtz:Bacteria	Proteobacteria	Alphaproteobacteria	Sphingomonadales	Sphingobium	Unclassified	otu_1759	129875	94.23	0.965314	655	RDP:Bacteria	Proteobacteria	Alphaproteobacteria	Sphingomonadales	Sphingomonadaceae	Sphingobium	otu_1165	129875	94.23	0.965314	655	ncbi:Bacteria	Proteobacteria	Alphaproteobacteria	Sphingomonadales	Sphingomonadaceae	Sphingomonas	Unclassified	otu_2528
b3_m13f.ab1	129875	96.2	0.968526	655	Hugenholtz:Bacteria	Proteobacteria	Alphaproteobacteria	Sphingomonadales	Sphingobium	Unclassified	otu_1759	129875	96.2	0.968526	655	RDP:Bacteria	Proteobacteria	Alphaproteobacteria	Sphingomonadales	Sphingomonadaceae	Sphingobium	otu_1165	129875	96.2	0.968526	655	ncbi:Bacteria	Proteobacteria	Alphaproteobacteria	Sphingomonadales	Sphingomonadaceae	Sphingomonas	Unclassified	otu_2528
b5_m13f.ab1	154766	82.79	0.973628	578	Hugenholtz:Bacteria	Bacteroidetes	Saprospirales	Unclassified			otu_606	154766	82.79	0.973628	578	RDP:Bacteria	Bacteroidetes	Sphingobacteria	Sphingobacteriales	Crenotrichaceae	Chitinophaga	otu_462	154766	82.79	0.973628	578	ncbi:Bacteria	Bacteroidetes	Sphingobacteria	Sphingobacteriales	Flexibacteraceae	Cytophaga	Unclassified	otu_964
b6_m13f.ab1	140023	90.09	0.944486	603	Hugenholtz:Bacteria	Proteobacteria	Gammaproteobacteria	Betaproteobacteria	Comamonadaceae	Unclassified	otu_1945	140023	90.09	0.944486	603	RDP:Bacteria	Proteobacteria	Betaproteobacteria	Burkholderiales	Comamonadaceae	Acidovorax	otu_1198	140023	90.09	0.944486	603	ncbi:Bacteria	Proteobacteria	Betaproteobacteria	Burkholderiales	Comamonadaceae	Acidovorax	Unclassified	otu_2593
b7_m13f.ab1	135457	84.81	0.945402	588	Hugenholtz:Bacteria	Proteobacteria	Alphaproteobacteria	Devosia			otu_1677	135457	84.81	0.945402	588	RDP:Bacteria	Proteobacteria	Alphaproteobacteria	Rhizobiales	Hyphomicrobiaceae	Devosia	otu_1003	135457	84.81	0.945402	588	ncbi:Bacteria	Proteobacteria	Alphaproteobacteria	Unclassified	otu_2092
b8_m13f.ab1	154766	84.67	0.975851	714	Hugenholtz:Bacteria	Bacteroidetes	Saprospirales	Unclassified			otu_606	154766	84.67	0.975851	714	RDP:Bacteria	Bacteroidetes	Sphingobacteria	Sphingobacteriales	Crenotrichaceae	Chitinophaga	otu_462	154766	84.67	0.975851	714	ncbi:Bacteria	Bacteroidetes	Sphingobacteria	Sphingobacteriales	Flexibacteraceae	Cytophaga	Unclassified	otu_964
b9_m13f.ab1	141868	76.43	0.962349	597	Hugenholtz:Bacteria	Bacteroidetes	Saprospirales	Unclassified			otu_606	141868	76.43	0.962349	597	RDP:Bacteria	Bacteroidetes	Sphingobacteria	Sphingobacteriales	Crenotrichaceae	Chitinophaga	otu_462	141868	76.43	0.962349	597	ncbi:Bacteria	Unclassified	otu_205
c10_m13f.ab1	141868	77.08	0.961084	658	Hugenholtz:Bacteria	Bacteroidetes	Saprospirales	Unclassified			otu_606	141868	77.08	0.961084	658	RDP:Bacteria	Bacteroidetes	Sphingobacteria	Sphingobacteriales	Crenotrichaceae	Chitinophaga	otu_462	141868	77.08	0.961084	658	ncbi:Bacteria	Unclassified	otu_205
c11_m13f.ab1	141868	76.78	0.961084	658	Hugenholtz:Bacteria	Bacteroidetes	Saprospirales	Unclassified			otu_606	141868	76.78	0.961084	658	RDP:Bacteria	Bacteroidetes	Sphingobacteria	Sphingobacteriales	Crenotrichaceae	Chitinophaga	otu_462	141868	76.78	0.961084	658	ncbi:Bacteria	Unclassified	otu_205
c12_m13f.ab1	135457	85.11	0.9453	587	Hugenholtz:Bacteria	Proteobacteria	Alphaproteobacteria	Devosia			otu_1677	135457	85.11	0.9453	587	RDP:Bacteria	Proteobacteria	Alphaproteobacteria	Rhizobiales	Hyphomicrobiaceae	Devosia	otu_1003	135457	85.11	0.9453	587	ncbi:Bacteria	Proteobacteria	Alphaproteobacteria	Unclassified	otu_2092
c1_m13f.ab1	239826	96.38	0.996664	600	Hugenholtz:Bacteria	Proteobacteria	Gammaproteobacteria	Pseudomonadaceae	Unclassified		otu_2127	239826	96.38	0.996664	600	RDP:Bacteria	Proteobacteria	Gammaproteobacteria	Pseudomonadales	Pseudomonadaceae	Pseudomonas	otu_1600	239826	96.38	0.996664	600	ncbi:Bacteria	Proteobacteria	Gammaproteobacteria	Pseudomonadales	Pseudomonadaceae	Pseudomonas	Unclassified	otu_3370
c2_m13f.ab1	141868	77.86	0.96168	668	Hugenholtz:Bacteria	Bacteroidetes	Saprospirales	Unclassified			otu_606	141868	77.86	0.96168	668	RDP:Bacteria	Bacteroidetes	Sphingobacteria	Sphingobacteriales	Crenotrichaceae	Chitinophaga	otu_462	141868	77.86	0.96168	668	ncbi:Bacteria	Unclassified	otu_205
c3_m13f.ab1	107529	95.35	0.994601	742	Hugenholtz:Bacteria	Bacteroidetes	Pedobacter				otu_602	107529	95.35	0.994601	742	RDP:Bacteria	Bacteroidetes	Sphingobacteria	Sphingobacteriales	Sphingobacteriaceae	Pedobacter	otu_505	107529	95.35	0.994601	742	ncbi:Bacteria	Bacteroidetes	Sphingobacteria	Sphingobacteriales	Sphingobacteriaceae	Pedobacter	Unclassified	otu_1023
c4_m13f.ab1	242151	67.28	0.938426	491	Hugenholtz:Bacteria	Bacteroidetes	Saprospirales	Unclassified			otu_606	242151	67.28	0.938426	491	RDP:Bacteria	Bacteroidetes	Sphingobacteria	Sphingobacteriales	unclassified_Sphingobacteriales	otu_508		242151	67.28	0.938426	491	ncbi:Bacteria	Bacteroidetes	Unclassified	otu_684
c5_m13f.ab1	104604	89.4	0.96139	617	Hugenholtz:Bacteria	Proteobacteria	Alphaproteobacteria	Sphingomonadales	Sphingobium	Unclassified	otu_1759	104604	89.4	0.96139	617	RDP:Bacteria	Proteobacteria	Alphaproteobacteria	Sphingomonadales	Sphingomonadaceae	Sphingobium	otu_1165	104604	89.4	0.96139	617	ncbi:Bacteria	Proteobacteria	Alphaproteobacteria	Sphingomonadales	Sphingomonadaceae	Sphingobium	Unclassified	otu_2526
c6_m13f.ab1	110830	92.69	0.980226	669	Hugenholtz:Bacteria	Proteobacteria	Alphaproteobacteria	Caulobacterales	Brevundimonas	Unclassified	otu_1645	110830	92.69	0.980226	669	RDP:Bacteria	Proteobacteria	Alphaproteobacteria	Caulobacterales	Caulobacteraceae	Brevundimonas	otu_966	110830	92.69	0.980226	669	ncbi:Bacteria	Proteobacteria	Alphaproteobacteria	Caulobacterales	Caulobacteraceae	Brevundimonas	Unclassified	otu_2100
c7_m13f.ab1	107529	95.54	0.995066	609	Hugenholtz:Bacteria	Bacteroidetes	Pedobacter	otu_602				107529	95.54	0.995066	609	RDP:Bacteria	Bacteroidetes	Sphingobacteria	Sphingobacteriales	Sphingobacteriaceae	Pedobacter	otu_505	107529	95.54	0.995066	609	ncbi:Bacteria	Bacteroidetes	Sphingobacteria	Sphingobacteriales	Sphingobacteriaceae	Pedobacter	Unclassified	otu_1023
c8_m13f.ab1	154766	82.11	0.97325	570	Hugenholtz:Bacteria	Bacteroidetes	Saprospirales	Unclassified	otu_606			154766	82.11	0.97325	570	RDP:Bacteria	Bacteroidetes	Sphingobacteria	Sphingobacteriales	Crenotrichaceae	Chitinophaga	otu_462	154766	82.11	0.97325	570	ncbi:Bacteria	Bacteroidetes	Sphingobacteria	Sphingobacteriales	Flexibacteraceae	Cytophaga	Unclassified	otu_964
c9_m13f.ab1	56322	94.85	0.968599	623	Hugenholtz:Bacteria	Proteobacteria	Alphaproteobacteria	Bradyrhizobiales	Unclassified	otu_1615		56322	94.85	0.968599	623	RDP:Bacteria	Proteobacteria	Alphaproteobacteria	Rhizobiales	Bradyrhizobiaceae	Bosea	otu_986	56322	94.85	0.968599	623	ncbi:Bacteria	Proteobacteria	Alphaproteobacteria	Rhizobiales	Bradyrhizobiaceae	Bosea	Unclassified	otu_2146
d10_m13f.ab1	129875	96.7	0.971389	754	Hugenholtz:Bacteria	Proteobacteria	Alphaproteobacteria	Sphingomonadales	Sphingobium	Unclassified	otu_1759	129875	96.7	0.971389	754	RDP:Bacteria	Proteobacteria	Alphaproteobacteria	Sphingomonadales	Sphingomonadaceae	Sphingobium	otu_1165	129875	96.7	0.971389	754	ncbi:Bacteria	Proteobacteria	Alphaproteobacteria	Sphingomonadales	Sphingomonadaceae	Sphingomonas	Unclassified	otu_2528
d11_m13f.ab1	141748	75.63	0.934007	589	Hugenholtz:Bacteria	Bacteroidetes	Saprospirales	Unclassified	otu_606			141748	75.63	0.934007	589	RDP:Bacteria	Bacteroidetes	Sphingobacteria	Sphingobacteriales	Flexibacteraceae	Niastella	otu_494	141748	75.63	0.934007	589	ncbi:Bacteria	Bacteroidetes	Niastella	otu_904
d12_m13f.ab1	154766	81.33	0.971433	570	Hugenholtz:Bacteria	Bacteroidetes	Saprospirales	Unclassified	otu_606			154766	81.33	0.971433	570	RDP:Bacteria	Bacteroidetes	Sphingobacteria	Sphingobacteriales	Crenotrichaceae	Chitinophaga	otu_462	154766	81.33	0.971433	570	ncbi:Bacteria	Bacteroidetes	Sphingobacteria	Sphingobacteriales	Flexibacteraceae	Cytophaga	Unclassified	otu_964
d1_m13f.ab1	154766	81.67	0.971796	577	Hugenholtz:Bacteria	Bacteroidetes	Saprospirales	Unclassified	otu_606			154766	81.67	0.971796	577	RDP:Bacteria	Bacteroidetes	Sphingobacteria	Sphingobacteriales	Crenotrichaceae	Chitinophaga	otu_462	154766	81.67	0.971796	577	ncbi:Bacteria	Bacteroidetes	Sphingobacteria	Sphingobacteriales	Flexibacteraceae	Cytophaga	Unclassified	otu_964
d2_m13f.ab1	271628	96.62	0.970575	592	Hugenholtz:Bacteria	Proteobacteria	Alphaproteobacteria	Bradyrhizobiales	Unclassified	otu_1615		271628	96.62	0.970575	592	RDP:Bacteria	Proteobacteria	Alphaproteobacteria	Rhizobiales	Bradyrhizobiaceae	Bosea	otu_986	271628	96.62	0.970575	592	ncbi:Bacteria	Proteobacteria	Alphaproteobacteria	Rhizobiales	Bradyrhizobiaceae	Bosea	Unclassified	otu_2146
d3_m13f.ab1	271628	98.46	0.974093	592	Hugenholtz:Bacteria	Proteobacteria	Alphaproteobacteria	Bradyrhizobiales	Unclassified	otu_1615		271628	98.46	0.974093	592	RDP:Bacteria	Proteobacteria	Alphaproteobacteria	Rhizobiales	Bradyrhizobiaceae	Bosea	otu_986	271628	98.46	0.974093	592	ncbi:Bacteria	Proteobacteria	Alphaproteobacteria	Rhizobiales	Bradyrhizobiaceae	Bosea	Unclassified	otu_2146
d4_m13f.ab1	141868	86.88	0.982159	565	Hugenholtz:Bacteria	Bacteroidetes	Saprospirales	Unclassified	otu_606			141868	86.88	0.982159	565	RDP:Bacteria	Bacteroidetes	Sphingobacteria	Sphingobacteriales	Crenotrichaceae	Chitinophaga	otu_462	141868	86.88	0.982159	565	ncbi:Bacteria	Unclassified	otu_205
d5_m13f.ab1	140023	90.25	0.944661	604	Hugenholtz:Bacteria	Proteobacteria	Gammaproteobacteria	Betaproteobacteria	Comamonadaceae	Unclassified	otu_1945	140023	90.25	0.944661	604	RDP:Bacteria	Proteobacteria	Betaproteobacteria	Burkholderiales	Comamonadaceae	Acidovorax	otu_1198	140023	90.25	0.944661	604	ncbi:Bacteria	Proteobacteria	Betaproteobacteria	Burkholderiales	Comamonadaceae	Acidovorax	Unclassified	otu_2593
d6_m13f.ab1	129875	95.03	0.972378	520	Hugenholtz:Bacteria	Proteobacteria	Alphaproteobacteria	Sphingomonadales	Sphingobium	Unclassified	otu_1759	129875	95.03	0.972378	520	RDP:Bacteria	Proteobacteria	Alphaproteobacteria	Sphingomonadales	Sphingomonadaceae	Sphingobium	otu_1165	129875	95.03	0.972378	520	ncbi:Bacteria	Proteobacteria	Alphaproteobacteria	Sphingomonadales	Sphingomonadaceae	Sphingomonas	Unclassified	otu_2528
d7_m13f.ab1	57724	83.07	0.960837	607	Hugenholtz:Bacteria	Proteobacteria	Alphaproteobacteria	Devosia	otu_1677			57724	83.07	0.960837	607	RDP:Bacteria	Proteobacteria	Alphaproteobacteria	Rhizobiales	Hyphomicrobiaceae	Devosia	otu_1003	57724	83.07	0.960837	607	ncbi:Bacteria	Proteobacteria	Alphaproteobacteria	Rhizobiales	Hyphomicrobiaceae	Devosia	Unclassified	otu_2175
d8_m13f.ab1	283118	89.03	0.982363	632	Hugenholtz:Bacteria	Bacteroidetes	Pedobacter	otu_602				283118	89.03	0.982363	632	RDP:Bacteria	Bacteroidetes	Sphingobacteria	Sphingobacteriales	Sphingobacteriaceae	Pedobacter	otu_505	2481	89.17	0.985633	631	ncbi:Bacteria	Bacteroidetes	Sphingobacteria	Sphingobacteriales	Sphingobacteriaceae	Pedobacter	Unclassified	otu_1023
d9_m13f.ab1	141868	78.05	0.962204	704	Hugenholtz:Bacteria	Bacteroidetes	Saprospirales	Unclassified	otu_606			141868	78.05	0.962204	704	RDP:Bacteria	Bacteroidetes	Sphingobacteria	Sphingobacteriales	Crenotrichaceae	Chitinophaga	otu_462	141868	78.05	0.962204	704	ncbi:Bacteria	Unclassified	otu_205
e10_m13f.ab1	104604	89.73	0.963861	658	Hugenholtz:Bacteria	Proteobacteria	Alphaproteobacteria	Sphingomonadales	Sphingobium	Unclassified	otu_1759	104604	89.73	0.963861	658	RDP:Bacteria	Proteobacteria	Alphaproteobacteria	Sphingomonadales	Sphingomonadaceae	Sphingobium	otu_1165	104604	89.73	0.963861	658	ncbi:Bacteria	Proteobacteria	Alphaproteobacteria	Sphingomonadales	Sphingomonadaceae	Sphingobium	Unclassified	otu_2526
e11_m13f.ab1	242151	67.56	0.936231	491	Hugenholtz:Bacteria	Bacteroidetes	Saprospirales	Unclassified	otu_606			242151	67.56	0.936231	491	RDP:Bacteria	Bacteroidetes	Sphingobacteria	Sphingobacteriales	unclassified_Sphingobacteriales	otu_508		242151	67.56	0.936231	491	ncbi:Bacteria	Bacteroidetes	Unclassified	otu_684
e12_m13f.ab1	141868	76.79	0.960852	628	Hugenholtz:Bacteria	Bacteroidetes	Saprospirales	Unclassified	otu_606			141868	76.79	0.960852	628	RDP:Bacteria	Bacteroidetes	Sphingobacteria	Sphingobacteriales	Crenotrichaceae	Chitinophaga	otu_462	141868	76.79	0.960852	628	ncbi:Bacteria	Unclassified	otu_205
e1_m13f.ab1	154766	82.34	0.973628	578	Hugenholtz:Bacteria	Bacteroidetes	Saprospirales	Unclassified	otu_606			154766	82.34	0.973628	578	RDP:Bacteria	Bacteroidetes	Sphingobacteria	Sphingobacteriales	Crenotrichaceae	Chitinophaga	otu_462	154766	82.34	0.973628	578	ncbi:Bacteria	Bacteroidetes	Sphingobacteria	Sphingobacteriales	Flexibacteraceae	Cytophaga	Unclassified	otu_964
e2_m13f.ab1	52287	77.78	0.951303	671	Hugenholtz:Bacteria	Proteobacteria	Alphaproteobacteria	Caulobacterales	Unclassified	otu_1644		52287	77.78	0.951303	671	RDP:Bacteria	Proteobacteria	Alphaproteobacteria	Caulobacterales	Caulobacteraceae	Phenylobacterium	otu_968	52287	77.78	0.951303	671	ncbi:Bacteria	Proteobacteria	Alphaproteobacteria	Unclassified	otu_2092
e3_m13f.ab1	139385	96.64	0.962218	601	Hugenholtz:Bacteria	Proteobacteria	Gammaproteobacteria	Betaproteobacteria	Alcaligenaceae	Unclassified	otu_1937	139385	96.64	0.962218	601	RDP:Bacteria	Proteobacteria	Betaproteobacteria	Burkholderiales	Alcaligenaceae	Achromobacter	otu_1172	139385	96.64	0.962218	601	ncbi:Bacteria	Proteobacteria	Betaproteobacteria	Burkholderiales	Alcaligenaceae	Alcaligenes	Unclassified	otu_2545
e4_m13f.ab1	129875	95.5	0.966927	655	Hugenholtz:Bacteria	Proteobacteria	Alphaproteobacteria	Sphingomonadales	Sphingobium	Unclassified	otu_1759	129875	95.5	0.966927	655	RDP:Bacteria	Proteobacteria	Alphaproteobacteria	Sphingomonadales	Sphingomonadaceae	Sphingobium	otu_1165	129875	95.5	0.966927	655	ncbi:Bacteria	Proteobacteria	Alphaproteobacteria	Sphingomonadales	Sphingomonadaceae	Sphingomonas	Unclassified	otu_2528
e5_m13f.ab1	6196	93.47	0.990095	609	Hugenholtz:Bacteria	Proteobacteria	Alphaproteobacteria	Sphingomonadales	Sphingobium	Unclassified	otu_1759	6196	93.47	0.990095	609	RDP:Bacteria	Proteobacteria	Alphaproteobacteria	Sphingomonadales	Sphingomonadaceae	Sphingobium	otu_1165	6196	93.47	0.990095	609	ncbi:Bacteria	Proteobacteria	Alphaproteobacteria	Sphingomonadales	Sphingomonadaceae	Sphingomonas	Unclassified	otu_2528
e6_m13f.ab1	139385	97.51	0.963919	600	Hugenholtz:Bacteria	Proteobacteria	Gammaproteobacteria	Betaproteobacteria	Alcaligenaceae	Unclassified	otu_1937	139385	97.51	0.963919	600	RDP:Bacteria	Proteobacteria	Betaproteobacteria	Burkholderiales	Alcaligenaceae	Achromobacter	otu_1172	139385	97.51	0.963919	600	ncbi:Bacteria	Proteobacteria	Betaproteobacteria	Burkholderiales	Alcaligenaceae	Alcaligenes	Unclassified	otu_2545
e7_m13f.ab1	154766	82.47	0.973628	578	Hugenholtz:Bacteria	Bacteroidetes	Saprospirales	Unclassified	otu_606			154766	82.47	0.973628	578	RDP:Bacteria	Bacteroidetes	Sphingobacteria	Sphingobacteriales	Crenotrichaceae	Chitinophaga	otu_462	154766	82.47	0.973628	578	ncbi:Bacteria	Bacteroidetes	Sphingobacteria	Sphingobacteriales	Flexibacteraceae	Cytophaga	Unclassified	otu_964
e8_m13f.ab1	263089	97.57	0.98556	701	Hugenholtz:Bacteria	Proteobacteria	Gammaproteobacteria	Betaproteobacteria	Alcaligenaceae	Unclassified	otu_1937	263089	97.57	0.98556	701	RDP:Bacteria	Proteobacteria	Betaproteobacteria	Burkholderiales	Alcaligenaceae	unclassified_Alcaligenaceae	otu_1186	263089	97.57	0.98556	701	ncbi:Bacteria	Proteobacteria	Betaproteobacteria	Burkholderiales	Alcaligenaceae	Achromobacter	Unclassified	otu_2541
e9_m13f.ab1	107787	97.96	0.962247	602	Hugenholtz:Bacteria	Proteobacteria	Gammaproteobacteria	Betaproteobacteria	Alcaligenaceae	Unclassified	otu_1937	107787	97.96	0.962247	602	RDP:Bacteria	Proteobacteria	Betaproteobacteria	Burkholderiales	Alcaligenaceae	Achromobacter	otu_1172	107787	97.96	0.962247	602	ncbi:Bacteria	Proteobacteria	Betaproteobacteria	Burkholderiales	Alcaligenaceae	Achromobacter	Unclassified	otu_2541
f10_m13f.ab1	84242	83.74	0.969776	541	Hugenholtz:Bacteria	Proteobacteria	Alphaproteobacteria	Devosia	otu_1677			84242	83.74	0.969776	541	RDP:Bacteria	Proteobacteria	Alphaproteobacteria	Rhizobiales	Hyphomicrobiaceae	Devosia	otu_1003	84242	83.74	0.969776	541	ncbi:Bacteria	Proteobacteria	Alphaproteobacteria	Unclassified	otu_2092
f11_m13f.ab1	141868	77.08	0.961695	668	Hugenholtz:Bacteria	Bacteroidetes	Saprospirales	Unclassified	otu_606			141868	77.08	0.961695	668	RDP:Bacteria	Bacteroidetes	Sphingobacteria	Sphingobacteriales	Crenotrichaceae	Chitinophaga	otu_462	141868	77.08	0.961695	668	ncbi:Bacteria	Unclassified	otu_205
f12_m13f.ab1	236233	98.54	0.991112	680	Hugenholtz:Bacteria	Proteobacteria	Gammaproteobacteria	Betaproteobacteria	Alcaligenaceae	Unclassified	otu_1937	236233	98.54	0.991112	680	RDP:Bacteria	Proteobacteria	Betaproteobacteria	Burkholderiales	Alcaligenaceae	Achromobacter	otu_1172	236233	98.54	0.991112	680	ncbi:Bacteria	Proteobacteria	Betaproteobacteria	Burkholderiales	Alcaligenaceae	Alcaligenes	Unclassified	otu_2545
f1_m13f.ab1	135457	82.99	0.941638	569	Hugenholtz:Bacteria	Proteobacteria	Alphaproteobacteria	Devosia	otu_1677			135457	82.99	0.941638	569	RDP:Bacteria	Proteobacteria	Alphaproteobacteria	Rhizobiales	Hyphomicrobiaceae	Devosia	otu_1003	135457	82.99	0.941638	569	ncbi:Bacteria	Proteobacteria	Alphaproteobacteria	Unclassified	otu_2092
f2_m13f.ab1	141868	75.93	0.959122	627	Hugenholtz:Bacteria	Bacteroidetes	Saprospirales	Unclassified	otu_606			141868	75.93	0.959122	627	RDP:Bacteria	Bacteroidetes	Sphingobacteria	Sphingobacteriales	Crenotrichaceae	Chitinophaga	otu_462	141868	75.93	0.959122	627	ncbi:Bacteria	Unclassified	otu_205
f3_m13f.ab1	141748	73.52	0.930286	589	Hugenholtz:Bacteria	Bacteroidetes	Saprospirales	Unclassified	otu_606			141748	73.52	0.930286	589	RDP:Bacteria	Bacteroidetes	Sphingobacteria	Sphingobacteriales	Flexibacteraceae	Niastella	otu_494	141748	73.52	0.930286	589	ncbi:Bacteria	Bacteroidetes	Niastella	otu_904
f4_m13f.ab1	129875	95.99	0.966375	614	Hugenholtz:Bacteria	Proteobacteria	Alphaproteobacteria	Sphingomonadales	Sphingobium	Unclassified	otu_1759	129875	95.99	0.966375	614	RDP:Bacteria	Proteobacteria	Alphaproteobacteria	Sphingomonadales	Sphingomonadaceae	Sphingobium	otu_1165	129875	95.99	0.966375	614	ncbi:Bacteria	Proteobacteria	Alphaproteobacteria	Sphingomonadales	Sphingomonadaceae	Sphingomonas	Unclassified	otu_2528
f5_m13f.ab1	154766	82.55	0.972145	658	Hugenholtz:Bacteria	Bacteroidetes	Saprospirales	Unclassified	otu_606			154766	82.55	0.972145	658	RDP:Bacteria	Bacteroidetes	Sphingobacteria	Sphingobacteriales	Crenotrichaceae	Chitinophaga	otu_462	154766	82.55	0.972145	658	ncbi:Bacteria	Bacteroidetes	Sphingobacteria	Sphingobacteriales	Flexibacteraceae	Cytophaga	Unclassified	otu_964
f6_m13f.ab1	154766	82.32	0.973628	578	Hugenholtz:Bacteria	Bacteroidetes	Saprospirales	Unclassified	otu_606			154766	82.32	0.973628	578	RDP:Bacteria	Bacteroidetes	Sphingobacteria	Sphingobacteriales	Crenotrichaceae	Chitinophaga	otu_462	154766	82.32	0.973628	578	ncbi:Bacteria	Bacteroidetes	Sphingobacteria	Sphingobacteriales	Flexibacteraceae	Cytophaga	Unclassified	otu_964
f7_m13f.ab1	141748	75.41	0.934007	589	Hugenholtz:Bacteria	Bacteroidetes	Saprospirales	Unclassified	otu_606			141748	75.41	0.934007	589	RDP:Bacteria	Bacteroidetes	Sphingobacteria	Sphingobacteriales	Flexibacteraceae	Niastella	otu_494	141748	75.41	0.934007	589	ncbi:Bacteria	Bacteroidetes	Niastella	otu_904
f8_m13f.ab1	150347	85.29	0.965517	598	Hugenholtz:Bacteria	Proteobacteria	Alphaproteobacteria	Caulobacterales	Unclassified	otu_1644		150347	85.29	0.965517	598	RDP:Bacteria	Proteobacteria	Alphaproteobacteria	Caulobacterales	Caulobacteraceae	Phenylobacterium	otu_968	52287	85.44	0.969558	605	ncbi:Bacteria	Proteobacteria	Alphaproteobacteria	Unclassified	otu_2092
f9_m13f.ab1	6196	90.43	0.985095	609	Hugenholtz:Bacteria	Proteobacteria	Alphaproteobacteria	Sphingomonadales	Sphingobium	Unclassified	otu_1759	6196	90.43	0.985095	609	RDP:Bacteria	Proteobacteria	Alphaproteobacteria	Sphingomonadales	Sphingomonadaceae	Sphingobium	otu_1165	6196	90.43	0.985095	609	ncbi:Bacteria	Proteobacteria	Alphaproteobacteria	Sphingomonadales	Sphingomonadaceae	Sphingomonas	Unclassified	otu_2528
g10_m13f.ab1	259836	96.92	0.993365	606	Hugenholtz:Bacteria	Proteobacteria	Gammaproteobacteria	Pseudomonadaceae	Unclassified	otu_2127		259836	96.92	0.993365	606	RDP:Bacteria	Proteobacteria	Gammaproteobacteria	Pseudomonadales	Pseudomonadaceae	Pseudomonas	otu_1600	259836	96.92	0.993365	606	ncbi:Bacteria	Proteobacteria	Gammaproteobacteria	Pseudomonadales	Pseudomonadaceae	Pseudomonas	Unclassified	otu_3370
g11_m13f.ab1	154766	82.2	0.973628	578	Hugenholtz:Bacteria	Bacteroidetes	Saprospirales	Unclassified	otu_606			154766	82.2	0.973628	578	RDP:Bacteria	Bacteroidetes	Sphingobacteria	Sphingobacteriales	Crenotrichaceae	Chitinophaga	otu_462	154766	82.2	0.973628	578	ncbi:Bacteria	Bacteroidetes	Sphingobacteria	Sphingobacteriales	Flexibacteraceae	Cytophaga	Unclassified	otu_964
g12_m13f.ab1	242151	68.17	0.936434	591	Hugenholtz:Bacteria	Bacteroidetes	Saprospirales	Unclassified	otu_606			242151	68.17	0.936434	591	RDP:Bacteria	Bacteroidetes	Sphingobacteria	Sphingobacteriales	unclassified_Sphingobacteriales	otu_508		242151	68.17	0.936434	591	ncbi:Bacteria	Bacteroidetes	Unclassified	otu_684
g1_m13f.ab1	129875	96.03	0.968671	691	Hugenholtz:Bacteria	Proteobacteria	Alphaproteobacteria	Sphingomonadales	Sphingobium	Unclassified	otu_1759	129875	96.03	0.968671	691	RDP:Bacteria	Proteobacteria	Alphaproteobacteria	Sphingomonadales	Sphingomonadaceae	Sphingobium	otu_1165	129875	96.03	0.968671	691	ncbi:Bacteria	Proteobacteria	Alphaproteobacteria	Sphingomonadales	Sphingomonadaceae	Sphingomonas	Unclassified	otu_2528
g2_m13f.ab1	99693	100	0.999993	555	Hugenholtz:Bacteria	Proteobacteria	Alphaproteobacteria	Brucellaceae	otu_1639			99693	100	0.999993	555	RDP:Bacteria	Proteobacteria	Alphaproteobacteria	Rhizobiales	Brucellaceae	Ochrobactrum	otu_995	99693	100	0.999993	555	ncbi:Bacteria	Proteobacteria	Alphaproteobacteria	Rhizobiales	Brucellaceae	Ochrobactrum	Unclassified	otu_2163
g3_m13f.ab1	154766	81.11	0.971447	570	Hugenholtz:Bacteria	Bacteroidetes	Saprospirales	Unclassified	otu_606			154766	81.11	0.971447	570	RDP:Bacteria	Bacteroidetes	Sphingobacteria	Sphingobacteriales	Crenotrichaceae	Chitinophaga	otu_462	154766	81.11	0.971447	570	ncbi:Bacteria	Bacteroidetes	Sphingobacteria	Sphingobacteriales	Flexibacteraceae	Cytophaga	Unclassified	otu_964
g4_m13f.ab1	141868	76.24	0.957436	627	Hugenholtz:Bacteria	Bacteroidetes	Saprospirales	Unclassified	otu_606			141868	76.24	0.957436	627	RDP:Bacteria	Bacteroidetes	Sphingobacteria	Sphingobacteriales	Crenotrichaceae	Chitinophaga	otu_462	141868	76.24	0.957436	627	ncbi:Bacteria	Unclassified	otu_205
g5_m13f.ab1	154763	81.87	0.974732	562	Hugenholtz:Bacteria	Bacteroidetes	Saprospirales	Unclassified	otu_606			154763	81.87	0.974732	562	RDP:Bacteria	Bacteroidetes	Sphingobacteria	Sphingobacteriales	Crenotrichaceae	Chitinophaga	otu_462	154763	81.87	0.974732	562	ncbi:Bacteria	Bacteroidetes	Sphingobacteria	Sphingobacteriales	Flexibacteraceae	Cytophaga	Unclassified	otu_964
g6_m13f.ab1	6196	92.88	0.988423	608	Hugenholtz:Bacteria	Proteobacteria	Alphaproteobacteria	Sphingomonadales	Sphingobium	Unclassified	otu_1759	6196	92.88	0.988423	608	RDP:Bacteria	Proteobacteria	Alphaproteobacteria	Sphingomonadales	Sphingomonadaceae	Sphingobium	otu_1165	6196	92.88	0.988423	608	ncbi:Bacteria	Proteobacteria	Alphaproteobacteria	Sphingomonadales	Sphingomonadaceae	Sphingomonas	Unclassified	otu_2528
g7_m13f.ab1	141868	75.41	0.95918	628	Hugenholtz:Bacteria	Bacteroidetes	Saprospirales	Unclassified	otu_606			141868	75.41	0.95918	628	RDP:Bacteria	Bacteroidetes	Sphingobacteria	Sphingobacteriales	Crenotrichaceae	Chitinophaga	otu_462	141868	75.41	0.95918	628	ncbi:Bacteria	Unclassified	otu_205
g8_m13f.ab1	107529	95.54	0.995066	609	Hugenholtz:Bacteria	Bacteroidetes	Pedobacter	otu_602				107529	95.54	0.995066	609	RDP:Bacteria	Bacteroidetes	Sphingobacteria	Sphingobacteriales	Sphingobacteriaceae	Pedobacter	otu_505	107529	95.54	0.995066	609	ncbi:Bacteria	Bacteroidetes	Sphingobacteria	Sphingobacteriales	Sphingobacteriaceae	Pedobacter	Unclassified	otu_1023
g9_m13f.ab1	129875	95.82	0.968395	586	Hugenholtz:Bacteria	Proteobacteria	Alphaproteobacteria	Sphingomonadales	Sphingobium	Unclassified	otu_1759	129875	95.82	0.968395	586	RDP:Bacteria	Proteobacteria	Alphaproteobacteria	Sphingomonadales	Sphingomonadaceae	Sphingobium	otu_1165	129875	95.82	0.968395	586	ncbi:Bacteria	Proteobacteria	Alphaproteobacteria	Sphingomonadales	Sphingomonadaceae	Sphingomonas	Unclassified	otu_2528
h10_m13f.ab1	110830	91.2	0.976593	611	Hugenholtz:Bacteria	Proteobacteria	Alphaproteobacteria	Caulobacterales	Brevundimonas	Unclassified	otu_1645	110830	91.2	0.976593	611	RDP:Bacteria	Proteobacteria	Alphaproteobacteria	Caulobacterales	Caulobacteraceae	Brevundimonas	otu_966	110830	91.2	0.976593	611	ncbi:Bacteria	Proteobacteria	Alphaproteobacteria	Caulobacterales	Caulobacteraceae	Brevundimonas	Unclassified	otu_2100
h11_m13f.ab1	204474	100	0.944428	228	Hugenholtz:Bacteria	Bacteroidetes	Saprospirales	Unclassified			otu_606	204474	100	0.944428	228	RDP:Bacteria	Bacteroidetes	Sphingobacteria	Sphingobacteriales	Crenotrichaceae	Terrimonas	otu_466	162563	88.54	0.982246	229	ncbi:Bacteria	Bacteroidetes	Flavosolibacter	otu_901
h12_m13f.ab1	227393	99.12	0.987929	502	Hugenholtz:Bacteria	Proteobacteria	Alphaproteobacteria	Bradyrhizobiales	Unclassified	otu_1615		227393	99.12	0.987929	502	RDP:Bacteria	Proteobacteria	Alphaproteobacteria	Rhizobiales	Bradyrhizobiaceae	Bosea	otu_986	227393	99.12	0.987929	502	ncbi:Bacteria	Proteobacteria	Alphaproteobacteria	Rhizobiales	Bradyrhizobiaceae	Unclassified	otu_2139
h1_m13f.ab1	283118	90.28	0.986142	438	Hugenholtz:Bacteria	Bacteroidetes	Pedobacter	otu_602				283118	90.28	0.986142	438	RDP:Bacteria	Bacteroidetes	Sphingobacteria	Sphingobacteriales	Sphingobacteriaceae	Pedobacter	otu_505	106204	85.98	0.988409	436	ncbi:Bacteria	Bacteroidetes	Sphingobacteria	Sphingobacteriales	Sphingobacteriaceae	Pedobacter	Unclassified	otu_1023
h2_m13f.ab1	84201	97.9	0.979398	741	Hugenholtz:Bacteria	Proteobacteria	Gammaproteobacteria	Betaproteobacteria	Alcaligenaceae	Unclassified	otu_1937	84201	97.9	0.979398	741	RDP:Bacteria	Proteobacteria	Betaproteobacteria	Burkholderiales	Alcaligenaceae	Achromobacter	otu_1172	84201	97.9	0.979398	741	ncbi:Bacteria	Proteobacteria	Betaproteobacteria	Burkholderiales	Alcaligenaceae	Alcaligenes	Unclassified	otu_2545
h3_m13f.ab1	141748	75.41	0.934007	589	Hugenholtz:Bacteria	Bacteroidetes	Saprospirales	Unclassified	otu_606			141748	75.41	0.934007	589	RDP:Bacteria	Bacteroidetes	Sphingobacteria	Sphingobacteriales	Flexibacteraceae	Niastella	otu_494	141748	75.41	0.934007	589	ncbi:Bacteria	Bacteroidetes	Niastella	otu_904
h4_m13f.ab1	4823	96.66	0.989993	604	Hugenholtz:Bacteria	Proteobacteria	Alphaproteobacteria	Bradyrhizobiales	Unclassified	otu_1615		4823	96.66	0.989993	604	RDP:Bacteria	Proteobacteria	Alphaproteobacteria	Rhizobiales	Bradyrhizobiaceae	Bosea	otu_986	4823	96.66	0.989993	604	ncbi:Bacteria	Proteobacteria	Alphaproteobacteria	Rhizobiales	Bradyrhizobiaceae	Bosea	Unclassified	otu_2146
h5_m13f.ab1	269894	97.95	0.986403	595	Hugenholtz:Bacteria	Proteobacteria	Gammaproteobacteria	Betaproteobacteria	Alcaligenaceae	Unclassified	otu_1937	269894	97.95	0.986403	595	RDP:Bacteria	Proteobacteria	Betaproteobacteria	Burkholderiales	Alcaligenaceae	Achromobacter	otu_1172	269894	97.95	0.986403	595	ncbi:Bacteria	Proteobacteria	Betaproteobacteria	Burkholderiales	Alcaligenaceae	Achromobacter	Unclassified	otu_2541
h6_m13f.ab1	154766	82.55	0.974078	588	Hugenholtz:Bacteria	Bacteroidetes	Saprospirales	Unclassified	otu_606			154766	82.55	0.974078	588	RDP:Bacteria	Bacteroidetes	Sphingobacteria	Sphingobacteriales	Crenotrichaceae	Chitinophaga	otu_462	154766	82.55	0.974078	588	ncbi:Bacteria	Bacteroidetes	Sphingobacteria	Sphingobacteriales	Flexibacteraceae	Cytophaga	Unclassified	otu_964
h7_m13f.ab1	154766	82.34	0.973628	578	Hugenholtz:Bacteria	Bacteroidetes	Saprospirales	Unclassified	otu_606			154766	82.34	0.973628	578	RDP:Bacteria	Bacteroidetes	Sphingobacteria	Sphingobacteriales	Crenotrichaceae	Chitinophaga	otu_462	154766	82.34	0.973628	578	ncbi:Bacteria	Bacteroidetes	Sphingobacteria	Sphingobacteriales	Flexibacteraceae	Cytophaga	Unclassified	otu_964
h8_m13f.ab1	154766	82.11	0.973192	569	Hugenholtz:Bacteria	Bacteroidetes	Saprospirales	Unclassified	otu_606			154766	82.11	0.973192	569	RDP:Bacteria	Bacteroidetes	Sphingobacteria	Sphingobacteriales	Crenotrichaceae	Chitinophaga	otu_462	154766	82.11	0.973192	569	ncbi:Bacteria	Bacteroidetes	Sphingobacteria	Sphingobacteriales	Flexibacteraceae	Cytophaga	Unclassified	otu_964
h9_m13f.ab1	129875	95.35	0.966927	655	Hugenholtz:Bacteria	Proteobacteria	Alphaproteobacteria	Sphingomonadales	Sphingobium	Unclassified	otu_1759	129875	95.35	0.966927	655	RDP:Bacteria	Proteobacteria	Alphaproteobacteria	Sphingomonadales	Sphingomonadaceae	Sphingobium	otu_1165	129875	95.35	0.966927	655	ncbi:Bacteria	Proteobacteria	Alphaproteobacteria	Sphingomonadales	Sphingomonadaceae	Sphingomonas	Unclassified	otu_2528
