# Supplementary material for: Culture-Independent Investigation of the Microbiome Associated with the Nematode Acrobeloides maximus
Source: PLoS One. 2013 Jul 22;8(7):e67425. doi: 10.1371/journal.pone.0067425 (PMC3718782; doi:10.1371/journal.pone.0067425)
Supplement: Data S3 — Classification algorithm output for all samples from the Greengenes classify algorithm. (ZIP) [file pone.0067425.s003.zip › Classifications NemSym/classifications_ltc4a_NAST.fasta6426.xls]

sequence_id	RDP prokMSA_id	RDP Simrank id	RDP DNAML id	RDP DNAML columns	RDP tax string
a10_m13f.ab1	204785	75.73	0.964776	407	RDP:Bacteria	Bacteroidetes	Sphingobacteria	Sphingobacteriales	unclassified_Sphingobacteriales	otu_508
a11_m13f.ab1	129875	96.46	0.96886	695	RDP:Bacteria	Proteobacteria	Alphaproteobacteria	Sphingomonadales	Sphingomonadaceae	Sphingobium	otu_1165
a12_m13f.ab1	6196	93.47	0.990095	609	RDP:Bacteria	Proteobacteria	Alphaproteobacteria	Sphingomonadales	Sphingomonadaceae	Sphingobium	otu_1165
a1_m13f.ab1	114202	83.19	0.957829	641	RDP:Bacteria	Proteobacteria	Alphaproteobacteria	Caulobacterales	Caulobacteraceae	Phenylobacterium	otu_968
a2_m13f.ab1	192693	92.23	0.939196	501	RDP:Bacteria	Proteobacteria	Betaproteobacteria	Burkholderiales	Comamonadaceae	Curvibacter	otu_1204
a3_m13f.ab1	153232	92.18	0.95107	594	RDP:Bacteria	Proteobacteria	Betaproteobacteria	Burkholderiales	Comamonadaceae	Curvibacter	otu_1204
a4_m13f.ab1	140545	91.73	0.952146	764	RDP:Bacteria	Proteobacteria	Betaproteobacteria	Burkholderiales	Comamonadaceae	Acidovorax	otu_1198
a5_m13f.ab1	114289	79.42	0.972596	555	RDP:Bacteria	Bacteroidetes	Sphingobacteria	Sphingobacteriales	Crenotrichaceae	Terrimonas	otu_466
a6_m13f.ab1	259836	99.12	0.996708	608	RDP:Bacteria	Proteobacteria	Gammaproteobacteria	Pseudomonadales	Pseudomonadaceae	Pseudomonas	otu_1600
a7_m13f.ab1	6878	100	0.963962	602	RDP:Bacteria	Proteobacteria	Betaproteobacteria	Burkholderiales	Alcaligenaceae	Achromobacter	otu_1172
a8_m13f.ab1	6878	99.03	0.964863	646	RDP:Bacteria	Proteobacteria	Betaproteobacteria	Burkholderiales	Alcaligenaceae	Achromobacter	otu_1172
a9_m13f.ab1	4824	98.37	0.990618	537	RDP:Bacteria	Proteobacteria	Alphaproteobacteria	Rhizobiales	Bradyrhizobiaceae	Bosea	otu_986
b10_m13f.ab1	6196	94.08	0.989572	579	RDP:Bacteria	Proteobacteria	Alphaproteobacteria	Sphingomonadales	Sphingomonadaceae	Sphingobium	otu_1165
b11_m13f.ab1	129875	95.25	0.96466	614	RDP:Bacteria	Proteobacteria	Alphaproteobacteria	Sphingomonadales	Sphingomonadaceae	Sphingobium	otu_1165
b12_m13f.ab1	227393	98.3	0.982581	583	RDP:Bacteria	Proteobacteria	Alphaproteobacteria	Rhizobiales	Bradyrhizobiaceae	Bosea	otu_986
b1_m13f.ab1	141786	87.43	0.9687	688	RDP:Bacteria	Bacteroidetes	Sphingobacteria	Sphingobacteriales	Flexibacteraceae	Niastella	otu_494
b2_m13f.ab1	256741	76.41	0.916682	671	RDP:Bacteria	Proteobacteria	Alphaproteobacteria	Rhizobiales	Hyphomicrobiaceae	Devosia	otu_1003
b3_m13f.ab1	26123	98.07	0.996926	652	RDP:Bacteria	Proteobacteria	Betaproteobacteria	Burkholderiales	Alcaligenaceae	Achromobacter	otu_1172
b4_m13f.ab1	259836	99.12	0.996708	609	RDP:Bacteria	Proteobacteria	Gammaproteobacteria	Pseudomonadales	Pseudomonadaceae	Pseudomonas	otu_1600
b5_m13f.ab1	49162	85.45	0.962727	665	RDP:Bacteria	Proteobacteria	Alphaproteobacteria	Caulobacterales	Caulobacteraceae	Phenylobacterium	otu_968
b6_m13f.ab1	101003	77.02	0.940489	195	RDP:Bacteria	Proteobacteria	Alphaproteobacteria	Caulobacterales	Caulobacteraceae	Phenylobacterium	otu_968
b7_m13f.ab1	113476	90.4	0.989732	591	RDP:Bacteria	Proteobacteria	Alphaproteobacteria	Rhizobiales	unclassified_Rhizobiales	otu_1047
b8_m13f.ab1	141868	87.61	0.984703	526	RDP:Bacteria	Bacteroidetes	Sphingobacteria	Sphingobacteriales	Crenotrichaceae	Chitinophaga	otu_462
b9_m13f.ab1	114289	79.88	0.971535	570	RDP:Bacteria	Bacteroidetes	Sphingobacteria	Sphingobacteriales	Crenotrichaceae	Terrimonas	otu_466
c10_m13f.ab1	108773	86.81	0.968904	262	RDP:Bacteria	Proteobacteria	Betaproteobacteria	Burkholderiales	Comamonadaceae	unclassified_Comamonadaceae	otu_1218
c11_m13f.ab1	109907	86.37	0.951535	581	RDP:Bacteria	Bacteroidetes	Sphingobacteria	Sphingobacteriales	unclassified_Sphingobacteriales	otu_508
c12_m13f.ab1	107529	95.07	0.993423	609	RDP:Bacteria	Bacteroidetes	Sphingobacteria	Sphingobacteriales	Sphingobacteriaceae	Pedobacter	otu_505
c1_m13f.ab1	221453	84.99	0.964326	606	RDP:Bacteria	Proteobacteria	Alphaproteobacteria	Rhizobiales	Hyphomicrobiaceae	Devosia	otu_1003
c2_m13f.ab1	129875	95.81	0.968235	583	RDP:Bacteria	Proteobacteria	Alphaproteobacteria	Sphingomonadales	Sphingomonadaceae	Sphingobium	otu_1165
c3_m13f.ab1	6878	98.98	0.965663	600	RDP:Bacteria	Proteobacteria	Betaproteobacteria	Burkholderiales	Alcaligenaceae	Achromobacter	otu_1172
c4_m13f.ab1	154766	82.79	0.973628	578	RDP:Bacteria	Bacteroidetes	Sphingobacteria	Sphingobacteriales	Crenotrichaceae	Chitinophaga	otu_462
c5_m13f.ab1	129875	94.6	0.966607	586	RDP:Bacteria	Proteobacteria	Alphaproteobacteria	Sphingomonadales	Sphingomonadaceae	Sphingobium	otu_1165
c6_m13f.ab1	110627	96.01	0.99226	651	RDP:Bacteria	Proteobacteria	Alphaproteobacteria	Rhizobiales	Phyllobacteriaceae	Phyllobacterium	otu_1033
c7_m13f.ab1	110627	96.53	0.991708	608	RDP:Bacteria	Proteobacteria	Alphaproteobacteria	Rhizobiales	Phyllobacteriaceae	Phyllobacterium	otu_1033
c8_m13f.ab1	6196	93.45	0.990066	607	RDP:Bacteria	Proteobacteria	Alphaproteobacteria	Sphingomonadales	Sphingomonadaceae	Sphingobium	otu_1165
c9_m13f.ab1	227393	98.3	0.982581	583	RDP:Bacteria	Proteobacteria	Alphaproteobacteria	Rhizobiales	Bradyrhizobiaceae	Bosea	otu_986
d10_m13f.ab1	192693	92.36	0.949413	597	RDP:Bacteria	Proteobacteria	Betaproteobacteria	Burkholderiales	Comamonadaceae	Curvibacter	otu_1204
d11_m13f.ab1	110627	96.08	0.992435	666	RDP:Bacteria	Proteobacteria	Alphaproteobacteria	Rhizobiales	Phyllobacteriaceae	Phyllobacterium	otu_1033
d12_m13f.ab1	216470	79.09	0.971113	494	RDP:Bacteria	Bacteroidetes	Sphingobacteria	Sphingobacteriales	unclassified_Sphingobacteriales	otu_508
d1_m13f.ab1	155498	85.78	0.973555	583	RDP:Bacteria	Proteobacteria	Alphaproteobacteria	Rhizobiales	Rhizobiaceae	Rhizobium	otu_1040
d2_m13f.ab1	174642	81.29	0.948614	606	RDP:Bacteria	Proteobacteria	Alphaproteobacteria	Rhizobiales	Hyphomicrobiaceae	Devosia	otu_1003
d3_m13f.ab1	4824	98.55	0.99165	603	RDP:Bacteria	Proteobacteria	Alphaproteobacteria	Rhizobiales	Bradyrhizobiaceae	Bosea	otu_986
d4_m13f.ab1	29196	96.93	0.989339	664	RDP:Bacteria	Proteobacteria	Alphaproteobacteria	Rhizobiales	Bradyrhizobiaceae	Bosea	otu_986
d5_m13f.ab1	99620	88.94	0.98104	535	RDP:Bacteria	Proteobacteria	Betaproteobacteria	Burkholderiales	Comamonadaceae	unclassified_Comamonadaceae	otu_1218
d6_m13f.ab1	129875	95.99	0.966375	614	RDP:Bacteria	Proteobacteria	Alphaproteobacteria	Sphingomonadales	Sphingomonadaceae	Sphingobium	otu_1165
d7_m13f.ab1	114202	84.67	0.957814	665	RDP:Bacteria	Proteobacteria	Alphaproteobacteria	Caulobacterales	Caulobacteraceae	Phenylobacterium	otu_968
d8_m13f.ab1	224318	92.74	0.949326	579	RDP:Bacteria	Proteobacteria	Alphaproteobacteria	Rhizobiales	Hyphomicrobiaceae	Devosia	otu_1003
d9_m13f.ab1	2481	90.22	0.986505	671	RDP:Bacteria	Bacteroidetes	Sphingobacteria	Sphingobacteriales	Sphingobacteriaceae	Pedobacter	otu_505
e10_m13f.ab1	93354	81.48	0.97434	559	RDP:Bacteria	Bacteroidetes	Sphingobacteria	Sphingobacteriales	unclassified_Sphingobacteriales	otu_508
e11_m13f.ab1	6196	92.74	0.988438	609	RDP:Bacteria	Proteobacteria	Alphaproteobacteria	Sphingomonadales	Sphingomonadaceae	Sphingobium	otu_1165
e12_m13f.ab1	110515	91.97	0.980241	669	RDP:Bacteria	Proteobacteria	Alphaproteobacteria	Caulobacterales	Caulobacteraceae	Brevundimonas	otu_966
e1_m13f.ab1	6196	93.45	0.990066	607	RDP:Bacteria	Proteobacteria	Alphaproteobacteria	Sphingomonadales	Sphingomonadaceae	Sphingobium	otu_1165
e2_m13f.ab1	215370	84.95	0.972465	597	RDP:Bacteria	Proteobacteria	Alphaproteobacteria	unclassified_Alphaproteobacteria	otu_1171
e3_m13f.ab1	160545	88.7	0.973918	548	RDP:Bacteria	Bacteroidetes	Sphingobacteria	Sphingobacteriales	Sphingobacteriaceae	Pedobacter	otu_505
e4_m13f.ab1	210389	97.57	0.996737	613	RDP:Bacteria	Proteobacteria	Gammaproteobacteria	Pseudomonadales	Pseudomonadaceae	Pseudomonas	otu_1600
e5_m13f.ab1	215370	85.34	0.969718	681	RDP:Bacteria	Proteobacteria	Alphaproteobacteria	unclassified_Alphaproteobacteria	otu_1171
e6_m13f.ab1	129875	95.92	0.968526	655	RDP:Bacteria	Proteobacteria	Alphaproteobacteria	Sphingomonadales	Sphingomonadaceae	Sphingobium	otu_1165
e7_m13f.ab1	241234	87.62	0.973831	666	RDP:Bacteria	Proteobacteria	Betaproteobacteria	Burkholderiales	Comamonadaceae	unclassified_Comamonadaceae	otu_1218
e8_m13f.ab1	109907	86.37	0.951535	581	RDP:Bacteria	Bacteroidetes	Sphingobacteria	Sphingobacteriales	unclassified_Sphingobacteriales	otu_508
e9_m13f.ab1	208805	82.45	0.977305	671	RDP:Bacteria	Bacteroidetes	Sphingobacteria	Sphingobacteriales	unclassified_Sphingobacteriales	otu_508
f10_m13f.ab1	114202	84.2	0.957465	684	RDP:Bacteria	Proteobacteria	Alphaproteobacteria	Caulobacterales	Caulobacteraceae	Phenylobacterium	otu_968
f11_m13f.ab1	107787	98.98	0.963962	601	RDP:Bacteria	Proteobacteria	Betaproteobacteria	Burkholderiales	Alcaligenaceae	Achromobacter	otu_1172
f12_m13f.ab1	251617	96.48	0.993292	599	RDP:Bacteria	Proteobacteria	Gammaproteobacteria	Xanthomonadales	Xanthomonadaceae	Xanthomonas	otu_1646
f1_m13f.ab1	100802	95.59	0.996461	568	RDP:Bacteria	Proteobacteria	Alphaproteobacteria	Caulobacterales	Caulobacteraceae	Brevundimonas	otu_966
f2_m13f.ab1	154766	80.96	0.969267	664	RDP:Bacteria	Bacteroidetes	Sphingobacteria	Sphingobacteriales	Crenotrichaceae	Chitinophaga	otu_462
f3_m13f.ab1	109907	84.89	0.947829	581	RDP:Bacteria	Bacteroidetes	Sphingobacteria	Sphingobacteriales	unclassified_Sphingobacteriales	otu_508
f4_m13f.ab1	6196	93.46	0.99008	608	RDP:Bacteria	Proteobacteria	Alphaproteobacteria	Sphingomonadales	Sphingomonadaceae	Sphingobium	otu_1165
f5_m13f.ab1	6196	93.45	0.990066	607	RDP:Bacteria	Proteobacteria	Alphaproteobacteria	Sphingomonadales	Sphingomonadaceae	Sphingobium	otu_1165
f6_m13f.ab1	6196	92.81	0.986534	674	RDP:Bacteria	Proteobacteria	Alphaproteobacteria	Sphingomonadales	Sphingomonadaceae	Sphingobium	otu_1165
f7_m13f.ab1	129875	95.36	0.968526	655	RDP:Bacteria	Proteobacteria	Alphaproteobacteria	Sphingomonadales	Sphingomonadaceae	Sphingobium	otu_1165
f8_m13f.ab1	6196	93.47	0.990095	609	RDP:Bacteria	Proteobacteria	Alphaproteobacteria	Sphingomonadales	Sphingomonadaceae	Sphingobium	otu_1165
f9_m13f.ab1	224318	92.3	0.959297	639	RDP:Bacteria	Proteobacteria	Alphaproteobacteria	Rhizobiales	Hyphomicrobiaceae	Devosia	otu_1003
g10_m13f.ab1	151618	62.23	0.884111	570	RDP:Bacteria	Proteobacteria	Deltaproteobacteria	Desulfuromonales	Geobacteraceae	Geobacter	otu_1349
g11_m13f.ab1	150347	85.29	0.965517	598	RDP:Bacteria	Proteobacteria	Alphaproteobacteria	Caulobacterales	Caulobacteraceae	Phenylobacterium	otu_968
g12_m13f.ab1	109907	86.63	0.951535	581	RDP:Bacteria	Bacteroidetes	Sphingobacteria	Sphingobacteriales	unclassified_Sphingobacteriales	otu_508
g1_m13f.ab1	263089	81.83	0.96527	595	RDP:Bacteria	Proteobacteria	Betaproteobacteria	Burkholderiales	Alcaligenaceae	unclassified_Alcaligenaceae	otu_1186
g2_m13f.ab1	107526	86.7	0.957582	535	RDP:Bacteria	Proteobacteria	Betaproteobacteria	Rhodocyclales	Rhodocyclaceae	unclassified_Rhodocyclaceae	otu_1300
g3_m13f.ab1	200073	63.02	0.886349	637	RDP:Bacteria	Planctomycetes	Planctomycetacia	Planctomycetales	Planctomycetaceae	Gemmata	otu_960
g4_m13f.ab1	129875	96.2	0.968526	655	RDP:Bacteria	Proteobacteria	Alphaproteobacteria	Sphingomonadales	Sphingomonadaceae	Sphingobium	otu_1165
g5_m13f.ab1	155146	72.02	0.913834	665	RDP:Bacteria	Proteobacteria	Alphaproteobacteria	Caulobacterales	Caulobacteraceae	Brevundimonas	otu_966
g6_m13f.ab1	109907	86.63	0.951535	581	RDP:Bacteria	Bacteroidetes	Sphingobacteria	Sphingobacteriales	unclassified_Sphingobacteriales	otu_508
g7_m13f.ab1	192693	92.32	0.946492	566	RDP:Bacteria	Proteobacteria	Betaproteobacteria	Burkholderiales	Comamonadaceae	Curvibacter	otu_1204
g8_m13f.ab1	6196	92.74	0.988438	609	RDP:Bacteria	Proteobacteria	Alphaproteobacteria	Sphingomonadales	Sphingomonadaceae	Sphingobium	otu_1165
g9_m13f.ab1	129875	95.51	0.968395	586	RDP:Bacteria	Proteobacteria	Alphaproteobacteria	Sphingomonadales	Sphingomonadaceae	Sphingobium	otu_1165
h10_m13f.ab1	242849	98.21	0.987014	701	RDP:Bacteria	Proteobacteria	Betaproteobacteria	Burkholderiales	Alcaligenaceae	unclassified_Alcaligenaceae	otu_1186
h12_m13f.ab1	6196	93.46	0.99008	608	RDP:Bacteria	Proteobacteria	Alphaproteobacteria	Sphingomonadales	Sphingomonadaceae	Sphingobium	otu_1165
h1_m13f.ab1	6196	91.79	0.984005	695	RDP:Bacteria	Proteobacteria	Alphaproteobacteria	Sphingomonadales	Sphingomonadaceae	Sphingobium	otu_1165
h2_m13f.ab1	6196	92.19	0.988423	608	RDP:Bacteria	Proteobacteria	Alphaproteobacteria	Sphingomonadales	Sphingomonadaceae	Sphingobium	otu_1165
h3_m13f.ab1	109907	86.63	0.951535	581	RDP:Bacteria	Bacteroidetes	Sphingobacteria	Sphingobacteriales	unclassified_Sphingobacteriales	otu_508
h4_m13f.ab1	6196	93.47	0.990095	609	RDP:Bacteria	Proteobacteria	Alphaproteobacteria	Sphingomonadales	Sphingomonadaceae	Sphingobium	otu_1165
h5_m13f.ab1	173382	80.41	0.932219	747	RDP:Bacteria	Proteobacteria	Alphaproteobacteria	Rhizobiales	Bradyrhizobiaceae	Bosea	otu_986
h6_m13f.ab1	129875	96.09	0.967334	632	RDP:Bacteria	Proteobacteria	Alphaproteobacteria	Sphingomonadales	Sphingomonadaceae	Sphingobium	otu_1165
h7_m13f.ab1	129875	95.22	0.966927	655	RDP:Bacteria	Proteobacteria	Alphaproteobacteria	Sphingomonadales	Sphingomonadaceae	Sphingobium	otu_1165
h8_m13f.ab1	109907	84.89	0.947829	581	RDP:Bacteria	Bacteroidetes	Sphingobacteria	Sphingobacteriales	unclassified_Sphingobacteriales	otu_508
h9_m13f.ab1	208805	81.03	0.974093	628	RDP:Bacteria	Bacteroidetes	Sphingobacteria	Sphingobacteriales	unclassified_Sphingobacteriales	otu_508
