# Supplementary material for: Culture-Independent Investigation of the Microbiome Associated with the Nematode Acrobeloides maximus
Source: PLoS One. 2013 Jul 22;8(7):e67425. doi: 10.1371/journal.pone.0067425 (PMC3718782; doi:10.1371/journal.pone.0067425)
Supplement: Data S3 — Classification algorithm output for all samples from the Greengenes classify algorithm. (ZIP) [file pone.0067425.s003.zip › Classifications NemSym/classifications_plate1a_all_clean_NAST.fasta22944.xls]

sequence_id	RDP prokMSA_id	RDP Simrank id	RDP DNAML id	RDP DNAML columns	RDP tax string
a10_m13f.ab1	107526	85.71	0.957582	535	RDP:Bacteria; Proteobacteria; Betaproteobacteria; Rhodocyclales; Rhodocyclaceae; unclassified_Rhodocyclaceae; otu_1300
a11_m13f.ab1	100802	95.55	0.989136	744	RDP:Bacteria; Proteobacteria; Alphaproteobacteria; Caulobacterales; Caulobacteraceae; Brevundimonas; otu_966
a12_m13f.ab1	103246	94.79	0.977406	767	RDP:Bacteria; Proteobacteria; Alphaproteobacteria; Rhizobiales; Bradyrhizobiaceae; Bosea; otu_986
a1_m13f.ab1	271628	97.18	0.975619	544	RDP:Bacteria; Proteobacteria; Alphaproteobacteria; Rhizobiales; Bradyrhizobiaceae; Bosea; otu_986
a2_m13f.ab1	141868	77.04	0.962756	714	RDP:Bacteria; Bacteroidetes; Sphingobacteria; Sphingobacteriales; Crenotrichaceae; Chitinophaga; otu_462
a3_m13f.ab1	208050	86.25	0.98399	631	RDP:Bacteria; Bacteroidetes; Sphingobacteria; Sphingobacteriales; Sphingobacteriaceae; Pedobacter; otu_505
a4_m13f.ab1	107529	91.13	0.992944	569	RDP:Bacteria; Bacteroidetes; Sphingobacteria; Sphingobacteriales; Sphingobacteriaceae; Pedobacter; otu_505
a5_m13f.ab1	107529	94.11	0.99165	601	RDP:Bacteria; Bacteroidetes; Sphingobacteria; Sphingobacteriales; Sphingobacteriaceae; Pedobacter; otu_505
a6_m13f.ab1	219723	96.05	0.994978	599	RDP:Bacteria; Proteobacteria; Gammaproteobacteria; Pseudomonadales; Pseudomonadaceae; Pseudomonas; otu_1600
a7_m13f.ab1	208050	86.25	0.98399	631	RDP:Bacteria; Bacteroidetes; Sphingobacteria; Sphingobacteriales; Sphingobacteriaceae; Pedobacter; otu_505
a8_m13f.ab1	108672	98.38	0.996214	794	RDP:Bacteria; Proteobacteria; Alphaproteobacteria; Rhizobiales; Brucellaceae; Ochrobactrum; otu_995
a9_m13f.ab1	152942	98.36	0.958105	594	RDP:Bacteria; Proteobacteria; Betaproteobacteria; Burkholderiales; Comamonadaceae; Acidovorax; otu_1198
b10_m13f.ab1	101529	99.11	0.985429	626	RDP:Bacteria; Proteobacteria; Alphaproteobacteria; Rhizobiales; Brucellaceae; Ochrobactrum; otu_995
b11_m13f.ab1	108672	98.56	0.995095	615	RDP:Bacteria; Proteobacteria; Alphaproteobacteria; Rhizobiales; Brucellaceae; Ochrobactrum; otu_995
b12_m13f.ab1	10633	68.75	0.936856	702	RDP:Bacteria; Proteobacteria; Deltaproteobacteria; Myxococcales; Cystobacterineae; Cystobacteraceae; Cystobacter; otu_1356
b1_m13f.ab1	100802	95.59	0.995734	706	RDP:Bacteria; Proteobacteria; Alphaproteobacteria; Caulobacterales; Caulobacteraceae; Brevundimonas; otu_966
b2_m13f.ab1	107529	95.48	0.995007	601	RDP:Bacteria; Bacteroidetes; Sphingobacteria; Sphingobacteriales; Sphingobacteriaceae; Pedobacter; otu_505
b3_m13f.ab1	208050	86.27	0.982377	631	RDP:Bacteria; Bacteroidetes; Sphingobacteria; Sphingobacteriales; Sphingobacteriaceae; Pedobacter; otu_505
b4_m13f.ab1	99740	92.14	0.97277	601	RDP:Bacteria; Proteobacteria; Betaproteobacteria; Methylophilales; Methylophilaceae; Methylophilus; otu_1257
b5_m13f.ab1	5187	100.00	0.998612	719	RDP:Bacteria; Proteobacteria; Alphaproteobacteria; Rhizobiales; Brucellaceae; Ochrobactrum; otu_995
b6_m13f.ab1	5187	99.26	0.99726	732	RDP:Bacteria; Proteobacteria; Alphaproteobacteria; Rhizobiales; Brucellaceae; Ochrobactrum; otu_995
b7_m13f.ab1	5187	100.00	0.998597	713	RDP:Bacteria; Proteobacteria; Alphaproteobacteria; Rhizobiales; Brucellaceae; Ochrobactrum; otu_995
b8_m13f.ab1	2481	89.15	0.985618	630	RDP:Bacteria; Bacteroidetes; Sphingobacteria; Sphingobacteriales; Sphingobacteriaceae; Pedobacter; otu_505
b9_m13f.ab1	10582	74.55	0.95123	614	RDP:Bacteria; Proteobacteria; Deltaproteobacteria; Myxococcales; Cystobacterineae; Cystobacteraceae; Stigmatella; otu_1358
c10_m13f.ab1	137210	89.58	0.972494	597	RDP:Bacteria; Proteobacteria; Betaproteobacteria; Methylophilales; Methylophilaceae; Methylophilus; otu_1257
c11_m13f.ab1	38466	96.69	0.993496	616	RDP:Bacteria; Proteobacteria; Gammaproteobacteria; Pseudomonadales; Pseudomonadaceae; Pseudomonas; otu_1600
c12_m13f.ab1	207247	92.71	0.992246	776	RDP:Bacteria; Bacteroidetes; Sphingobacteria; Sphingobacteriales; Sphingobacteriaceae; Pedobacter; otu_505
c1_m13f.ab1	250589	89.69	0.989223	652	RDP:Bacteria; Bacteroidetes; Flavobacteria; Flavobacteriales; Flavobacteriaceae; Flavobacterium; otu_419
c2_m13f.ab1	207247	93.02	0.996664	600	RDP:Bacteria; Bacteroidetes; Sphingobacteria; Sphingobacteriales; Sphingobacteriaceae; Pedobacter; otu_505
c3_m13f.ab1	2481	86.26	0.982101	564	RDP:Bacteria; Bacteroidetes; Sphingobacteria; Sphingobacteriales; Sphingobacteriaceae; Pedobacter; otu_505
c4_m13f.ab1	99740	92.58	0.9745	601	RDP:Bacteria; Proteobacteria; Betaproteobacteria; Methylophilales; Methylophilaceae; Methylophilus; otu_1257
c5_m13f.ab1	110515	92.50	0.980401	571	RDP:Bacteria; Proteobacteria; Alphaproteobacteria; Caulobacterales; Caulobacteraceae; Brevundimonas; otu_966
c6_m13f.ab1	100802	95.72	0.995603	684	RDP:Bacteria; Proteobacteria; Alphaproteobacteria; Caulobacterales; Caulobacteraceae; Brevundimonas; otu_966
c7_m13f.ab1	100802	95.59	0.990298	729	RDP:Bacteria; Proteobacteria; Alphaproteobacteria; Caulobacterales; Caulobacteraceae; Brevundimonas; otu_966
c8_m13f.ab1	160551	95.40	0.99476	763	RDP:Bacteria; Bacteroidetes; Sphingobacteria; Sphingobacteriales; Sphingobacteriaceae; Pedobacter; otu_505
c9_m13f.ab1	241234	86.51	0.970633	595	RDP:Bacteria; Proteobacteria; Betaproteobacteria; Burkholderiales; Comamonadaceae; unclassified_Comamonadaceae; otu_1218
d10_m13f.ab1	100076	97.91	0.994906	591	RDP:Bacteria; Proteobacteria; Gammaproteobacteria; Pseudomonadales; Pseudomonadaceae; Pseudomonas; otu_1600
d11_m13f.ab1	100638	93.48	0.994833	582	RDP:Bacteria; Proteobacteria; Gammaproteobacteria; Xanthomonadales; Xanthomonadaceae; Stenotrophomonas; otu_1643
d12_m13f.ab1	41791	97.75	0.996112	773	RDP:Bacteria; Proteobacteria; Gammaproteobacteria; Pseudomonadales; Pseudomonadaceae; Pseudomonas; otu_1600
d2_m13f.ab1	110515	93.22	0.984194	706	RDP:Bacteria; Proteobacteria; Alphaproteobacteria; Caulobacterales; Caulobacteraceae; Brevundimonas; otu_966
d3_m13f.ab1	2481	89.71	0.985618	630	RDP:Bacteria; Bacteroidetes; Sphingobacteria; Sphingobacteriales; Sphingobacteriaceae; Pedobacter; otu_505
d4_m13f.ab1	208050	87.22	0.985604	631	RDP:Bacteria; Bacteroidetes; Sphingobacteria; Sphingobacteriales; Sphingobacteriaceae; Pedobacter; otu_505
d5_m13f.ab1	5187	99.24	0.997188	713	RDP:Bacteria; Proteobacteria; Alphaproteobacteria; Rhizobiales; Brucellaceae; Ochrobactrum; otu_995
d6_m13f.ab1	210212	94.77	0.994935	791	RDP:Bacteria; Bacteroidetes; Sphingobacteria; Sphingobacteriales; Sphingobacteriaceae; Pedobacter; otu_505
d7_m13f.ab1	208050	86.27	0.98399	631	RDP:Bacteria; Bacteroidetes; Sphingobacteria; Sphingobacteriales; Sphingobacteriaceae; Pedobacter; otu_505
d8_m13f.ab1	240176	90.40	0.977813	783	RDP:Bacteria; Proteobacteria; Betaproteobacteria; Burkholderiales; Comamonadaceae; unclassified_Comamonadaceae; otu_1218
d9_m13f.ab1	99758	99.41	0.998321	598	RDP:Bacteria; Proteobacteria; Gammaproteobacteria; Xanthomonadales; Xanthomonadaceae; Stenotrophomonas; otu_1643
e10_m13f.ab1	106357	98.61	0.997202	717	RDP:Bacteria; Proteobacteria; Gammaproteobacteria; Pseudomonadales; Pseudomonadaceae; Pseudomonas; otu_1600
e11_m13f.ab1	242849	97.95	0.986403	595	RDP:Bacteria; Proteobacteria; Betaproteobacteria; Burkholderiales; Alcaligenaceae; unclassified_Alcaligenaceae; otu_1186
e12_m13f.ab1	2481	89.02	0.98447	584	RDP:Bacteria; Bacteroidetes; Sphingobacteria; Sphingobacteriales; Sphingobacteriaceae; Pedobacter; otu_505
e1_m13f.ab1	107529	95.58	0.995124	616	RDP:Bacteria; Bacteroidetes; Sphingobacteria; Sphingobacteriales; Sphingobacteriaceae; Pedobacter; otu_505
e2_m13f.ab1	47936	66.15	0.9244	531	RDP:Bacteria; Bacteroidetes; Sphingobacteria; Sphingobacteriales; Flexibacteraceae; Niastella; otu_494
e3_m13f.ab1	101529	100.00	0.999993	550	RDP:Bacteria; Proteobacteria; Alphaproteobacteria; Rhizobiales; Brucellaceae; Ochrobactrum; otu_995
e4_m13f.ab1	192693	89.28	0.944021	597	RDP:Bacteria; Proteobacteria; Betaproteobacteria; Burkholderiales; Comamonadaceae; Curvibacter; otu_1204
e6_m13f.ab1	141794	90.91	0.981462	764	RDP:Bacteria; Bacteroidetes; Sphingobacteria; Sphingobacteriales; Sphingobacteriaceae; Pedobacter; otu_505
e7_m13f.ab1	107529	96.32	0.994717	569	RDP:Bacteria; Bacteroidetes; Sphingobacteria; Sphingobacteriales; Sphingobacteriaceae; Pedobacter; otu_505
e8_m13f.ab1	157674	94.28	0.988089	595	RDP:Bacteria; Proteobacteria; Betaproteobacteria; Burkholderiales; Comamonadaceae; Acidovorax; otu_1198
e9_m13f.ab1	267554	87.57	0.962625	607	RDP:Bacteria; Proteobacteria; Alphaproteobacteria; Rhizobiales; Rhizobiaceae; Rhizobium; otu_1040
f10_m13f.ab1	271628	96.32	0.973657	622	RDP:Bacteria; Proteobacteria; Alphaproteobacteria; Rhizobiales; Bradyrhizobiaceae; Bosea; otu_986
f11_m13f.ab1	10633	68.73	0.934385	693	RDP:Bacteria; Proteobacteria; Deltaproteobacteria; Myxococcales; Cystobacterineae; Cystobacteraceae; Cystobacter; otu_1356
f12_m13f.ab1	99693	100.00	0.987057	626	RDP:Bacteria; Proteobacteria; Alphaproteobacteria; Rhizobiales; Brucellaceae; Ochrobactrum; otu_995
f1_m13f.ab1	99693	99.61	0.998597	714	RDP:Bacteria; Proteobacteria; Alphaproteobacteria; Rhizobiales; Brucellaceae; Ochrobactrum; otu_995
f2_m13f.ab1	2481	88.60	0.982377	630	RDP:Bacteria; Bacteroidetes; Sphingobacteria; Sphingobacteriales; Sphingobacteriaceae; Pedobacter; otu_505
f3_m13f.ab1	2481	89.15	0.985618	630	RDP:Bacteria; Bacteroidetes; Sphingobacteria; Sphingobacteriales; Sphingobacteriaceae; Pedobacter; otu_505
f4_m13f.ab1	100802	94.98	0.995211	629	RDP:Bacteria; Proteobacteria; Alphaproteobacteria; Caulobacterales; Caulobacteraceae; Brevundimonas; otu_966
f5_m13f.ab1	208050	86.69	0.98399	631	RDP:Bacteria; Bacteroidetes; Sphingobacteria; Sphingobacteriales; Sphingobacteriaceae; Pedobacter; otu_505
f6_m13f.ab1	110515	93.38	0.984412	716	RDP:Bacteria; Proteobacteria; Alphaproteobacteria; Caulobacterales; Caulobacteraceae; Brevundimonas; otu_966
f7_m13f.ab1	110515	92.23	0.981302	707	RDP:Bacteria; Proteobacteria; Alphaproteobacteria; Caulobacterales; Caulobacteraceae; Brevundimonas; otu_966
f8_m13f.ab1	107526	85.71	0.957582	535	RDP:Bacteria; Proteobacteria; Betaproteobacteria; Rhodocyclales; Rhodocyclaceae; unclassified_Rhodocyclaceae; otu_1300
f9_m13f.ab1	106695	96.69	0.99633	546	RDP:Bacteria; Proteobacteria; Gammaproteobacteria; Pseudomonadales; Pseudomonadaceae; Pseudomonas; otu_1600
g10_m13f.ab1	99740	93.51	0.977203	803	RDP:Bacteria; Proteobacteria; Betaproteobacteria; Methylophilales; Methylophilaceae; Methylophilus; otu_1257
g11_m13f.ab1	182778	74.89	0.967756	570	RDP:Bacteria; Bacteroidetes; Sphingobacteria; Sphingobacteriales; Crenotrichaceae; Chitinophaga; otu_462
g12_m13f.ab1	224318	94.03	0.96402	719	RDP:Bacteria; Proteobacteria; Alphaproteobacteria; Rhizobiales; Hyphomicrobiaceae; Devosia; otu_1003
g1_m13f.ab1	146058	89.01	0.970401	624	RDP:Bacteria; Proteobacteria; Alphaproteobacteria; Sphingomonadales; Sphingomonadaceae; Sphingomonas; otu_1166
g2_m13f.ab1	2481	89.68	0.98556	558	RDP:Bacteria; Bacteroidetes; Sphingobacteria; Sphingobacteriales; Sphingobacteriaceae; Pedobacter; otu_505
g4_m13f.ab1	2481	89.15	0.985618	630	RDP:Bacteria; Bacteroidetes; Sphingobacteria; Sphingobacteriales; Sphingobacteriaceae; Pedobacter; otu_505
g5_m13f.ab1	2481	90.29	0.986592	600	RDP:Bacteria; Bacteroidetes; Sphingobacteria; Sphingobacteriales; Sphingobacteriaceae; Pedobacter; otu_505
g6_m13f.ab1	113378	82.77	0.968584	555	RDP:Bacteria; Verrucomicrobia; Verrucomicrobiae; Verrucomicrobiales; Verrucomicrobiaceae; Prosthecobacter; otu_1692
g7_m13f.ab1	133691	97.54	0.989644	780	RDP:Bacteria; Proteobacteria; Gammaproteobacteria; Xanthomonadales; Xanthomonadaceae; Stenotrophomonas; otu_1643
g8_m13f.ab1	2481	88.75	0.984034	631	RDP:Bacteria; Bacteroidetes; Sphingobacteria; Sphingobacteriales; Sphingobacteriaceae; Pedobacter; otu_505
g9_m13f.ab1	115095	91.55	0.966026	665	RDP:Bacteria; Proteobacteria; Betaproteobacteria; Burkholderiales; Comamonadaceae; Acidovorax; otu_1198
h10_m13f.ab1	99693	98.92	0.998321	597	RDP:Bacteria; Proteobacteria; Alphaproteobacteria; Rhizobiales; Brucellaceae; Ochrobactrum; otu_995
h11_m13f.ab1	2489	76.39	0.956303	596	RDP:Bacteria; Bacteroidetes; Sphingobacteria; Sphingobacteriales; Sphingobacteriaceae; unclassified_Sphingobacteriaceae; otu_507
h12_m13f.ab1	107529	95.16	0.99351	619	RDP:Bacteria; Bacteroidetes; Sphingobacteria; Sphingobacteriales; Sphingobacteriaceae; Pedobacter; otu_505
h1_m13f.ab1	107529	94.30	0.992246	775	RDP:Bacteria; Bacteroidetes; Sphingobacteria; Sphingobacteriales; Sphingobacteriaceae; Pedobacter; otu_505
h2_m13f.ab1	160551	86.89	0.991156	455	RDP:Bacteria; Bacteroidetes; Sphingobacteria; Sphingobacteriales; Sphingobacteriaceae; Pedobacter; otu_505
h3_m13f.ab1	149921	96.08	0.991636	600	RDP:Bacteria; Proteobacteria; Gammaproteobacteria; Pseudomonadales; Pseudomonadaceae; Pseudomonas; otu_1600
h4_m13f.ab1	141868	76.07	0.959122	627	RDP:Bacteria; Bacteroidetes; Sphingobacteria; Sphingobacteriales; Crenotrichaceae; Chitinophaga; otu_462
h5_m13f.ab1	139385	97.85	0.963831	570	RDP:Bacteria; Proteobacteria; Betaproteobacteria; Burkholderiales; Alcaligenaceae; Achromobacter; otu_1172
h6_m13f.ab1	208050	87.64	0.985604	631	RDP:Bacteria; Bacteroidetes; Sphingobacteria; Sphingobacteriales; Sphingobacteriaceae; Pedobacter; otu_505
h7_m13f.ab1	151852	85.21	0.976229	599	RDP:Bacteria; Proteobacteria; Betaproteobacteria; Burkholderiales; Comamonadaceae; Rhodoferax; otu_1216
h8_m13f.ab1	100638	93.44	0.993612	629	RDP:Bacteria; Proteobacteria; Gammaproteobacteria; Xanthomonadales; Xanthomonadaceae; Stenotrophomonas; otu_1643
h9_m13f.ab1	2481	89.28	0.984906	600	RDP:Bacteria; Bacteroidetes; Sphingobacteria; Sphingobacteriales; Sphingobacteriaceae; Pedobacter; otu_505
