# Supplementary material for: Culture-Independent Investigation of the Microbiome Associated with the Nematode Acrobeloides maximus
Source: PLoS One. 2013 Jul 22;8(7):e67425. doi: 10.1371/journal.pone.0067425 (PMC3718782; doi:10.1371/journal.pone.0067425)
Supplement: Data S3 — Classification algorithm output for all samples from the Greengenes classify algorithm. (ZIP) [file pone.0067425.s003.zip › Classifications NemSym/classifications_plate1b_all_clean_NAST.fasta5385.xls]

sequence_id	RDP prokMSA_id	RDP Simrank id	RDP DNAML id	RDP DNAML columns	RDP tax string
a10_m13f.ab1	2481	88.77	0.983918	627	RDP:Bacteria; Bacteroidetes; Sphingobacteria; Sphingobacteriales; Sphingobacteriaceae; Pedobacter; otu_505
a11_m13f.ab1	100802	92.97	0.980938	800	RDP:Bacteria; Proteobacteria; Alphaproteobacteria; Caulobacterales; Caulobacteraceae; Brevundimonas; otu_966
a12_m13f.ab1	99693	99.27	0.999993	630	RDP:Bacteria; Proteobacteria; Alphaproteobacteria; Rhizobiales; Brucellaceae; Ochrobactrum; otu_995
a1_m13f.ab1	2481	88.90	0.985546	627	RDP:Bacteria; Bacteroidetes; Sphingobacteria; Sphingobacteriales; Sphingobacteriaceae; Pedobacter; otu_505
a2_m13f.ab1	2481	88.90	0.985546	627	RDP:Bacteria; Bacteroidetes; Sphingobacteria; Sphingobacteriales; Sphingobacteriaceae; Pedobacter; otu_505
a3_m13f.ab1	224318	92.21	0.963991	689	RDP:Bacteria; Proteobacteria; Alphaproteobacteria; Rhizobiales; Hyphomicrobiaceae; Devosia; otu_1003
a4_m13f.ab1	240176	90.67	0.979107	782	RDP:Bacteria; Proteobacteria; Betaproteobacteria; Burkholderiales; Comamonadaceae; unclassified_Comamonadaceae; otu_1218
a5_m13f.ab1	107529	95.23	0.993888	656	RDP:Bacteria; Bacteroidetes; Sphingobacteria; Sphingobacteriales; Sphingobacteriaceae; Pedobacter; otu_505
a6_m13f.ab1	210212	93.16	0.99258	810	RDP:Bacteria; Bacteroidetes; Sphingobacteria; Sphingobacteriales; Sphingobacteriaceae; Pedobacter; otu_505
a7_m13f.ab1	224318	92.35	0.964079	691	RDP:Bacteria; Proteobacteria; Alphaproteobacteria; Rhizobiales; Hyphomicrobiaceae; Devosia; otu_1003
a8_m13f.ab1	248913	88.31	0.972363	595	RDP:Bacteria; Proteobacteria; Betaproteobacteria; Burkholderiales; Comamonadaceae; unclassified_Comamonadaceae; otu_1218
a9_m13f.ab1	5094	93.69	0.98665	762	RDP:Bacteria; Proteobacteria; Alphaproteobacteria; Rhizobiales; Phyllobacteriaceae; Mesorhizobium; otu_1031
b10_m13f.ab1	208050	88.01	0.985604	631	RDP:Bacteria; Bacteroidetes; Sphingobacteria; Sphingobacteriales; Sphingobacteriaceae; Pedobacter; otu_505
b11_m13f.ab1	100802	95.98	0.997159	706	RDP:Bacteria; Proteobacteria; Alphaproteobacteria; Caulobacterales; Caulobacteraceae; Brevundimonas; otu_966
b12_m13f.ab1	178704	96.40	0.996185	788	RDP:Bacteria; Proteobacteria; Gammaproteobacteria; Pseudomonadales; Pseudomonadaceae; Pseudomonas; otu_1600
b1_m13f.ab1	106695	98.81	0.998263	578	RDP:Bacteria; Proteobacteria; Gammaproteobacteria; Pseudomonadales; Pseudomonadaceae; Pseudomonas; otu_1600
b2_m13f.ab1	149654	97.89	0.99367	790	RDP:Bacteria; Bacteroidetes; Flavobacteria; Flavobacteriales; Flavobacteriaceae; Flavobacterium; otu_419
b3_m13f.ab1	160551	95.09	0.994644	747	RDP:Bacteria; Bacteroidetes; Sphingobacteria; Sphingobacteriales; Sphingobacteriaceae; Pedobacter; otu_505
b4_m13f.ab1	137210	88.82	0.97075	597	RDP:Bacteria; Proteobacteria; Betaproteobacteria; Methylophilales; Methylophilaceae; Methylophilus; otu_1257
b5_m13f.ab1	110515	92.92	0.984412	716	RDP:Bacteria; Proteobacteria; Alphaproteobacteria; Caulobacterales; Caulobacteraceae; Brevundimonas; otu_966
b6_m13f.ab1	90222	91.74	0.982711	820	RDP:Bacteria; Proteobacteria; Alphaproteobacteria; Caulobacterales; Caulobacteraceae; Brevundimonas; otu_966
b7_m13f.ab1	107529	90.78	0.990197	819	RDP:Bacteria; Bacteroidetes; Sphingobacteria; Sphingobacteriales; Sphingobacteriaceae; Pedobacter; otu_505
b8_m13f.ab1	241234	84.02	0.965358	595	RDP:Bacteria; Proteobacteria; Betaproteobacteria; Burkholderiales; Comamonadaceae; unclassified_Comamonadaceae; otu_1218
b9_m13f.ab1	33410	88.49	0.977145	535	RDP:Bacteria; Proteobacteria; Betaproteobacteria; Burkholderiales; Comamonadaceae; unclassified_Comamonadaceae; otu_1218
c10_m13f.ab1	160551	95.05	0.994746	761	RDP:Bacteria; Bacteroidetes; Sphingobacteria; Sphingobacteriales; Sphingobacteriaceae; Pedobacter; otu_505
c11_m13f.ab1	152915	57.81	0.85622	808	RDP:Bacteria; Proteobacteria; Deltaproteobacteria; Myxococcales; Nannocystineae; Nannocystaceae; unclassified_Nannocystaceae; otu_1367
c12_m13f.ab1	143333	90.21	0.996461	567	RDP:Bacteria; Bacteroidetes; Sphingobacteria; Sphingobacteriales; Sphingobacteriaceae; Pedobacter; otu_505
c1_m13f.ab1	99693	98.59	0.998481	661	RDP:Bacteria; Proteobacteria; Alphaproteobacteria; Rhizobiales; Brucellaceae; Ochrobactrum; otu_995
c2_m13f.ab1	141148	92.44	0.987668	656	RDP:Bacteria; Proteobacteria; Betaproteobacteria; Burkholderiales; Comamonadaceae; Variovorax; otu_1219
c3_m13f.ab1	139385	97.09	0.965677	570	RDP:Bacteria; Proteobacteria; Betaproteobacteria; Burkholderiales; Alcaligenaceae; Achromobacter; otu_1172
c4_m13f.ab1	219723	96.46	0.994601	557	RDP:Bacteria; Proteobacteria; Gammaproteobacteria; Pseudomonadales; Pseudomonadaceae; Pseudomonas; otu_1600
c5_m13f.ab1	129875	94.37	0.96466	614	RDP:Bacteria; Proteobacteria; Alphaproteobacteria; Sphingomonadales; Sphingomonadaceae; Sphingobium; otu_1165
c6_m13f.ab1	140683	77.60	0.948483	826	RDP:Bacteria; Verrucomicrobia; Verrucomicrobiae; Verrucomicrobiales; Verrucomicrobiaceae; Verrucomicrobiaceae_genera_incertae_sedis; otu_1694
c7_m13f.ab1	142915	97.56	0.957858	689	RDP:Bacteria; Proteobacteria; Betaproteobacteria; Burkholderiales; Comamonadaceae; Variovorax; otu_1219
c8_m13f.ab1	149654	97.07	0.992406	790	RDP:Bacteria; Bacteroidetes; Flavobacteria; Flavobacteriales; Flavobacteriaceae; Flavobacterium; otu_419
c9_m13f.ab1	214045	92.86	0.994339	532	RDP:Bacteria; Proteobacteria; Gammaproteobacteria; Xanthomonadales; Xanthomonadaceae; Stenotrophomonas; otu_1643
d10_m13f.ab1	241234	88.17	0.977857	784	RDP:Bacteria; Proteobacteria; Betaproteobacteria; Burkholderiales; Comamonadaceae; unclassified_Comamonadaceae; otu_1218
d11_m13f.ab1	5187	99.57	0.998365	615	RDP:Bacteria; Proteobacteria; Alphaproteobacteria; Rhizobiales; Brucellaceae; Ochrobactrum; otu_995
d12_m13f.ab1	5187	98.87	0.997551	818	RDP:Bacteria; Proteobacteria; Alphaproteobacteria; Rhizobiales; Brucellaceae; Ochrobactrum; otu_995
d1_m13f.ab1	137210	89.58	0.972494	597	RDP:Bacteria; Proteobacteria; Betaproteobacteria; Methylophilales; Methylophilaceae; Methylophilus; otu_1257
d2_m13f.ab1	149921	95.25	0.990444	630	RDP:Bacteria; Proteobacteria; Gammaproteobacteria; Pseudomonadales; Pseudomonadaceae; Pseudomonas; otu_1600
d3_m13f.ab1	99693	98.39	0.998408	630	RDP:Bacteria; Proteobacteria; Alphaproteobacteria; Rhizobiales; Brucellaceae; Ochrobactrum; otu_995
d4_m13f.ab1	2481	89.46	0.985546	627	RDP:Bacteria; Bacteroidetes; Sphingobacteria; Sphingobacteriales; Sphingobacteriaceae; Pedobacter; otu_505
d5_m13f.ab1	207247	92.32	0.996664	599	RDP:Bacteria; Bacteroidetes; Sphingobacteria; Sphingobacteriales; Sphingobacteriaceae; Pedobacter; otu_505
d6_m13f.ab1	149921	93.92	0.989935	599	RDP:Bacteria; Proteobacteria; Gammaproteobacteria; Pseudomonadales; Pseudomonadaceae; Pseudomonas; otu_1600
d7_m13f.ab1	110515	91.93	0.982217	628	RDP:Bacteria; Proteobacteria; Alphaproteobacteria; Caulobacterales; Caulobacteraceae; Brevundimonas; otu_966
d8_m13f.ab1	141868	76.07	0.959122	627	RDP:Bacteria; Bacteroidetes; Sphingobacteria; Sphingobacteriales; Crenotrichaceae; Chitinophaga; otu_462
d9_m13f.ab1	107529	91.52	0.987566	567	RDP:Bacteria; Bacteroidetes; Sphingobacteria; Sphingobacteriales; Sphingobacteriaceae; Pedobacter; otu_505
e10_m13f.ab1	100802	94.44	0.987929	754	RDP:Bacteria; Proteobacteria; Alphaproteobacteria; Caulobacterales; Caulobacteraceae; Brevundimonas; otu_966
e11_m13f.ab1	88327	87.65	0.977755	597	RDP:Bacteria; Proteobacteria; Alphaproteobacteria; Caulobacterales; Caulobacteraceae; Brevundimonas; otu_966
e1_m13f.ab1	107529	95.38	0.985764	567	RDP:Bacteria; Bacteroidetes; Sphingobacteria; Sphingobacteriales; Sphingobacteriaceae; Pedobacter; otu_505
e2_m13f.ab1	5187	99.57	0.996737	615	RDP:Bacteria; Proteobacteria; Alphaproteobacteria; Rhizobiales; Brucellaceae; Ochrobactrum; otu_995
e3_m13f.ab1	262053	96.45	0.948788	512	RDP:Bacteria; Actinobacteria; Actinobacteria; Actinobacteridae; Actinomycetales; Propionibacterineae; Nocardioidaceae; Nocardioides; otu_252
e4_m13f.ab1	7056	99.85	0.957596	589	RDP:Bacteria; Proteobacteria; Betaproteobacteria; Burkholderiales; Comamonadaceae; Acidovorax; otu_1198
e5_m13f.ab1	207247	91.10	0.993307	599	RDP:Bacteria; Bacteroidetes; Sphingobacteria; Sphingobacteriales; Sphingobacteriaceae; Pedobacter; otu_505
e6_m13f.ab1	107529	95.31	0.995109	615	RDP:Bacteria; Bacteroidetes; Sphingobacteria; Sphingobacteriales; Sphingobacteriaceae; Pedobacter; otu_505
e7_m13f.ab1	172764	86.42	0.973846	703	RDP:Bacteria; Proteobacteria; Betaproteobacteria; Burkholderiales; Comamonadaceae; Curvibacter; otu_1204
e8_m13f.ab1	110515	91.93	0.982217	628	RDP:Bacteria; Proteobacteria; Alphaproteobacteria; Caulobacterales; Caulobacteraceae; Brevundimonas; otu_966
e9_m13f.ab1	104719	95.43	0.993147	586	RDP:Bacteria; Proteobacteria; Gammaproteobacteria; Pseudomonadales; Pseudomonadaceae; Pseudomonas; otu_1600
f10_m13f.ab1	47936	64.58	0.929531	625	RDP:Bacteria; Bacteroidetes; Sphingobacteria; Sphingobacteriales; Flexibacteraceae; Niastella; otu_494
f11_m13f.ab1	99740	91.29	0.965517	598	RDP:Bacteria; Proteobacteria; Betaproteobacteria; Methylophilales; Methylophilaceae; Methylophilus; otu_1257
f12_m13f.ab1	208050	87.40	0.985531	628	RDP:Bacteria; Bacteroidetes; Sphingobacteria; Sphingobacteriales; Sphingobacteriaceae; Pedobacter; otu_505
f1_m13f.ab1	2481	89.45	0.986534	597	RDP:Bacteria; Bacteroidetes; Sphingobacteria; Sphingobacteriales; Sphingobacteriaceae; Pedobacter; otu_505
f2_m13f.ab1	100802	94.18	0.986563	754	RDP:Bacteria; Proteobacteria; Alphaproteobacteria; Caulobacterales; Caulobacteraceae; Brevundimonas; otu_966
f3_m13f.ab1	160551	95.02	0.994702	755	RDP:Bacteria; Bacteroidetes; Sphingobacteria; Sphingobacteriales; Sphingobacteriaceae; Pedobacter; otu_505
f4_m13f.ab1	2481	90.85	0.988496	786	RDP:Bacteria; Bacteroidetes; Sphingobacteria; Sphingobacteriales; Sphingobacteriaceae; Pedobacter; otu_505
f5_m13f.ab1	155043	90.61	0.958468	597	RDP:Bacteria; Proteobacteria; Betaproteobacteria; Burkholderiales; Comamonadaceae; Curvibacter; otu_1204
f6_m13f.ab1	107529	94.79	0.994179	689	RDP:Bacteria; Bacteroidetes; Sphingobacteria; Sphingobacteriales; Sphingobacteriaceae; Pedobacter; otu_505
f7_m13f.ab1	256276	98.32	0.998481	661	RDP:Bacteria; Proteobacteria; Alphaproteobacteria; Rhizobiales; Brucellaceae; Ochrobactrum; otu_995
f8_m13f.ab1	110515	91.99	0.981476	659	RDP:Bacteria; Proteobacteria; Alphaproteobacteria; Caulobacterales; Caulobacteraceae; Brevundimonas; otu_966
f9_m13f.ab1	107529	95.16	0.983976	567	RDP:Bacteria; Bacteroidetes; Sphingobacteria; Sphingobacteriales; Sphingobacteriaceae; Pedobacter; otu_505
g10_m13f.ab1	100802	94.59	0.995211	629	RDP:Bacteria; Proteobacteria; Alphaproteobacteria; Caulobacterales; Caulobacteraceae; Brevundimonas; otu_966
g11_m13f.ab1	141868	77.48	0.975532	414	RDP:Bacteria; Bacteroidetes; Sphingobacteria; Sphingobacteriales; Crenotrichaceae; Chitinophaga; otu_462
g12_m13f.ab1	110515	91.33	0.979848	556	RDP:Bacteria; Proteobacteria; Alphaproteobacteria; Caulobacterales; Caulobacteraceae; Brevundimonas; otu_966
g1_m13f.ab1	4823	96.92	0.991941	626	RDP:Bacteria; Proteobacteria; Alphaproteobacteria; Rhizobiales; Bradyrhizobiaceae; Bosea; otu_986
g3_m13f.ab1	154766	81.52	0.97325	570	RDP:Bacteria; Bacteroidetes; Sphingobacteria; Sphingobacteriales; Crenotrichaceae; Chitinophaga; otu_462
g4_m13f.ab1	7799	98.39	0.999993	599	RDP:Bacteria; Proteobacteria; Gammaproteobacteria; Xanthomonadales; Xanthomonadaceae; Stenotrophomonas; otu_1643
g5_m13f.ab1	88327	89.24	0.978802	578	RDP:Bacteria; Proteobacteria; Alphaproteobacteria; Caulobacterales; Caulobacteraceae; Brevundimonas; otu_966
g6_m13f.ab1	143252	92.05	0.951492	602	RDP:Bacteria; Proteobacteria; Betaproteobacteria; Burkholderiales; Comamonadaceae; Hydrogenophaga; otu_1208
g7_m13f.ab1	208105	73.61	0.926348	524	RDP:Bacteria; Proteobacteria; Alphaproteobacteria; Rhodospirillales; Acetobacteraceae; Acidiphilium; otu_1107
g8_m13f.ab1	99693	99.27	0.999993	630	RDP:Bacteria; Proteobacteria; Alphaproteobacteria; Rhizobiales; Brucellaceae; Ochrobactrum; otu_995
h10_m13f.ab1	99740	93.48	0.977523	814	RDP:Bacteria; Proteobacteria; Betaproteobacteria; Methylophilales; Methylophilaceae; Methylophilus; otu_1257
h11_m13f.ab1	77845	93.50	0.955838	425	RDP:Bacteria; Proteobacteria; Betaproteobacteria; Burkholderiales; Alcaligenaceae; Achromobacter; otu_1172
h12_m13f.ab1	100802	94.74	0.993162	588	RDP:Bacteria; Proteobacteria; Alphaproteobacteria; Caulobacterales; Caulobacteraceae; Brevundimonas; otu_966
h1_m13f.ab1	151852	86.24	0.977944	599	RDP:Bacteria; Proteobacteria; Betaproteobacteria; Burkholderiales; Comamonadaceae; Rhodoferax; otu_1216
h2_m13f.ab1	241234	86.51	0.970633	595	RDP:Bacteria; Proteobacteria; Betaproteobacteria; Burkholderiales; Comamonadaceae; unclassified_Comamonadaceae; otu_1218
h3_m13f.ab1	100802	94.27	0.986447	747	RDP:Bacteria; Proteobacteria; Alphaproteobacteria; Caulobacterales; Caulobacteraceae; Brevundimonas; otu_966
h4_m13f.ab1	207247	90.60	0.98838	778	RDP:Bacteria; Bacteroidetes; Sphingobacteria; Sphingobacteriales; Sphingobacteriaceae; Pedobacter; otu_505
h5_m13f.ab1	207247	92.87	0.996941	655	RDP:Bacteria; Bacteroidetes; Sphingobacteria; Sphingobacteriales; Sphingobacteriaceae; Pedobacter; otu_505
h6_m13f.ab1	208050	87.29	0.987435	562	RDP:Bacteria; Bacteroidetes; Sphingobacteria; Sphingobacteriales; Sphingobacteriaceae; Pedobacter; otu_505
h7_m13f.ab1	114202	81.10	0.952858	553	RDP:Bacteria; Proteobacteria; Alphaproteobacteria; Caulobacterales; Caulobacteraceae; Phenylobacterium; otu_968
h8_m13f.ab1	94243	97.46	0.987115	705	RDP:Bacteria; Proteobacteria; Betaproteobacteria; Burkholderiales; Alcaligenaceae; Achromobacter; otu_1172
h9_m13f.ab1	99740	94.40	0.975764	759	RDP:Bacteria; Proteobacteria; Betaproteobacteria; Methylophilales; Methylophilaceae; Methylophilus; otu_1257
