# Supplementary material for: Culture-Independent Investigation of the Microbiome Associated with the Nematode Acrobeloides maximus
Source: PLoS One. 2013 Jul 22;8(7):e67425. doi: 10.1371/journal.pone.0067425 (PMC3718782; doi:10.1371/journal.pone.0067425)
Supplement: Data S3 — Classification algorithm output for all samples from the Greengenes classify algorithm. (ZIP) [file pone.0067425.s003.zip › Classifications NemSym/classifications_soil_NAST.fasta4909.xls]

	22251	89.18	0.981839	391	RDP:Bacteria	Firmicutes	"Bacilli"	Bacillales	"Paenibacillaceae"	"Paenibacillaceae 1"	Paenibacillus	otu_641
a11_m13f.ab1	68756	87.32	0.978177	559	RDP:Bacteria	Firmicutes	"Bacilli"	Bacillales	"Paenibacillaceae"	"Paenibacillaceae 1"	Paenibacillus	otu_641
a1_m13f.ab1	141707	85.05	0.976316	599	RDP:Bacteria	Firmicutes	"Bacilli"	Bacillales	"Paenibacillaceae"	"Paenibacillaceae 1"	Paenibacillus	otu_641
a2_m13f.ab1	104695	68.77	0.934618	488	RDP:Bacteria	Firmicutes	"Bacilli"	Bacillales	"Paenibacillaceae"	"Paenibacillaceae 1"	Paenibacillus	otu_641
a3_m13f.ab1	235985	79.22	0.9645	607	RDP:Bacteria	Firmicutes	"Bacilli"	Bacillales	"Paenibacillaceae"	"Paenibacillaceae 1"	Paenibacillus	otu_641
a4_m13f.ab1	132873	99.13	0.99835	607	RDP:Bacteria	Firmicutes	"Bacilli"	"Lactobacillales"	Lactobacillaceae	Lactobacillus	otu_621
a6_m13f.ab1	144139	78.75	0.964515	607	RDP:Bacteria	Firmicutes	"Bacilli"	Bacillales	"Paenibacillaceae"	"Paenibacillaceae 1"	Paenibacillus	otu_641
a7_m13f.ab1	177256	72.57	0.967276	411	RDP:Bacteria	Firmicutes	"Bacilli"	Bacillales	"Paenibacillaceae"	"Paenibacillaceae 1"	Paenibacillus	otu_641
a9_m13f.ab1	144139	79.5	0.965823	600	RDP:Bacteria	Firmicutes	"Bacilli"	Bacillales	"Paenibacillaceae"	"Paenibacillaceae 1"	Paenibacillus	otu_641
b10_m13f.ab1	132236	98.84	0.998031	507	RDP:Bacteria	Firmicutes	"Bacilli"	"Lactobacillales"	Lactobacillaceae	Lactobacillus	otu_621
b12_m13f.ab1	137505	72.5	0.940039	670	RDP:Bacteria	Firmicutes	"Bacilli"	Bacillales	"Paenibacillaceae"	"Paenibacillaceae 1"	unclassified_"Paenibacillaceae 1"	otu_643
b2_m13f.ab1	144139	75.76	0.963134	390	RDP:Bacteria	Firmicutes	"Bacilli"	Bacillales	"Paenibacillaceae"	"Paenibacillaceae 1"	Paenibacillus	otu_641
b3_m13f.ab1	156397	86.64	0.988583	268	RDP:Bacteria	Firmicutes	"Bacilli"	Bacillales	"Paenibacillaceae"	"Paenibacillaceae 1"	Paenibacillus	otu_641
b4_m13f.ab1	252504	86.9	0.976593	607	RDP:Bacteria	Firmicutes	"Bacilli"	Bacillales	"Paenibacillaceae"	"Paenibacillaceae 1"	Paenibacillus	otu_641
b7_m13f.ab1	141333	73.61	0.948062	645	RDP:Bacteria	Firmicutes	"Bacilli"	Bacillales	"Paenibacillaceae"	"Paenibacillaceae 1"	Paenibacillus	otu_641
b9_m13f.ab1	144726	80.2	0.96748	346	RDP:Bacteria	Firmicutes	"Bacilli"	Bacillales	"Paenibacillaceae"	"Paenibacillaceae 1"	Paenibacillus	otu_641
c10_m13f.ab1	142951	77.61	0.962494	442	RDP:Bacteria	Firmicutes	"Bacilli"	Bacillales	"Paenibacillaceae"	"Paenibacillaceae 1"	Paenibacillus	otu_641
c11_m13f.ab1	144139	80.61	0.965735	389	RDP:Bacteria	Firmicutes	"Bacilli"	Bacillales	"Paenibacillaceae"	"Paenibacillaceae 1"	Paenibacillus	otu_641
c12_m13f.ab1	144139	83.26	0.967857	573	RDP:Bacteria	Firmicutes	"Bacilli"	Bacillales	"Paenibacillaceae"	"Paenibacillaceae 1"	Paenibacillus	otu_641
c2_m13f.ab1	252504	87.05	0.974892	607	RDP:Bacteria	Firmicutes	"Bacilli"	Bacillales	"Paenibacillaceae"	"Paenibacillaceae 1"	Paenibacillus	otu_641
c3_m13f.ab1	252504	87.66	0.976593	607	RDP:Bacteria	Firmicutes	"Bacilli"	Bacillales	"Paenibacillaceae"	"Paenibacillaceae 1"	Paenibacillus	otu_641
c4_m13f.ab1	138078	80.14	0.966826	524	RDP:Bacteria	Firmicutes	"Bacilli"	Bacillales	"Paenibacillaceae"	"Paenibacillaceae 1"	Paenibacillus	otu_641
c6_m13f.ab1	104054	70.74	0.960082	438	RDP:Bacteria	Firmicutes	"Bacilli"	Bacillales	"Paenibacillaceae"	"Paenibacillaceae 1"	Paenibacillus	otu_641
d11_m13f.ab1	192432	68.08	0.933745	543	RDP:Bacteria	Firmicutes	"Bacilli"	Bacillales	"Paenibacillaceae"	"Paenibacillaceae 1"	unclassified_"Paenibacillaceae 1"	otu_643
d12_m13f.ab1	275663	71.94	0.961986	602	RDP:Bacteria	Firmicutes	"Bacilli"	Bacillales	"Paenibacillaceae"	"Paenibacillaceae 1"	Paenibacillus	otu_641
d2_m13f.ab1	14414	71.13	0.954864	599	RDP:Bacteria	Firmicutes	"Bacilli"	Bacillales	"Paenibacillaceae"	"Paenibacillaceae 1"	Paenibacillus	otu_641
d3_m13f.ab1	243136	80.41	0.966084	605	RDP:Bacteria	Firmicutes	"Bacilli"	Bacillales	"Paenibacillaceae"	"Paenibacillaceae 1"	Paenibacillus	otu_641
d4_m13f.ab1	143678	83.76	0.959384	409	RDP:Bacteria	Firmicutes	"Bacilli"	Bacillales	"Paenibacillaceae"	"Paenibacillaceae 1"	Paenibacillus	otu_641
d5_m13f.ab1	143678	83.66	0.971418	540	RDP:Bacteria	Firmicutes	"Bacilli"	Bacillales	"Paenibacillaceae"	"Paenibacillaceae 1"	Paenibacillus	otu_641
d6_m13f.ab1	22251	87.4	0.968729	558	RDP:Bacteria	Firmicutes	"Bacilli"	Bacillales	"Paenibacillaceae"	"Paenibacillaceae 1"	Paenibacillus	otu_641
d9_m13f.ab1	252504	86.84	0.97495	608	RDP:Bacteria	Firmicutes	"Bacilli"	Bacillales	"Paenibacillaceae"	"Paenibacillaceae 1"	Paenibacillus	otu_641
e10_m13f.ab1	133599	100	0.994891	392	RDP:Bacteria	Firmicutes	"Bacilli"	"Lactobacillales"	Lactobacillaceae	Lactobacillus	otu_621
e11_m13f.ab1	243136	80.59	0.967058	467	RDP:Bacteria	Firmicutes	"Bacilli"	Bacillales	"Paenibacillaceae"	"Paenibacillaceae 1"	Paenibacillus	otu_641
e1_m13f.ab1	22251	89.25	0.98197	394	RDP:Bacteria	Firmicutes	"Bacilli"	Bacillales	"Paenibacillaceae"	"Paenibacillaceae 1"	Paenibacillus	otu_641
e2_m13f.ab1	144139	82.87	0.971462	536	RDP:Bacteria	Firmicutes	"Bacilli"	Bacillales	"Paenibacillaceae"	"Paenibacillaceae 1"	Paenibacillus	otu_641
e3_m13f.ab1	22251	89.27	0.982014	395	RDP:Bacteria	Firmicutes	"Bacilli"	Bacillales	"Paenibacillaceae"	"Paenibacillaceae 1"	Paenibacillus	otu_641
e4_m13f.ab1	214602	73.48	0.949908	671	RDP:Bacteria	Firmicutes	"Bacilli"	Bacillales	"Paenibacillaceae"	"Paenibacillaceae 1"	Paenibacillus	otu_641
e6_m13f.ab1	22251	89.18	0.981839	391	RDP:Bacteria	Firmicutes	"Bacilli"	Bacillales	"Paenibacillaceae"	"Paenibacillaceae 1"	Paenibacillus	otu_641
f10_m13f.ab1	144726	80.29	0.95607	566	RDP:Bacteria	Firmicutes	"Bacilli"	Bacillales	"Paenibacillaceae"	"Paenibacillaceae 1"	Paenibacillus	otu_641
f11_m13f.ab1	152793	76.55	0.943542	375	RDP:Bacteria	Firmicutes	"Bacilli"	Bacillales	"Paenibacillaceae"	"Paenibacillaceae 1"	Thermobacillus	otu_642
f12_m13f.ab1	144139	81.28	0.965299	384	RDP:Bacteria	Firmicutes	"Bacilli"	Bacillales	"Paenibacillaceae"	"Paenibacillaceae 1"	Paenibacillus	otu_641
f1_m13f.ab1	177256	70.94	0.964035	404	RDP:Bacteria	Firmicutes	"Bacilli"	Bacillales	"Paenibacillaceae"	"Paenibacillaceae 1"	Paenibacillus	otu_641
f2_m13f.ab1	155262	69.34	0.920868	558	RDP:Bacteria	Firmicutes	"Bacilli"	Bacillales	"Paenibacillaceae"	"Paenibacillaceae 1"	Paenibacillus	otu_641
f3_m13f.ab1	101575	70.09	0.936318	582	RDP:Bacteria	Firmicutes	"Bacilli"	Bacillales	"Paenibacillaceae"	"Paenibacillaceae 1"	Paenibacillus	otu_641
f4_m13f.ab1	141527	87.24	0.980459	313	RDP:Bacteria	Firmicutes	"Bacilli"	Bacillales	"Paenibacillaceae"	"Paenibacillaceae 1"	Paenibacillus	otu_641
f5_m13f.ab1	38958	84.72	0.976534	607	RDP:Bacteria	Firmicutes	"Bacilli"	Bacillales	"Paenibacillaceae"	"Paenibacillaceae 1"	Paenibacillus	otu_641
f7_m13f.ab1	130468	99.1	0.999993	544	RDP:Bacteria	Firmicutes	"Bacilli"	"Lactobacillales"	Lactobacillaceae	Lactobacillus	otu_621
f8_m13f.ab1	252504	87.79	0.978279	607	RDP:Bacteria	Firmicutes	"Bacilli"	Bacillales	"Paenibacillaceae"	"Paenibacillaceae 1"	Paenibacillus	otu_641
f9_m13f.ab1	142951	80.5	0.96777	512	RDP:Bacteria	Firmicutes	"Bacilli"	Bacillales	"Paenibacillaceae"	"Paenibacillaceae 1"	Paenibacillus	otu_641
g10_m13f.ab1	248417	90.59	0.980124	512	RDP:Bacteria	Firmicutes	"Bacilli"	Bacillales	"Paenibacillaceae"	"Paenibacillaceae 1"	Paenibacillus	otu_641
g11_m13f.ab1	22251	87.66	0.979209	391	RDP:Bacteria	Firmicutes	"Bacilli"	Bacillales	"Paenibacillaceae"	"Paenibacillaceae 1"	Paenibacillus	otu_641
g1_m13f.ab1	141333	75.68	0.955329	699	RDP:Bacteria	Firmicutes	"Bacilli"	Bacillales	"Paenibacillaceae"	"Paenibacillaceae 1"	Paenibacillus	otu_641
g2_m13f.ab1	156397	73.78	0.962175	602	RDP:Bacteria	Firmicutes	"Bacilli"	Bacillales	"Paenibacillaceae"	"Paenibacillaceae 1"	Paenibacillus	otu_641
g4_m13f.ab1	243136	79.48	0.96091	606	RDP:Bacteria	Firmicutes	"Bacilli"	Bacillales	"Paenibacillaceae"	"Paenibacillaceae 1"	Paenibacillus	otu_641
g8_m13f.ab1	252504	86.79	0.976622	608	RDP:Bacteria	Firmicutes	"Bacilli"	Bacillales	"Paenibacillaceae"	"Paenibacillaceae 1"	Paenibacillus	otu_641
g9_m13f.ab1	247718	69.41	0.964863	438	RDP:Bacteria	Firmicutes	"Bacilli"	Bacillales	"Paenibacillaceae"	"Paenibacillaceae 1"	Paenibacillus	otu_641
h11_m13f.ab1	22251	86.92	0.978438	708	RDP:Bacteria	Firmicutes	"Bacilli"	Bacillales	"Paenibacillaceae"	"Paenibacillaceae 1"	Paenibacillus	otu_641
h12_m13f.ab1	144726	79.09	0.960692	393	RDP:Bacteria	Firmicutes	"Bacilli"	Bacillales	"Paenibacillaceae"	"Paenibacillaceae 1"	Paenibacillus	otu_641
h2_m13f.ab1	142951	80.57	0.96636	522	RDP:Bacteria	Firmicutes	"Bacilli"	Bacillales	"Paenibacillaceae"	"Paenibacillaceae 1"	Paenibacillus	otu_641
h5_m13f.ab1	142951	80.49	0.965721	482	RDP:Bacteria	Firmicutes	"Bacilli"	Bacillales	"Paenibacillaceae"	"Paenibacillaceae 1"	Paenibacillus	otu_641
h7_m13f.ab1	144139	77.22	0.963134	390	RDP:Bacteria	Firmicutes	"Bacilli"	Bacillales	"Paenibacillaceae"	"Paenibacillaceae 1"	Paenibacillus	otu_641
h8_m13f.ab1	22251	86.43	0.977203	358	RDP:Bacteria	Firmicutes	"Bacilli"	Bacillales	"Paenibacillaceae"	"Paenibacillaceae 1"	Paenibacillus	otu_641
h9_m13f.ab1	177256	72.47	0.967276	411	RDP:Bacteria	Firmicutes	"Bacilli"	Bacillales	"Paenibacillaceae"	"Paenibacillaceae 1"	Paenibacillus	otu_641
a12_m13f.ab1	221260	98.14	0.995473	666	RDP:Bacteria	Proteobacteria	Alphaproteobacteria	Caulobacterales	Caulobacteraceae	Brevundimonas	otu_966
a5_m13f.ab1	79448	92.76	0.975822	590	RDP:Bacteria	Proteobacteria	Alphaproteobacteria	Rhizobiales	Bradyrhizobiaceae	Afipia	otu_982
a8_m13f.ab1	147065	96.63	0.965634	662	RDP:Bacteria	Proteobacteria	Alphaproteobacteria	Rhizobiales	Bradyrhizobiaceae	Bradyrhizobium	otu_987
b11_m13f.ab1	37744	96.63	0.991621	481	RDP:Bacteria	Proteobacteria	Alphaproteobacteria	Rhizobiales	Bradyrhizobiaceae	Bradyrhizobium	otu_987
b1_m13f.ab1	62336	98.33	0.963003	477	RDP:Bacteria	Proteobacteria	Alphaproteobacteria	Rhizobiales	Bradyrhizobiaceae	Bradyrhizobium	otu_987
b6_m13f.ab1	147065	98.17	0.967232	662	RDP:Bacteria	Proteobacteria	Alphaproteobacteria	Rhizobiales	Bradyrhizobiaceae	Bradyrhizobium	otu_987
b8_m13f.ab1	39540	97.64	0.986112	583	RDP:Bacteria	Proteobacteria	Betaproteobacteria	Burkholderiales	Burkholderiaceae	Ralstonia	otu_1194
c1_m13f.ab1	101855	98.95	0.986112	509	RDP:Bacteria	Proteobacteria	Betaproteobacteria	Burkholderiales	Comamonadaceae	Delftia	otu_1205
c7_m13f.ab1	145546	98.33	0.965212	358	RDP:Bacteria	Proteobacteria	Alphaproteobacteria	Rhizobiales	Bradyrhizobiaceae	Bradyrhizobium	otu_987
c8_m13f.ab1	147065	97.49	0.96668	620	RDP:Bacteria	Proteobacteria	Alphaproteobacteria	Rhizobiales	Bradyrhizobiaceae	Bradyrhizobium	otu_987
c9_m13f.ab1	147065	97.19	0.967232	662	RDP:Bacteria	Proteobacteria	Alphaproteobacteria	Rhizobiales	Bradyrhizobiaceae	Bradyrhizobium	otu_987
d10_m13f.ab1	101138	95.53	0.984863	602	RDP:Bacteria	Proteobacteria	Gammaproteobacteria	Pseudomonadales	Moraxellaceae	Acinetobacter	otu_1590
d1_m13f.ab1	104414	93.83	0.98822	172	RDP:Bacteria	Proteobacteria	Alphaproteobacteria	Rhizobiales	Methylobacteriaceae	Methylobacterium	otu_1016
d7_m13f.ab1	100322	100	0.988947	276	RDP:Bacteria	Proteobacteria	Alphaproteobacteria	Rhizobiales	Bradyrhizobiaceae	Bradyrhizobium	otu_987
d8_m13f.ab1	145546	99.23	0.955445	584	RDP:Bacteria	Proteobacteria	Alphaproteobacteria	Rhizobiales	Bradyrhizobiaceae	Bradyrhizobium	otu_987
e12_m13f.ab1	62336	99.18	0.963468	483	RDP:Bacteria	Proteobacteria	Alphaproteobacteria	Rhizobiales	Bradyrhizobiaceae	Bradyrhizobium	otu_987
e5_m13f.ab1	147065	97.56	0.966477	648	RDP:Bacteria	Proteobacteria	Alphaproteobacteria	Rhizobiales	Bradyrhizobiaceae	Bradyrhizobium	otu_987
e7_m13f.ab1	103254	100	0.96434	349	RDP:Bacteria	Proteobacteria	Alphaproteobacteria	Rhizobiales	Bradyrhizobiaceae	Bradyrhizobium	otu_987
e8_m13f.ab1	101138	96.03	0.986418	671	RDP:Bacteria	Proteobacteria	Gammaproteobacteria	Pseudomonadales	Moraxellaceae	Acinetobacter	otu_1590
e9_m13f.ab1	62336	95.44	0.956593	480	RDP:Bacteria	Proteobacteria	Alphaproteobacteria	Rhizobiales	Bradyrhizobiaceae	Bradyrhizobium	otu_987
f6_m13f.ab1	79448	92.76	0.975822	590	RDP:Bacteria	Proteobacteria	Alphaproteobacteria	Rhizobiales	Bradyrhizobiaceae	Afipia	otu_982
g12_m13f.ab1	256612	93.66	0.972872	679	RDP:Bacteria	Proteobacteria	Alphaproteobacteria	Rhizobiales	unclassified_Rhizobiales	otu_1047
g5_m13f.ab1	147065	97.46	0.965634	662	RDP:Bacteria	Proteobacteria	Alphaproteobacteria	Rhizobiales	Bradyrhizobiaceae	Bradyrhizobium	otu_987
g7_m13f.ab1	147065	97.47	0.967232	662	RDP:Bacteria	Proteobacteria	Alphaproteobacteria	Rhizobiales	Bradyrhizobiaceae	Bradyrhizobium	otu_987
h10_m13f.ab1	147065	99.06	0.953207	579	RDP:Bacteria	Proteobacteria	Alphaproteobacteria	Rhizobiales	Bradyrhizobiaceae	Bradyrhizobium	otu_987
h3_m13f.ab1	147065	98.15	0.966709	652	RDP:Bacteria	Proteobacteria	Alphaproteobacteria	Rhizobiales	Bradyrhizobiaceae	Bradyrhizobium	otu_987
h6_m13f.ab1	147065	96.91	0.965634	662	RDP:Bacteria	Proteobacteria	Alphaproteobacteria	Rhizobiales	Bradyrhizobiaceae	Bradyrhizobium	otu_987
sequence_id	RDP prokMSA_id	RDP Simrank id	RDP DNAML id	RDP DNAML columns	RDP tax string
